# Supplementary material for: Retrospective analysis and prospective validation of an AI-based software for intracranial haemorrhage detection at a high-volume trauma centre
Source: Sci Rep. 2022 Nov 18;12:19885. doi: 10.1038/s41598-022-24504-y (PMC9674833; doi:10.1038/s41598-022-24504-y)
Supplement: Supplementary file 1 — Supplementary Information 1. [file 41598_2022_24504_MOESM1_ESM.xlsx]

## Sheet: ALL_DATA
Time	ID	Admission_type	Wokplace_Code	Algorithm	Algorithm_Result	ICH present	True/False	FU Scan	Notes	Positive but picked up something else as well
2019-10-24T00:03:46.548335Z	ProspVal-1	I	EDCT2	ICH	positive	Y	TRUE
2019-10-24T00:24:46.350227Z	ProspVal-2	E	EDCT	ICH	negative	N	TRUE
2019-10-24T00:44:05.499114Z	ProspVal-3	O	AHCT2	ICH	negative	N	TRUE
2019-10-24T00:48:45.817278Z	ProspVal-4	O	ACCT	ICH	negative	N	TRUE
2019-10-24T00:52:45.758327Z	ProspVal-5	E	EDCT	ICH	negative	N	TRUE
2019-10-24T01:27:05.623777Z	ProspVal-6	E	EDCT	ICH	negative	N	TRUE
2019-10-24T01:50:46.335406Z	ProspVal-7	O	SHCT	ICH	positive	N	FALSE		vessel identified
2019-10-24T01:52:05.649192Z	ProspVal-8	E	SHCT	ICH	negative	N	TRUE
2019-10-24T02:17:25.565042Z	ProspVal-9	I	EDCT	ICH	negative	N	TRUE
2019-10-24T02:20:25.568004Z	ProspVal-10	O	ACCT	ICH	negative	N	TRUE
2019-10-24T02:40:25.717211Z	ProspVal-11	I	SHCT	ICH	negative	N	TRUE
2019-10-24T02:47:26.412476Z	ProspVal-12	I	AHCT2	ICH	negative	N	TRUE
2019-10-24T02:51:25.869354Z	ProspVal-13	E	SHCT	ICH	negative	N	TRUE
2019-10-24T02:56:25.780341Z	ProspVal-14	I	EDCT2	ICH	negative	N	TRUE
2019-10-24T03:32:15.27558Z	ProspVal-15	O	ACCT	ICH	negative	Y	FALSE		bilateral subdurals, hypodense	hypodense, bilateral subdurals
2019-10-24T04:12:15.284874Z	ProspVal-16	I	SHCT	ICH	negative	N	TRUE
2019-10-24T04:41:55.706112Z	ProspVal-17	E	EDCT	ICH	negative	N	TRUE
2019-10-24T04:52:56.233321Z	ProspVal-18	I	EDCT2	ICH	positive	Y	TRUE
2019-10-24T05:15:55.567105Z	ProspVal-19	E	EDCT	ICH	negative	N	TRUE
2019-10-24T05:27:15.77223Z	ProspVal-20	I	AHCT	ICH	positive	Y	TRUE
2019-10-24T05:33:15.813267Z	ProspVal-21	E	EDCT	ICH	negative	N	TRUE
2019-10-24T05:34:15.689529Z	ProspVal-22	E	SHCT	ICH	negative	N	TRUE
2019-10-24T05:47:16.077724Z	ProspVal-23	I	AHCT	ICH	positive	Y	TRUE
2019-10-24T05:58:35.883123Z	ProspVal-24	I	EDCT2	ICH	positive	Y	TRUE
2019-10-24T06:05:35.593439Z	ProspVal-25	I	AHCT	ICH	negative	N	TRUE
2019-10-24T06:16:15.494832Z	ProspVal-26	E	SHCT	ICH	negative	N	TRUE
2019-10-24T06:35:56.079553Z	ProspVal-27	E	EDCT	ICH	positive	Y	FALSE	Y	artefact, one area called equivocal, nil on follow up
2019-10-24T07:04:55.158368Z	ProspVal-28	E	EDCT	ICH	negative	N	TRUE
2019-10-24T07:10:15.116482Z	ProspVal-29	I	EDCT2	ICH	negative	N	TRUE
2019-10-24T07:22:57.917614Z	ProspVal-30	E	EDCT	ICH	negative	N	TRUE
2019-10-24T08:25:56.340839Z	ProspVal-31	I	EDCT	ICH	positive	Y	TRUE
2019-10-24T08:33:16.032867Z	ProspVal-32	E	EDCT	ICH	negative	N	TRUE
2019-10-24T09:05:35.857557Z	ProspVal-33	E	EDCT	ICH	negative	N	TRUE
2019-10-24T09:25:35.413103Z	ProspVal-34	E	EDCT	ICH	positive	Y	TRUE
2019-10-24T10:09:55.364153Z	ProspVal-35	E	EDCT	ICH	negative	N	TRUE
2019-10-24T10:35:36.389936Z	ProspVal-36	I	EDCT2	ICH	positive	Y	TRUE
2019-10-24T10:38:15.364002Z	ProspVal-37	E	EDCT	ICH	positive	Y	TRUE
2019-10-24T11:07:15.271052Z	ProspVal-38	E	SHCT	ICH	negative	N	TRUE
2019-10-24T11:51:35.663577Z	ProspVal-39	E	EDCT	ICH	positive	Y	TRUE
2019-10-24T12:41:02.155666Z	ProspVal-40	E	EDCT	ICH	negative	N	TRUE
2019-10-24T13:32:21.680904Z	ProspVal-41	E	SHCT	ICH	negative	N	TRUE
2019-10-24T13:55:41.610342Z	ProspVal-42	E	EDCT	ICH	negative	N	TRUE
2019-10-24T15:02:01.61938Z	ProspVal-43	E	EDCT	ICH	negative	N	TRUE
2019-10-24T15:56:41.396777Z	ProspVal-44	I	EDCT	ICH	negative	N	TRUE
2019-10-24T16:12:01.532116Z	ProspVal-45	E	EDCT2	ICH	negative	N	TRUE
2019-10-24T17:04:01.704158Z	ProspVal-46	I	EDCT	ICH	negative	N	TRUE
2019-10-24T17:32:22.238294Z	ProspVal-47	E	EDCT	ICH	negative	N	TRUE
2019-10-24T18:29:21.655746Z	ProspVal-48	E	EDCT	ICH	negative	N	TRUE
2019-10-24T21:17:41.71079Z	ProspVal-49	E	EDCT	ICH	negative	N	TRUE
2019-10-24T21:33:41.552829Z	ProspVal-50	O	SHCT	ICH	negative	N	TRUE
2019-10-24T21:56:02.803855Z	ProspVal-51	I	EDCT2	ICH	positive	Y	TRUE		alo artefact right temporal, right tentorium	Y
2019-10-24T22:38:21.650967Z	ProspVal-52	E	SHCT	ICH	negative	N	TRUE
2019-10-24T22:40:41.531692Z	ProspVal-53	I	EDCT2	ICH	negative	N	TRUE
2019-10-24T22:58:41.828594Z	ProspVal-54	I	AHCT	ICH	negative	N	TRUE
2019-10-24T23:13:01.871249Z	ProspVal-55	I	AHCT2	ICH	positive	Y	TRUE		also identified normal dural venous sinus	Y
2019-10-24T23:21:41.841713Z	ProspVal-56	E	EDCT	ICH	negative	N	TRUE
2019-10-25T00:37:21.693648Z	ProspVal-57	I	EDCT2	ICH	negative	N	TRUE
2019-10-25T01:25:01.639737Z	ProspVal-58	I	EDCT2	ICH	negative	N	TRUE
2019-10-25T01:37:42.254675Z	ProspVal-59	I	AHCT2	ICH	positive	Y	TRUE
2019-10-25T01:40:02.529304Z	ProspVal-60	E	EDCT	ICH	negative	N	TRUE
2019-10-25T02:18:21.933794Z	ProspVal-61	E	EDCT	ICH	negative	N	TRUE
2019-10-25T02:32:01.93083Z	ProspVal-62	I	EDCT2	ICH	negative	N	TRUE
2019-10-25T02:32:21.649877Z	ProspVal-63	E	EDCT	ICH	negative	N	TRUE
2019-10-25T02:42:01.486855Z	ProspVal-64	O	ACCT	ICH	negative	N	TRUE
2019-10-25T03:23:58.622453Z	ProspVal-65	I	EDCT2	ICH	negative	N	TRUE
2019-10-25T03:28:35.517417Z	ProspVal-66	E	SHCT	ICH	negative	N	TRUE
2019-10-25T03:40:36.045974Z	ProspVal-67	E	EDCT	ICH	positive	N	FALSE		identified high density - stable - dystrophic calcification
2019-10-25T03:46:56.197829Z	ProspVal-68	I	EDCT2	ICH	positive	Y	TRUE
2019-10-25T04:04:34.837553Z	ProspVal-69	I	EDCT2	ICH	negative	N	TRUE
2019-10-25T04:21:15.151208Z	ProspVal-70	O	SHCT	ICH	negative	N	TRUE
2019-10-25T04:41:35.460848Z	ProspVal-71	O	ACCT	ICH	negative	N	TRUE
2019-10-25T06:48:55.316942Z	ProspVal-72	I	EDCT2	ICH	negative	N	TRUE
2019-10-25T07:19:35.359216Z	ProspVal-73	E	EDCT	ICH	negative	N	TRUE
2019-10-25T07:47:35.506706Z	ProspVal-74	E	EDCT	ICH	negative	N	TRUE
2019-10-25T08:37:16.794609Z	ProspVal-75	E	EDCT2	ICH	negative	N	TRUE
2019-10-25T08:45:55.131048Z	ProspVal-76	E	EDCT	ICH	negative	N	TRUE
2019-10-25T09:09:55.48158Z	ProspVal-77	E	EDCT	ICH	negative	N	TRUE
2019-10-25T10:44:35.792111Z	ProspVal-78	E	EDCT	ICH	positive	Y	TRUE
2019-10-25T11:13:55.007535Z	ProspVal-79	E	EDCT	ICH	negative	N	TRUE
2019-10-25T11:44:14.934903Z	ProspVal-80	E	SHCT	ICH	negative	N	TRUE
2019-10-25T11:55:14.883354Z	ProspVal-81	E	EDCT	ICH	negative	N	TRUE
2019-10-25T12:25:35.266234Z	ProspVal-82	E	EDCT	ICH	negative	N	TRUE
2019-10-25T12:42:55.561431Z	ProspVal-83	E	EDCT	ICH	negative	N	TRUE
2019-10-25T13:20:35.158565Z	ProspVal-84	E	SHCT	ICH	negative	N	TRUE
2019-10-25T14:20:55.103876Z	ProspVal-85	I	EDCT	ICH	negative	N	TRUE
2019-10-25T15:08:15.339484Z	ProspVal-86	E	SHCT	ICH	negative	N	TRUE
2019-10-25T15:08:35.105183Z	ProspVal-87	E	EDCT	ICH	negative	N	TRUE
2019-10-25T15:24:55.230611Z	ProspVal-88	I	EDCT2	ICH	negative	N	TRUE
2019-10-25T16:01:55.366423Z	ProspVal-89	E	EDCT	ICH	negative	N	TRUE
2019-10-25T16:19:35.150153Z	ProspVal-90	E	EDCT	ICH	negative	N	TRUE
2019-10-25T16:44:55.152114Z	ProspVal-91	E	EDCT	ICH	negative	N	TRUE
2019-10-25T17:05:15.421455Z	ProspVal-92	I	EDCT	ICH	negative	N	TRUE
2019-10-25T17:18:55.37075Z	ProspVal-93	E	EDCT	ICH	negative	N	TRUE
2019-10-25T18:17:56.012153Z	ProspVal-94	E	EDCT	ICH	positive	Y	TRUE
2019-10-25T18:47:55.198771Z	ProspVal-95	E	EDCT	ICH	negative	N	TRUE
2019-10-25T19:01:55.370012Z	ProspVal-96	I	EDCT	ICH	negative	N	TRUE
2019-10-25T19:12:55.627295Z	ProspVal-97	E	EDCT	ICH	negative	N	TRUE
2019-10-25T21:57:55.331486Z	ProspVal-98	E	EDCT	ICH	negative	N	TRUE
2019-10-25T22:00:55.36461Z	ProspVal-99	E	SHCT	ICH	positive	Y	TRUE
2019-10-25T22:28:55.193233Z	ProspVal-100	I	SHCT	ICH	negative	N	TRUE
2019-10-25T22:44:55.197443Z	ProspVal-101	E	EDCT	ICH	negative	N	TRUE
2019-10-25T23:09:55.984971Z	ProspVal-102	I	EDCT2	ICH	positive	Y	TRUE
2019-10-25T23:49:35.08339Z	ProspVal-103	E	EDCT	ICH	negative	N	TRUE
2019-10-26T00:17:35.167445Z	ProspVal-104	E	EDCT	ICH	negative	N	TRUE
2019-10-26T00:39:16.484456Z	ProspVal-105	I	EDCT2	ICH	positive	Y	TRUE
2019-10-26T01:12:35.524348Z	ProspVal-106	E	EDCT	ICH	negative	N	TRUE
2019-10-26T01:27:56.059574Z	ProspVal-107	I	EDCT2	ICH	positive	Y	TRUE
2019-10-26T01:35:15.022432Z	ProspVal-108	I	SHCT	ICH	negative	N	TRUE
2019-10-26T01:46:15.196145Z	ProspVal-109	E	EDCT	ICH	negative	N	TRUE
2019-10-26T02:21:16.431776Z	ProspVal-110	I	EDCT2	ICH	positive	Y	TRUE
2019-10-26T02:21:35.166429Z	ProspVal-111	E	EDCT	ICH	negative	Y	FALSE		hyperdense focus ?cavernoma vs bleed, bleed confrimed on follow up imaging	hyperdense, inferior right frontal lobe
2019-10-26T02:58:35.2339Z	ProspVal-112	E	EDCT	ICH	negative	N	TRUE
2019-10-26T03:15:33.907355Z	ProspVal-113	E	EDCT	ICH	negative	N	TRUE
2019-10-26T03:27:54.250165Z	ProspVal-114	I	EDCT2	ICH	negative	N	TRUE
2019-10-26T03:31:13.976077Z	ProspVal-115	E	SHCT	ICH	negative	N	TRUE
2019-10-26T03:40:13.737753Z	ProspVal-116	E	EDCT	ICH	negative	N	TRUE
2019-10-26T04:21:13.764501Z	ProspVal-117	E	EDCT	ICH	negative	N	TRUE
2019-10-26T04:55:13.877075Z	ProspVal-118	I	EDCT2	ICH	negative	N	TRUE		epidual haematoma evident only on venogram, not appreciable on non-con brain
2019-10-26T04:57:33.707746Z	ProspVal-119	E	EDCT	ICH	negative	N	TRUE
2019-10-26T05:09:33.641396Z	ProspVal-120	E	EDCT	ICH	negative	N	TRUE
2019-10-26T06:06:13.983836Z	ProspVal-121	I	EDCT	ICH	negative	N	TRUE
2019-10-26T06:07:14.672448Z	ProspVal-122	I	EDCT2	ICH	positive	Y	TRUE
2019-10-26T06:19:53.844353Z	ProspVal-123	I	EDCT	ICH	negative	N	TRUE
2019-10-26T06:22:53.972814Z	ProspVal-124	I	EDCT2	ICH	positive	Y	TRUE
2019-10-26T07:12:33.700742Z	ProspVal-125	E	EDCT	ICH	negative	N	TRUE
2019-10-26T07:39:33.930496Z	ProspVal-126	I	EDCT	ICH	negative	N	TRUE
2019-10-26T08:16:53.748392Z	ProspVal-127	E	EDCT	ICH	negative	N	TRUE
2019-10-26T09:48:54.034536Z	ProspVal-128	E	EDCT	ICH	negative	N	TRUE
2019-10-26T09:49:33.707003Z	ProspVal-129	E	SHCT	ICH	negative	N	TRUE
2019-10-26T10:34:16.346914Z	ProspVal-130	I	EDCT	ICH	negative	N	TRUE
2019-10-26T11:12:33.456208Z	ProspVal-131	I	EDCT2	ICH	negative	N	TRUE
2019-10-26T12:19:58.071218Z	ProspVal-132	E	EDCT	ICH	positive	N	FALSE		Artefact inferior brain, choroid plexus, no follow up scan
2019-10-26T12:20:00.164954Z	ProspVal-133	I	EDCT2	ICH	positive	Y	TRUE
2019-10-26T12:59:14.042042Z	ProspVal-134	I	EDCT2	ICH	negative	N	TRUE
2019-10-26T13:01:53.888143Z	ProspVal-135	E	EDCT	ICH	negative	N	TRUE
2019-10-26T13:31:53.778916Z	ProspVal-136	E	EDCT	ICH	negative	N	TRUE
2019-10-26T13:40:13.887485Z	ProspVal-137	E	EDCT	ICH	negative	N	TRUE
2019-10-26T13:41:14.326148Z	ProspVal-138	I	EDCT2	ICH	negative	N	TRUE
2019-10-26T13:55:33.69808Z	ProspVal-139	E	SHCT	ICH	negative	N	TRUE
2019-10-26T14:05:34.959088Z	ProspVal-140	I	EDCT	ICH	negative	N	TRUE
2019-10-26T14:21:53.799566Z	ProspVal-141	I	EDCT2	ICH	negative	N	TRUE
2019-10-26T14:34:53.933669Z	ProspVal-142	E	EDCT	ICH	negative	N	TRUE
2019-10-26T15:20:33.97798Z	ProspVal-143	E	SHCT	ICH	negative	N	TRUE
2019-10-26T15:25:13.75379Z	ProspVal-144	E	EDCT	ICH	negative	N	TRUE
2019-10-26T15:42:53.675501Z	ProspVal-145	I	EDCT	ICH	negative	N	TRUE
2019-10-26T15:58:53.795419Z	ProspVal-146	E	EDCT	ICH	negative	N	TRUE
2019-10-26T16:37:53.636842Z	ProspVal-147	E	EDCT	ICH	negative	N	TRUE
2019-10-26T17:08:33.943248Z	ProspVal-148	E	EDCT	ICH	negative	N	TRUE
2019-10-26T18:11:53.985111Z	ProspVal-149	E	EDCT	ICH	negative	N	TRUE
2019-10-26T18:28:33.84638Z	ProspVal-150	E	EDCT	ICH	negative	N	TRUE
2019-10-26T21:19:33.814536Z	ProspVal-151	E	EDCT	ICH	negative	N	TRUE
2019-10-26T21:34:53.791646Z	ProspVal-152	I	EDCT	ICH	negative	N	TRUE
2019-10-26T22:37:34.034302Z	ProspVal-153	E	EDCT	ICH	negative	N	TRUE
2019-10-26T22:50:54.518212Z	ProspVal-154	I	EDCT2	ICH	positive	Y	TRUE
2019-10-26T23:04:55.344961Z	ProspVal-155	I	EDCT2	ICH	positive	Y	TRUE
2019-10-26T23:15:34.574188Z	ProspVal-156	I	EDCT2	ICH	positive	Y	TRUE
2019-10-26T23:45:54.807074Z	ProspVal-157	I	EDCT2	ICH	positive	Y	TRUE
2019-10-26T23:54:53.73398Z	ProspVal-158	I	EDCT2	ICH	negative	N	TRUE
2019-10-27T00:35:54.857817Z	ProspVal-159	I	EDCT2	ICH	positive	Y	TRUE
2019-10-27T00:43:33.977151Z	ProspVal-160	E	SHCT	ICH	negative	N	TRUE
2019-10-27T01:31:33.793889Z	ProspVal-161	E	EDCT	ICH	negative	N	TRUE
2019-10-27T01:54:14.381568Z	ProspVal-162	I	EDCT2	ICH	positive	Y	TRUE
2019-10-27T02:29:34.541905Z	ProspVal-163	I	EDCT2	ICH	negative	N	TRUE
2019-10-27T02:41:13.728795Z	ProspVal-164	E	EDCT	ICH	negative	N	TRUE
2019-10-27T03:06:34.301417Z	ProspVal-165	E	EDCT	ICH	negative	N	TRUE
2019-10-27T04:04:53.896147Z	ProspVal-166	E	EDCT	ICH	negative	N	TRUE
2019-10-27T04:35:14.019903Z	ProspVal-167	E	EDCT	ICH	positive	N	FALSE	3 days later, neg for haem	No haem seen
2019-10-27T04:50:13.821438Z	ProspVal-168	E	EDCT	ICH	negative	N	TRUE
2019-10-27T05:08:34.480522Z	ProspVal-169	E	EDCT	ICH	negative	N	TRUE
2019-10-27T05:08:53.73085Z	ProspVal-170	E	SHCT	ICH	negative	N	TRUE
2019-10-27T05:24:33.875459Z	ProspVal-171	E	EDCT	ICH	negative	N	TRUE
2019-10-27T06:20:34.79375Z	ProspVal-172	I	EDCT2	ICH	negative	N	TRUE
2019-10-27T06:48:33.998601Z	ProspVal-173	E	EDCT	ICH	negative	N	TRUE
2019-10-27T07:44:35.308437Z	ProspVal-174	E	EDCT2	ICH	negative	N	TRUE
2019-10-27T09:23:53.991071Z	ProspVal-175	I	EDCT	ICH	negative	N	TRUE
2019-10-27T10:30:34.588549Z	ProspVal-176	E	EDCT	ICH	negative	N	TRUE
2019-10-27T11:43:13.850009Z	ProspVal-177	I	SHCT	ICH	negative	N	TRUE
2019-10-27T12:12:13.783063Z	ProspVal-178	E	EDCT	ICH	positive	N	FALSE	Y+MRI, MR suspricious for intralesional haemorrhage	cavernoma - hyperdense lesion, ?recent haem, looks similar to prior CTs
2019-10-27T12:26:14.452738Z	ProspVal-179	I	EDCT2	ICH	positive	Y	TRUE
2019-10-27T13:03:13.863909Z	ProspVal-180	I	EDCT	ICH	negative	N	TRUE
2019-10-27T14:26:53.561858Z	ProspVal-181	E	EDCT	ICH	negative	N	TRUE
2019-10-27T14:44:33.84169Z	ProspVal-182	I	EDCT	ICH	negative	N	TRUE
2019-10-27T15:00:34.183602Z	ProspVal-183	I	SHCT	ICH	negative	N	TRUE
2019-10-27T15:17:54.032332Z	ProspVal-184	E	EDCT	ICH	negative	N	TRUE
2019-10-27T15:24:14.289143Z	ProspVal-185	I	SHCT	ICH	negative	N	TRUE
2019-10-27T15:38:34.075789Z	ProspVal-186	E	SHCT	ICH	negative	N	TRUE
2019-10-27T16:53:34.120082Z	ProspVal-187	E	EDCT2	ICH	positive	N	FALSE		missed haem - thin L subdural haemotoma, ED informed. Aidoc highlighted different region, so this is a false positive and false negative.
2019-10-27T17:54:13.958461Z	ProspVal-188	E	EDCT	ICH	positive	Y	TRUE
2019-10-27T20:55:14.882983Z	ProspVal-189	I	EDCT	ICH	negative	N	TRUE
2019-10-27T21:39:53.931028Z	ProspVal-190	I	EDCT2	ICH	negative	N	TRUE
2019-10-27T21:40:33.853928Z	ProspVal-191	I	AHCT	ICH	negative	N	TRUE		subdural hygroma - no hyperdense component
2019-10-27T22:01:53.862984Z	ProspVal-192	E	EDCT	ICH	negative	N	TRUE
2019-10-27T22:39:13.814688Z	ProspVal-193	I	EDCT2	ICH	negative	N	TRUE
2019-10-27T22:54:33.529266Z	ProspVal-194	I	EDCT	ICH	negative	N	TRUE
2019-10-27T23:41:34.048452Z	ProspVal-195	E	EDCT	ICH	negative	N	TRUE
2019-10-27T23:49:54.290864Z	ProspVal-196	I	EDCT2	ICH	negative	N	TRUE
2019-10-28T00:08:13.965062Z	ProspVal-197	E	SHCT	ICH	negative	N	TRUE
2019-10-28T00:39:14.630533Z	ProspVal-198	E	EDCT	ICH	negative	N	TRUE
2019-10-28T01:06:13.974149Z	ProspVal-199	E	EDCT	ICH	negative	N	TRUE
2019-10-28T01:27:13.931264Z	ProspVal-200	I	AHCT2	ICH	negative	N	TRUE
2019-10-28T01:36:13.501308Z	ProspVal-201	O	ACCT	ICH	positive	Y	TRUE		subdural, mixed density, acute on chronic
2019-10-28T01:47:14.350397Z	ProspVal-202	E	SHCT	ICH	negative	N	TRUE
2019-10-28T01:48:13.976596Z	ProspVal-203	E	EDCT2	ICH	negative	N	TRUE
2019-10-28T01:54:13.919526Z	ProspVal-204	O	ACCT	ICH	positive	N	FALSE		post op change, dural calcification
2019-10-28T02:24:13.843312Z	ProspVal-205	E	EDCT	ICH	negative	N	TRUE
2019-10-28T02:36:54.264802Z	ProspVal-206	E	EDCT2	ICH	negative	N	TRUE
2019-10-28T02:37:13.749577Z	ProspVal-207	E	SHCT	ICH	negative	N	TRUE
2019-10-28T02:51:53.763234Z	ProspVal-208	I	EDCT2	ICH	negative	N	TRUE
2019-10-28T03:16:35.373521Z	ProspVal-209	I	EDCT2	ICH	negative	N	TRUE
2019-10-28T03:33:15.763622Z	ProspVal-210	O	ACCT	ICH	negative	N	TRUE
2019-10-28T03:41:35.143763Z	ProspVal-211	E	EDCT	ICH	positive	Y	TRUE
2019-10-28T03:47:35.215997Z	ProspVal-212	E	SHCT	ICH	negative	N	TRUE
2019-10-28T04:08:55.100967Z	ProspVal-213	E	EDCT	ICH	negative	N	TRUE
2019-10-28T04:20:15.338363Z	ProspVal-214	I	SHCT	ICH	negative	N	TRUE
2019-10-28T04:27:15.094618Z	ProspVal-215	O	SHCT	ICH	negative	N	TRUE
2019-10-28T04:38:15.942857Z	ProspVal-216	E	EDCT2	ICH	negative	N	TRUE
2019-10-28T04:41:34.868005Z	ProspVal-217	O	ACCT	ICH	negative	N	TRUE
2019-10-28T04:42:34.946942Z	ProspVal-218	E	EDCT	ICH	negative	N	TRUE
2019-10-28T04:56:59.72628Z	ProspVal-219	E	SHCT	ICH	negative	N	TRUE
2019-10-28T05:04:55.702179Z	ProspVal-220	E	EDCT2	ICH	positive	Y	TRUE
2019-10-28T05:07:35.282712Z	ProspVal-221	E	EDCT2	ICH	negative	N	TRUE
2019-10-28T05:09:37.1288Z	ProspVal-222	I	AHCT	ICH	positive	Y	TRUE		also noted transverse sinus	Y
2019-10-28T05:12:55.179454Z	ProspVal-223	E	SHCT	ICH	negative	N	TRUE
2019-10-28T05:14:14.990201Z	ProspVal-224	I	AHCT	ICH	negative	N	TRUE
2019-10-28T05:33:15.08622Z	ProspVal-225	E	EDCT	ICH	negative	N	TRUE
2019-10-28T06:16:35.490776Z	ProspVal-226	O	ACCT	ICH	negative	N	TRUE
2019-10-28T06:20:15.307276Z	ProspVal-227	I	EDCT	ICH	negative	N	TRUE
2019-10-28T06:22:35.324649Z	ProspVal-228	E	SHCT	ICH	negative	Y	FALSE	yes	tiny hyperdensity left frontal, equivocal for haem vs hyperdense lesion >similar at 24h, but nearly resolved by 3 days --> haem	hyperdense, left frontal lobe
2019-10-28T06:33:16.05097Z	ProspVal-229	E	EDCT	ICH	negative	N	TRUE
2019-10-28T06:42:15.777711Z	ProspVal-230	E	EDCT2	ICH	negative	N	TRUE
2019-10-28T06:56:35.01013Z	ProspVal-231	E	EDCT	ICH	negative	N	TRUE
2019-10-28T07:14:15.246871Z	ProspVal-232	E	SHCT	ICH	negative	N	TRUE
2019-10-28T07:36:35.23895Z	ProspVal-233	E	SHCT	ICH	negative	N	TRUE
2019-10-28T07:56:15.045927Z	ProspVal-234	E	SHCT	ICH	negative	N	TRUE
2019-10-28T08:19:15.144906Z	ProspVal-235	E	EDCT	ICH	negative	N	TRUE
2019-10-28T08:32:35.036933Z	ProspVal-236	E	SHCT	ICH	negative	N	TRUE
2019-10-28T08:52:55.277496Z	ProspVal-237	E	EDCT	ICH	negative	N	TRUE		report mentioned hyperdensities, favoured artifact, nil on F/u MRI
2019-10-28T09:19:15.207645Z	ProspVal-238	E	EDCT	ICH	negative	N	TRUE
2019-10-28T09:38:35.059306Z	ProspVal-239	I	EDCT	ICH	negative	N	TRUE
2019-10-28T11:19:15.165994Z	ProspVal-240	E	EDCT	ICH	negative	N	TRUE
2019-10-28T11:57:35.335896Z	ProspVal-241	E	SHCT	ICH	negative	N	TRUE
2019-10-28T12:07:35.218998Z	ProspVal-242	E	SHCT	ICH	negative	N	TRUE
2019-10-28T12:09:55.033715Z	ProspVal-243	E	EDCT	ICH	negative	N	TRUE
2019-10-28T13:19:35.218247Z	ProspVal-244	E	EDCT	ICH	negative	N	TRUE
2019-10-28T15:10:35.1057Z	ProspVal-245	E	EDCT	ICH	negative	N	TRUE
2019-10-28T15:25:55.871238Z	ProspVal-246	E	EDCT	ICH	negative	N	TRUE
2019-10-28T16:20:15.042588Z	ProspVal-247	E	SHCT	ICH	positive	N	FALSE		falx calcification
2019-10-28T16:41:55.274802Z	ProspVal-248	E	EDCT	ICH	negative	N	TRUE
2019-10-28T16:45:15.041283Z	ProspVal-249	E	EDCT	ICH	negative	N	TRUE
2019-10-28T18:16:55.151343Z	ProspVal-250	I	EDCT	ICH	negative	N	TRUE
2019-10-28T21:14:55.094526Z	ProspVal-251	O	ACCT	ICH	negative	N	TRUE
2019-10-28T21:28:35.328578Z	ProspVal-252	I	EDCT2	ICH	negative	N	TRUE
2019-10-28T21:37:15.777111Z	ProspVal-253	O	ACCT	ICH	negative	N	TRUE
2019-10-28T21:42:55.25406Z	ProspVal-254	I	AHCT	ICH	positive	Y	TRUE		identifed two intraparenchymal contusions, also an area of artefact.	Y
2019-10-28T21:52:15.403549Z	ProspVal-255	I	EDCT2	ICH	positive	Y	TRUE
2019-10-28T22:17:54.900779Z	ProspVal-256	O	ACCT	ICH	negative	N	TRUE
2019-10-28T22:52:55.302053Z	ProspVal-257	E	EDCT2	ICH	negative	N	TRUE
2019-10-28T23:16:15.106999Z	ProspVal-258	E	EDCT2	ICH	positive	N	FALSE		identifed one of two probable meningiomas (hyperdense)
2019-10-28T23:26:15.401603Z	ProspVal-259	I	AHCT	ICH	negative	N	TRUE
2019-10-28T23:35:14.963124Z	ProspVal-260	E	EDCT	ICH	positive	Y	TRUE
2019-10-29T00:05:55.587992Z	ProspVal-261	E	EDCT	ICH	negative	Y	FALSE		thin isodense left subdural	isodense, left subdural
2019-10-29T00:26:54.916298Z	ProspVal-262	I	EDCT2	ICH	negative	N	TRUE
2019-10-29T00:33:15.001305Z	ProspVal-263	E	EDCT	ICH	negative	N	TRUE
2019-10-29T00:57:55.092188Z	ProspVal-264	I	EDCT2	ICH	negative	N	TRUE
2019-10-29T01:18:15.49964Z	ProspVal-265	O	SHCT	ICH	negative	N	TRUE		subdural hygroma
2019-10-29T01:30:55.65112Z	ProspVal-266	E	EDCT	ICH	negative	N	TRUE
2019-10-29T01:37:55.039066Z	ProspVal-267	I	AHCT	ICH	negative	N	TRUE
2019-10-29T02:04:15.064973Z	ProspVal-268	E	EDCT	ICH	negative	N	TRUE
2019-10-29T02:09:55.148373Z	ProspVal-269	E	EDCT2	ICH	negative	N	TRUE
2019-10-29T02:19:16.18125Z	ProspVal-270	I	EDCT2	ICH	positive	Y	TRUE
2019-10-29T02:36:15.197854Z	ProspVal-271	E	EDCT	ICH	negative	N	TRUE
2019-10-29T02:46:34.985866Z	ProspVal-272	O	ACCT	ICH	negative	N	TRUE
2019-10-29T02:50:14.802722Z	ProspVal-273	E	EDCT	ICH	negative	N	TRUE
2019-10-29T02:54:15.103234Z	ProspVal-274	I	SHCT	ICH	negative	N	TRUE
2019-10-29T03:40:18.624273Z	ProspVal-275	E	EDCT2	ICH	negative	N	TRUE
2019-10-29T03:53:18.526773Z	ProspVal-276	E	EDCT	ICH	negative	N	TRUE
2019-10-29T03:56:18.498455Z	ProspVal-277	I	EDCT2	ICH	negative	N	TRUE
2019-10-29T04:06:38.602049Z	ProspVal-278	E	EDCT2	ICH	negative	N	TRUE
2019-10-29T04:24:59.308513Z	ProspVal-279	E	EDCT2	ICH	negative	N	TRUE
2019-10-29T04:41:59.170877Z	ProspVal-280	E	EDCT2	ICH	negative	N	TRUE
2019-10-29T04:43:18.563702Z	ProspVal-281	E	EDCT	ICH	negative	N	TRUE
2019-10-29T04:50:18.340169Z	ProspVal-282	I	AHCT2	ICH	negative	N	TRUE
2019-10-29T05:12:18.657514Z	ProspVal-283	O	SHCT	ICH	negative	N	TRUE
2019-10-29T05:16:19.364203Z	ProspVal-284	E	EDCT	ICH	negative	N	TRUE
2019-10-29T05:18:58.726021Z	ProspVal-285	I	AHCT	ICH	negative	N	TRUE
2019-10-29T05:23:18.996627Z	ProspVal-286	E	EDCT	ICH	positive	N	FALSE	no	identified vessel through area of encephalomalacia and falx calcificaiton
2019-10-29T05:41:19.739059Z	ProspVal-287	E	EDCT	ICH	negative	N	TRUE
2019-10-29T05:44:18.663585Z	ProspVal-288	I	AHCT	ICH	negative	N	TRUE
2019-10-29T05:49:58.512373Z	ProspVal-289	E	EDCT	ICH	negative	N	TRUE
2019-10-29T05:53:58.594097Z	ProspVal-290	O	ACCT	ICH	negative	N	TRUE
2019-10-29T06:26:38.423631Z	ProspVal-291	E	EDCT	ICH	negative	N	TRUE
2019-10-29T06:57:38.709781Z	ProspVal-292	I	EDCT2	ICH	positive	Y	TRUE		report ?cavernoma vs haem
2019-10-29T06:59:38.508427Z	ProspVal-293	E	EDCT	ICH	negative	N	TRUE
2019-10-29T07:51:38.722952Z	ProspVal-294	E	EDCT2	ICH	negative	N	TRUE
2019-10-29T08:34:18.552878Z	ProspVal-295	E	SHCT	ICH	negative	N	TRUE
2019-10-29T08:39:38.660822Z	ProspVal-296	I	EDCT	ICH	negative	N	TRUE
2019-10-29T09:02:58.890727Z	ProspVal-297	E	EDCT	ICH	negative	N	TRUE
2019-10-29T10:05:18.534812Z	ProspVal-298	E	SHCT	ICH	negative	N	TRUE
2019-10-29T10:34:58.496433Z	ProspVal-299	E	SHCT	ICH	negative	N	TRUE
2019-10-29T10:57:39.482835Z	ProspVal-300	I	EDCT	ICH	positive	Y	TRUE
2019-10-29T11:19:38.613575Z	ProspVal-301	E	EDCT	ICH	negative	N	TRUE
2019-10-29T11:44:58.597698Z	ProspVal-302	E	EDCT	ICH	positive	Y	TRUE		may have also highlighted some normal brain	Y
2019-10-29T11:58:58.939394Z	ProspVal-303	I	EDCT	ICH	negative	N	TRUE
2019-10-29T12:29:39.654616Z	ProspVal-304	I	EDCT	ICH	positive	Y	TRUE
2019-10-29T12:55:38.765203Z	ProspVal-305	E	EDCT	ICH	negative	N	TRUE
2019-10-29T14:36:18.545073Z	ProspVal-306	E	EDCT	ICH	negative	N	TRUE
2019-10-29T14:51:38.576611Z	ProspVal-307	I	EDCT	ICH	negative	N	TRUE
2019-10-29T16:23:39.3745Z	ProspVal-308	E	EDCT	ICH	negative	N	TRUE
2019-10-29T17:37:39.697084Z	ProspVal-309	I	EDCT	ICH	negative	N	TRUE
2019-10-29T18:24:59.427329Z	ProspVal-310	I	EDCT	ICH	negative	N	TRUE
2019-10-29T19:01:58.514138Z	ProspVal-311	E	EDCT	ICH	negative	N	TRUE
2019-10-29T19:32:18.394346Z	ProspVal-312	E	EDCT	ICH	negative	N	TRUE
2019-10-29T20:25:18.618763Z	ProspVal-313	E	EDCT	ICH	negative	N	TRUE
2019-10-29T21:04:38.70804Z	ProspVal-314	E	EDCT	ICH	negative	N	TRUE
2019-10-29T21:22:38.76753Z	ProspVal-315	E	EDCT	ICH	negative	N	TRUE
2019-10-29T22:04:18.618335Z	ProspVal-316	I	SHCT	ICH	negative	N	TRUE
2019-10-29T22:19:18.475734Z	ProspVal-317	I	SHCT	ICH	negative	N	TRUE
2019-10-29T22:31:38.293126Z	ProspVal-318	I	EDCT2	ICH	positive	N	FALSE		hyperdense tumour
2019-10-29T22:36:38.509626Z	ProspVal-319	I	AHCT2	ICH	negative	N	TRUE
2019-10-29T22:41:38.681266Z	ProspVal-320	I	EDCT2	ICH	negative	N	TRUE
2019-10-29T22:51:19.065343Z	ProspVal-321	E	EDCT	ICH	negative	N	TRUE
2019-10-29T23:30:58.993259Z	ProspVal-322	E	EDCT	ICH	positive	Y	TRUE		did not identify several areas of subarachnoid blood
2019-10-29T23:33:18.620674Z	ProspVal-323	E	EDCT	ICH	negative	N	TRUE
2019-10-29T23:48:18.213615Z	ProspVal-324	I	AHCT	ICH	negative	N	TRUE
2019-10-29T23:57:39.300118Z	ProspVal-325	I	EDCT2	ICH	positive	Y	TRUE
2019-10-29T23:57:58.112925Z	ProspVal-326	E	SHCT	ICH	negative	N	TRUE
2019-10-30T00:07:19.544923Z	ProspVal-327	I	AHCT2	ICH	positive	Y	TRUE
2019-10-30T00:11:58.622996Z	ProspVal-328	I	EDCT	ICH	positive	Y	TRUE
2019-10-30T00:18:40.557364Z	ProspVal-329	E	SHCT	ICH	negative	N	TRUE
2019-10-30T00:20:58.51091Z	ProspVal-330	E	EDCT	ICH	negative	N	TRUE
2019-10-30T01:13:38.627838Z	ProspVal-331	E	EDCT	ICH	negative	N	TRUE
2019-10-30T01:14:58.535454Z	ProspVal-332	O	AHCT	ICH	negative	N	TRUE
2019-10-30T01:51:38.66884Z	ProspVal-333	I	AHCT	ICH	positive	Y	TRUE
2019-10-30T01:51:58.450441Z	ProspVal-334	O	SHCT	ICH	negative	N	TRUE
2019-10-30T02:02:39.101828Z	ProspVal-335	E	EDCT	ICH	negative	N	TRUE
2019-10-30T02:08:58.842538Z	ProspVal-336	I	AHCT2	ICH	positive	Y	TRUE
2019-10-30T02:28:18.547Z	ProspVal-337	I	AHCT2	ICH	negative	N	TRUE
2019-10-30T02:50:38.765111Z	ProspVal-338	O	SHCT	ICH	negative	N	TRUE
2019-10-30T03:06:14.765592Z	ProspVal-339	E	EDCT	ICH	negative	N	TRUE
2019-10-30T03:08:14.783084Z	ProspVal-340	O	ACCT	ICH	negative	N	TRUE
2019-10-30T03:24:34.580358Z	ProspVal-341	E	EDCT	ICH	negative	N	TRUE
2019-10-30T03:46:34.622984Z	ProspVal-342	E	EDCT	ICH	negative	N	TRUE
2019-10-30T03:48:54.608527Z	ProspVal-343	I	AHCT2	ICH	negative	N	TRUE
2019-10-30T03:59:54.525724Z	ProspVal-344	E	EDCT	ICH	negative	N	TRUE
2019-10-30T04:20:54.515836Z	ProspVal-345	E	SHCT	ICH	negative	N	TRUE
2019-10-30T04:36:54.541047Z	ProspVal-346	E	EDCT	ICH	negative	N	TRUE
2019-10-30T05:28:15.71808Z	ProspVal-347	I	AHCT2	ICH	positive	Y	TRUE		also identified norml vessels, sinus, brain, falx	Y
2019-10-30T05:43:14.530203Z	ProspVal-348	O	SHCT	ICH	negative	N	TRUE
2019-10-30T05:55:14.69829Z	ProspVal-349	E	EDCT	ICH	negative	N	TRUE
2019-10-30T06:18:15.018936Z	ProspVal-350	E	EDCT	ICH	negative	N	TRUE
2019-10-30T06:43:57.788983Z	ProspVal-351	E	EDCT	ICH	negative	N	TRUE
2019-10-30T07:53:54.68281Z	ProspVal-352	E	SHCT	ICH	negative	N	TRUE
2019-10-30T08:52:55.253874Z	ProspVal-353	I	EDCT	ICH	negative	N	TRUE
2019-10-30T10:21:14.70207Z	ProspVal-354	I	EDCT	ICH	negative	N	TRUE
2019-10-30T10:32:15.155238Z	ProspVal-355	E	EDCT2	ICH	negative	N	TRUE
2019-10-30T10:56:55.367068Z	ProspVal-356	E	EDCT	ICH	negative	N	TRUE
2019-10-30T10:56:56.882745Z	ProspVal-357	E	SHCT	ICH	negative	N	TRUE
2019-10-30T11:31:54.665513Z	ProspVal-358	E	EDCT	ICH	negative	N	TRUE
2019-10-30T11:57:34.998183Z	ProspVal-359	E	EDCT	ICH	negative	N	TRUE
2019-10-30T12:15:54.624802Z	ProspVal-360	E	EDCT	ICH	negative	N	TRUE
2019-10-30T13:30:34.589379Z	ProspVal-361	I	EDCT	ICH	negative	N	TRUE
2019-10-30T13:51:54.621009Z	ProspVal-362	I	EDCT	ICH	negative	N	TRUE
2019-10-30T14:51:35.304479Z	ProspVal-363	E	EDCT	ICH	negative	N	TRUE
2019-10-30T17:07:34.510429Z	ProspVal-364	E	EDCT	ICH	positive	Y	TRUE
2019-10-30T17:12:15.577574Z	ProspVal-365	E	EDCT	ICH	negative	N	TRUE
2019-10-30T17:37:14.652568Z	ProspVal-366	E	EDCT	ICH	negative	N	TRUE
2019-10-30T17:58:54.752368Z	ProspVal-367	E	EDCT	ICH	negative	N	TRUE
2019-10-30T18:08:16.652391Z	ProspVal-368	E	SHCT	ICH	positive	Y	TRUE
2019-10-30T18:19:55.257506Z	ProspVal-369	E	SHCT	ICH	negative	N	TRUE
2019-10-30T19:05:15.463707Z	ProspVal-370	E	EDCT	ICH	negative	N	TRUE
2019-10-30T21:34:34.498046Z	ProspVal-371	I	EDCT2	ICH	negative	Y	FALSE		near complete resolution of previoulsy demonstrated haemorrhage	hypodense, left frontal intraparenchymal
2019-10-30T22:14:54.52306Z	ProspVal-372	I	EDCT	ICH	negative	N	TRUE
2019-10-30T22:55:55.053335Z	ProspVal-373	I	AHCT2	ICH	negative	N	TRUE
2019-10-30T23:09:35.09799Z	ProspVal-374	I	EDCT2	ICH	positive	Y	TRUE
2019-10-30T23:18:36.449897Z	ProspVal-375	I	AHCT	ICH	positive	Y	TRUE		also identified falx and left cerebellum	Y
2019-10-30T23:41:14.504827Z	ProspVal-376	E	EDCT	ICH	negative	N	TRUE
2019-10-30T23:59:15.399935Z	ProspVal-377	I	AHCT	ICH	negative	N	TRUE
2019-10-31T01:04:16.437631Z	ProspVal-378	I	AHCT2	ICH	positive	Y	TRUE
2019-10-31T01:15:34.674632Z	ProspVal-379	I	EDCT2	ICH	negative	N	TRUE
2019-10-31T01:26:35.097592Z	ProspVal-380	E	EDCT	ICH	positive	N	FALSE	Y	identified falx and dural thickening under craniotomy
2019-10-31T01:43:34.775962Z	ProspVal-381	I	EDCT2	ICH	negative	Y	FALSE		missed small volume right temporal subarachnoid haem.	subacute
2019-10-31T02:10:55.241438Z	ProspVal-382	I	AHCT	ICH	positive	Y	TRUE
2019-10-31T02:43:54.636684Z	ProspVal-383	I	EDCT2	ICH	negative	N	TRUE
2019-10-31T03:15:37.674777Z	ProspVal-384	I	AHCT	ICH	positive	Y	TRUE
2019-10-31T03:32:17.569574Z	ProspVal-385	I	EDCT	ICH	negative	N	TRUE
2019-10-31T03:45:57.845513Z	ProspVal-386	E	EDCT	ICH	negative	N	TRUE
2019-10-31T04:05:18.00446Z	ProspVal-387	E	EDCT	ICH	negative	N	TRUE
2019-10-31T04:31:37.706083Z	ProspVal-388	I	AHCT2	ICH	negative	N	TRUE
2019-10-31T04:33:37.677175Z	ProspVal-389	E	SHCT	ICH	negative	N	TRUE
2019-10-31T04:56:18.136595Z	ProspVal-390	E	EDCT	ICH	negative	N	TRUE
2019-10-31T05:20:37.662397Z	ProspVal-391	E	EDCT	ICH	negative	N	TRUE
2019-10-31T05:46:37.537014Z	ProspVal-392	I	EDCT2	ICH	negative	N	TRUE		subacute-old contusions
2019-10-31T06:12:17.670357Z	ProspVal-393	E	EDCT2	ICH	negative	N	TRUE
2019-10-31T06:22:38.203821Z	ProspVal-394	O	ACCT	ICH	negative	N	TRUE
2019-10-31T06:29:17.764124Z	ProspVal-395	E	EDCT	ICH	positive	N	FALSE		colloid cyst
2019-10-31T06:29:37.530296Z	ProspVal-396	I	SHCT	ICH	negative	N	TRUE
2019-10-31T06:43:57.68826Z	ProspVal-397	I	AHCT2	ICH	negative	N	TRUE
2019-10-31T06:49:57.740943Z	ProspVal-398	I	EDCT	ICH	negative	N	TRUE
2019-10-31T08:21:17.747845Z	ProspVal-399	I	EDCT2	ICH	negative	N	TRUE
2019-10-31T08:35:37.809833Z	ProspVal-400	E	EDCT	ICH	negative	N	TRUE
2019-10-31T08:49:37.80842Z	ProspVal-401	E	EDCT	ICH	negative	N	TRUE
2019-10-31T09:10:37.501242Z	ProspVal-402	E	EDCT	ICH	negative	N	TRUE
2019-10-31T09:28:17.630126Z	ProspVal-403	E	SHCT	ICH	negative	N	TRUE
2019-10-31T09:45:17.55934Z	ProspVal-404	E	SHCT	ICH	negative	N	TRUE
2019-10-31T10:47:37.590316Z	ProspVal-405	E	EDCT	ICH	negative	N	TRUE
2019-10-31T11:06:17.734132Z	ProspVal-406	E	EDCT	ICH	negative	N	TRUE
2019-10-31T11:17:17.699094Z	ProspVal-407	I	SHCT	ICH	negative	N	TRUE
2019-10-31T11:22:57.579149Z	ProspVal-408	I	EDCT2	ICH	negative	N	TRUE
2019-10-31T11:34:37.517359Z	ProspVal-409	E	SHCT	ICH	negative	N	TRUE
2019-10-31T11:42:17.572131Z	ProspVal-410	E	EDCT	ICH	negative	N	TRUE
2019-10-31T12:51:37.738004Z	ProspVal-411	E	SHCT	ICH	negative	N	TRUE
2019-10-31T13:03:37.999896Z	ProspVal-412	E	EDCT2	ICH	negative	N	TRUE
2019-10-31T13:58:57.684675Z	ProspVal-413	E	EDCT	ICH	negative	N	TRUE
2019-10-31T14:15:37.748065Z	ProspVal-414	I	EDCT	ICH	negative	N	TRUE
2019-10-31T14:27:57.874764Z	ProspVal-415	E	SHCT	ICH	negative	Y	FALSE	MRI - no def haem, no f/u CT brain.	tiny focus ?haem vs calcification	hyperdense, right basal ganglia
2019-10-31T14:40:17.766553Z	ProspVal-416	I	EDCT	ICH	negative	N	TRUE
2019-10-31T14:54:37.571821Z	ProspVal-417	I	EDCT	ICH	negative	N	TRUE
2019-10-31T15:35:37.921169Z	ProspVal-418	E	SHCT	ICH	negative	N	TRUE
2019-10-31T16:11:37.80108Z	ProspVal-419	E	EDCT	ICH	negative	N	TRUE
2019-10-31T16:13:57.662879Z	ProspVal-420	E	EDCT	ICH	positive	N	FALSE	N	identified artefact/dural venous sinus
2019-10-31T16:43:18.003628Z	ProspVal-421	E	EDCT	ICH	negative	N	TRUE
2019-10-31T17:12:37.687046Z	ProspVal-422	E	EDCT	ICH	negative	N	TRUE
2019-10-31T17:56:38.392125Z	ProspVal-423	I	EDCT	ICH	negative	N	TRUE
2019-10-31T18:36:17.65127Z	ProspVal-424	E	EDCT	ICH	negative	N	TRUE
2019-10-31T18:49:17.699449Z	ProspVal-425	E	EDCT	ICH	negative	N	TRUE
2019-10-31T19:31:57.635346Z	ProspVal-426	E	EDCT	ICH	negative	N	TRUE
2019-10-31T20:01:37.82156Z	ProspVal-427	E	EDCT	ICH	negative	N	TRUE
2019-10-31T22:13:37.868276Z	ProspVal-428	I	AHCT	ICH	positive	Y	TRUE
2019-10-31T22:25:38.50556Z	ProspVal-429	I	AHCT	ICH	positive	Y	TRUE
2019-10-31T22:33:57.785615Z	ProspVal-430	I	SHCT	ICH	negative	N	TRUE
2019-10-31T22:43:38.495804Z	ProspVal-431	I	EDCT2	ICH	positive	Y	TRUE
2019-10-31T23:16:17.55958Z	ProspVal-432	I	AHCT	ICH	negative	N	TRUE
2019-11-01T00:36:57.859781Z	ProspVal-433	E	EDCT	ICH	negative	N	TRUE
2019-11-01T00:39:58.053934Z	ProspVal-434	I	EDCT2	ICH	positive	Y	TRUE
2019-11-01T00:57:37.700952Z	ProspVal-435	O	ACCT	ICH	positive	Y	TRUE		possible trace residual subarachnoid haemorrahge reported.
2019-11-01T01:08:57.70348Z	ProspVal-436	E	EDCT	ICH	negative	N	TRUE
2019-11-01T01:17:18.219395Z	ProspVal-437	I	EDCT2	ICH	positive	Y	TRUE		AIDOC missed left frotnal subdural
2019-11-01T01:51:17.820788Z	ProspVal-438	I	AHCT2	ICH	negative	N	TRUE
2019-11-01T02:06:17.71003Z	ProspVal-439	O	SHCT	ICH	negative	N	TRUE
2019-11-01T02:16:18.495366Z	ProspVal-440	E	EDCT	ICH	negative	N	TRUE
2019-11-01T02:34:17.980464Z	ProspVal-441	O	ACCT	ICH	negative	N	TRUE
2019-11-01T03:06:36.552517Z	ProspVal-442	E	EDCT	ICH	negative	N	TRUE
2019-11-01T03:41:16.652366Z	ProspVal-443	I	EDCT2	ICH	positive	Y	TRUE
2019-11-01T04:05:16.236619Z	ProspVal-444	E	EDCT	ICH	negative	N	TRUE
2019-11-01T04:18:36.456005Z	ProspVal-445	E	EDCT	ICH	negative	N	TRUE
2019-11-01T04:22:56.222131Z	ProspVal-446	O	ACCT	ICH	negative	N	TRUE
2019-11-01T04:24:36.176109Z	ProspVal-447	E	SHCT	ICH	positive	N	FALSE		identified meningioma (seen on subsequent MRI brain)
2019-11-01T04:47:56.269047Z	ProspVal-448	E	SHCT	ICH	negative	N	TRUE
2019-11-01T04:52:56.118134Z	ProspVal-449	E	SHCT	ICH	negative	N	TRUE
2019-11-01T04:57:16.200654Z	ProspVal-450	E	EDCT	ICH	negative	N	TRUE
2019-11-01T05:20:56.599302Z	ProspVal-451	I	EDCT2	ICH	positive	y	TRUE
2019-11-01T05:55:56.328974Z	ProspVal-452	E	EDCT	ICH	negative	N	TRUE
2019-11-01T06:06:35.996335Z	ProspVal-453	I	EDCT2	ICH	positive	Y	TRUE
2019-11-01T06:22:36.15326Z	ProspVal-454	I	EDCT	ICH	negative	N	TRUE
2019-11-01T06:26:00.125243Z	ProspVal-455	I	EDCT2	ICH	negative	N	TRUE
2019-11-01T06:38:56.142687Z	ProspVal-456	E	EDCT2	ICH	negative	N	TRUE
2019-11-01T06:52:36.186801Z	ProspVal-457	E	EDCT	ICH	negative	N	TRUE
2019-11-01T06:55:36.893776Z	ProspVal-458	E	SHCT	ICH	negative	N	TRUE
2019-11-01T07:14:16.64677Z	ProspVal-459	E	SHCT	ICH	negative	N	TRUE
2019-11-01T08:03:16.293728Z	ProspVal-460	E	EDCT	ICH	negative	N	TRUE
2019-11-01T08:55:56.381914Z	ProspVal-461	E	EDCT	ICH	negative	N	TRUE
2019-11-01T08:56:56.226678Z	ProspVal-462	E	SHCT	ICH	negative	N	TRUE
2019-11-01T09:13:16.14919Z	ProspVal-463	E	EDCT	ICH	negative	N	TRUE		possibly tiny bits of haem in GBM (not reported, evidence of haem on prior MRI)
2019-11-01T09:21:56.361235Z	ProspVal-464	E	EDCT	ICH	negative	N	TRUE
2019-11-01T09:44:36.105402Z	ProspVal-465	E	EDCT	ICH	negative	N	TRUE
2019-11-01T09:55:56.226804Z	ProspVal-466	E	SHCT	ICH	negative	N	TRUE
2019-11-01T10:00:16.152584Z	ProspVal-467	E	EDCT	ICH	negative	N	TRUE
2019-11-01T10:18:16.248578Z	ProspVal-468	E	EDCT	ICH	negative	N	TRUE
2019-11-01T10:39:16.170143Z	ProspVal-469	I	EDCT	ICH	negative	N	TRUE
2019-11-01T10:59:36.144057Z	ProspVal-470	E	SHCT	ICH	negative	N	TRUE
2019-11-01T11:47:16.347189Z	ProspVal-471	E	SHCT	ICH	negative	N	TRUE
2019-11-01T12:02:56.376587Z	ProspVal-472	E	EDCT	ICH	negative	N	TRUE
2019-11-01T12:13:56.277989Z	ProspVal-473	E	SHCT	ICH	negative	N	TRUE
2019-11-01T12:14:56.278959Z	ProspVal-474	E	EDCT	ICH	negative	N	TRUE
2019-11-01T12:21:16.192015Z	ProspVal-475	I	SHCT	ICH	negative	N	TRUE
2019-11-01T13:45:36.271231Z	ProspVal-476	E	EDCT	ICH	negative	N	TRUE
2019-11-01T14:52:56.233525Z	ProspVal-477	E	EDCT	ICH	negative	N	TRUE
2019-11-01T16:24:42.7486Z	ProspVal-478	E	EDCT	ICH	positive	N	FALSE		identified artefact
2019-11-01T16:26:56.313261Z	ProspVal-479	E	EDCT	ICH	negative	N	TRUE
2019-11-01T16:27:55.987739Z	ProspVal-480	E	SHCT	ICH	negative	N	TRUE
2019-11-01T17:13:56.14995Z	ProspVal-481	E	SHCT	ICH	negative	N	TRUE
2019-11-01T17:31:36.247141Z	ProspVal-482	I	EDCT	ICH	negative	N	TRUE
2019-11-01T18:12:16.41122Z	ProspVal-483	E	EDCT	ICH	negative	N	TRUE
2019-11-01T18:50:16.224523Z	ProspVal-484	E	EDCT	ICH	negative	N	TRUE
2019-11-01T21:27:36.933098Z	ProspVal-485	I	EDCT	ICH	negative	N	TRUE
2019-11-01T22:37:36.228518Z	ProspVal-486	E	EDCT	ICH	negative	N	TRUE
2019-11-01T22:38:56.93544Z	ProspVal-487	E	SHCT	ICH	negative	N	TRUE
2019-11-01T23:08:16.243583Z	ProspVal-488	E	SHCT	ICH	negative	N	TRUE
2019-11-01T23:28:37.033183Z	ProspVal-489	I	EDCT2	ICH	negative	N	TRUE
2019-11-02T00:11:36.295107Z	ProspVal-490	I	EDCT2	ICH	positive	N	FALSE		identified ligamentous thickening/pannus at C1-2
2019-11-02T01:01:15.923207Z	ProspVal-491	E	EDCT2	ICH	negative	N	TRUE
2019-11-02T01:16:56.362036Z	ProspVal-492	E	EDCT	ICH	negative	N	TRUE
2019-11-02T01:21:56.931904Z	ProspVal-493	I	EDCT	ICH	positive	Y	TRUE		also identified calcification	Y
2019-11-02T01:57:56.207269Z	ProspVal-494	I	SHCT	ICH	negative	N	TRUE
2019-11-02T02:03:36.81835Z	ProspVal-495	E	EDCT	ICH	negative	N	TRUE
2019-11-02T02:31:56.487155Z	ProspVal-496	E	SHCT	ICH	negative	N	TRUE
2019-11-02T02:49:56.165753Z	ProspVal-497	E	EDCT	ICH	negative	N	TRUE
2019-11-02T03:27:13.639355Z	ProspVal-498	E	EDCT	ICH	negative	N	TRUE
2019-11-02T03:36:13.986125Z	ProspVal-499	I	EDCT	ICH	positive	Y	TRUE	Y	also identified dural venous sinus. Small areas of haem in hygromas, not reported but present (hence Y in brackets) and also evident on F/u.	Y
2019-11-02T03:58:33.441916Z	ProspVal-500	E	SHCT	ICH	negative	N	TRUE
2019-11-02T04:26:53.49171Z	ProspVal-501	E	SHCT	ICH	negative	N	TRUE
2019-11-02T04:57:13.441935Z	ProspVal-502	E	EDCT	ICH	negative	N	TRUE
2019-11-02T05:15:53.441719Z	ProspVal-503	I	EDCT2	ICH	negative	N	TRUE
2019-11-02T05:54:14.087495Z	ProspVal-504	E	EDCT	ICH	positive	N	FALSE	Y	area picked up was reported as haem but I think prob artefact, f/u reported as artefact.
2019-11-02T05:57:33.337059Z	ProspVal-505	E	EDCT	ICH	negative	N	TRUE
2019-11-02T06:14:53.617058Z	ProspVal-506	E	EDCT	ICH	negative	N	TRUE
2019-11-02T06:36:17.082901Z	ProspVal-507	E	EDCT	ICH	negative	N	TRUE
2019-11-02T07:10:17.33523Z	ProspVal-508	E	EDCT	ICH	negative	N	TRUE
2019-11-02T08:00:53.438533Z	ProspVal-509	E	EDCT	ICH	negative	N	TRUE
2019-11-02T08:40:33.454397Z	ProspVal-510	E	EDCT	ICH	negative	N	TRUE
2019-11-02T08:51:33.400745Z	ProspVal-511	E	EDCT	ICH	negative	N	TRUE
2019-11-02T09:07:33.415552Z	ProspVal-512	E	SHCT	ICH	negative	N	TRUE
2019-11-02T10:04:53.285105Z	ProspVal-513	I	SHCT	ICH	negative	N	TRUE
2019-11-02T10:06:13.568782Z	ProspVal-514	E	EDCT	ICH	negative	N	TRUE
2019-11-02T10:14:33.389604Z	ProspVal-515	E	EDCT2	ICH	negative	N	TRUE
2019-11-02T10:19:33.581839Z	ProspVal-516	E	SHCT	ICH	negative	N	TRUE
2019-11-02T10:22:13.381297Z	ProspVal-517	E	EDCT	ICH	negative	N	TRUE
2019-11-02T10:43:34.506031Z	ProspVal-518	E	EDCT	ICH	negative	N	TRUE
2019-11-02T11:36:33.454276Z	ProspVal-519	E	EDCT	ICH	negative	N	TRUE
2019-11-02T12:21:13.401125Z	ProspVal-520	E	EDCT	ICH	negative	N	TRUE
2019-11-02T12:45:33.619373Z	ProspVal-521	I	EDCT	ICH	negative	N	TRUE
2019-11-02T12:52:33.528452Z	ProspVal-522	E	SHCT	ICH	negative	N	TRUE
2019-11-02T13:06:53.526761Z	ProspVal-523	I	EDCT	ICH	negative	N	TRUE
2019-11-02T13:49:53.821602Z	ProspVal-524	I	EDCT	ICH	positive	N	FALSE		identified tentorium
2019-11-02T15:23:34.256177Z	ProspVal-525	E	EDCT	ICH	negative	N	TRUE
2019-11-02T15:44:53.451305Z	ProspVal-526	E	EDCT	ICH	negative	N	TRUE
2019-11-02T16:35:33.512425Z	ProspVal-527	E	EDCT2	ICH	negative	N	TRUE
2019-11-02T16:45:33.49276Z	ProspVal-528	E	SHCT	ICH	negative	N	TRUE
2019-11-02T16:56:13.483754Z	ProspVal-529	E	EDCT2	ICH	negative	N	TRUE
2019-11-02T17:02:13.489454Z	ProspVal-530	E	SHCT	ICH	negative	N	TRUE
2019-11-02T18:25:33.56885Z	ProspVal-531	E	EDCT	ICH	negative	N	TRUE
2019-11-02T18:37:53.387388Z	ProspVal-532	E	EDCT	ICH	negative	N	TRUE
2019-11-02T21:41:13.377831Z	ProspVal-533	I	EDCT2	ICH	negative	N	TRUE
2019-11-02T22:48:53.950845Z	ProspVal-534	I	EDCT2	ICH	negative	N	TRUE
2019-11-02T22:54:13.408174Z	ProspVal-535	E	EDCT	ICH	negative	N	TRUE
2019-11-03T00:40:14.053772Z	ProspVal-536	I	EDCT2	ICH	negative	N	TRUE
2019-11-03T00:47:53.436943Z	ProspVal-537	E	SHCT	ICH	negative	N	TRUE
2019-11-03T01:51:33.566925Z	ProspVal-538	I	EDCT	ICH	negative	N	TRUE
2019-11-03T02:08:53.564433Z	ProspVal-539	I	EDCT2	ICH	positive	Y	TRUE
2019-11-03T02:44:14.263018Z	ProspVal-540	E	EDCT	ICH	positive	Y	TRUE
2019-11-03T02:54:53.48598Z	ProspVal-541	I	EDCT2	ICH	negative	N	TRUE
2019-11-03T02:56:53.593412Z	ProspVal-542	E	EDCT	ICH	negative	N	TRUE
2019-11-03T02:58:33.827142Z	ProspVal-543	E	SHCT	ICH	negative	N	TRUE
2019-11-03T03:50:35.69554Z	ProspVal-544	E	SHCT	ICH	negative	N	TRUE
2019-11-03T04:30:55.791063Z	ProspVal-545	E	EDCT	ICH	negative	N	TRUE
2019-11-03T05:29:55.637421Z	ProspVal-546	E	EDCT	ICH	negative	N	TRUE
2019-11-03T05:41:36.202954Z	ProspVal-547	E	SHCT	ICH	negative	N	TRUE
2019-11-03T05:56:55.779206Z	ProspVal-548	E	EDCT	ICH	negative	N	TRUE
2019-11-03T05:58:15.639244Z	ProspVal-549	I	EDCT2	ICH	negative	N	TRUE
2019-11-03T06:36:35.591974Z	ProspVal-550	E	EDCT	ICH	negative	N	TRUE
2019-11-03T07:11:35.608498Z	ProspVal-551	E	EDCT	ICH	negative	N	TRUE
2019-11-03T07:34:36.815696Z	ProspVal-552	E	SHCT	ICH	positive	Y	TRUE
2019-11-03T08:00:35.626102Z	ProspVal-553	E	EDCT	ICH	negative	N	TRUE
2019-11-03T08:32:35.759547Z	ProspVal-554	E	EDCT	ICH	negative	N	TRUE
2019-11-03T08:40:36.206374Z	ProspVal-555	E	EDCT2	ICH	positive	Y	TRUE
2019-11-03T09:00:15.63323Z	ProspVal-556	I	EDCT	ICH	negative	N	TRUE
2019-11-03T10:44:15.619119Z	ProspVal-557	E	EDCT	ICH	negative	N	TRUE
2019-11-03T11:02:15.794398Z	ProspVal-558	I	EDCT	ICH	negative	N	TRUE
2019-11-03T11:25:35.304616Z	ProspVal-559	E	EDCT	ICH	negative	N	TRUE
2019-11-03T12:11:35.600907Z	ProspVal-560	E	EDCT	ICH	negative	N	TRUE
2019-11-03T12:25:35.943219Z	ProspVal-561	E	EDCT	ICH	negative	N	TRUE
2019-11-03T12:32:40.418771Z	ProspVal-562	I	EDCT2	ICH	negative	N	TRUE
2019-11-03T12:57:55.669336Z	ProspVal-563	E	SHCT	ICH	negative	N	TRUE
2019-11-03T14:04:36.283635Z	ProspVal-564	I	EDCT	ICH	negative	N	TRUE
2019-11-03T14:21:56.894908Z	ProspVal-565	I	EDCT	ICH	positive	Y	TRUE
2019-11-03T15:02:35.629131Z	ProspVal-566	E	SHCT	ICH	negative	N	TRUE
2019-11-03T16:45:16.652828Z	ProspVal-567	I	EDCT	ICH	positive	Y	TRUE		also identified calcification, tentorium
2019-11-03T21:24:15.927587Z	ProspVal-568	O	ACCT	ICH	negative	N	TRUE
2019-11-03T21:42:56.49312Z	ProspVal-569	I	EDCT2	ICH	positive	Y	TRUE		cavernoma with intralesional haemorrhage
2019-11-03T22:25:16.125935Z	ProspVal-570	O	SHCT	ICH	negative	N	TRUE
2019-11-03T22:41:55.85149Z	ProspVal-571	E	EDCT	ICH	negative	N	TRUE
2019-11-03T23:20:56.17166Z	ProspVal-572	E	SHCT	ICH	positive	Y	TRUE
2019-11-03T23:39:42.229219Z	ProspVal-573	I	AHCT	ICH	negative	N	TRUE
2019-11-04T00:53:35.682229Z	ProspVal-574	I	EDCT2	ICH	negative	Y	FALSE		small focus acute blood in hygroma still present.	hyperdense, hygroma
2019-11-04T01:01:35.764544Z	ProspVal-575	E	SHCT	ICH	negative	N	TRUE
2019-11-04T02:06:24.976285Z	ProspVal-576	I	EDCT2	ICH	positive	Y	TRUE
2019-11-04T02:08:35.805508Z	ProspVal-577	I	AHCT	ICH	negative	N	TRUE
2019-11-04T02:17:35.721735Z	ProspVal-578	O	SHCT	ICH	negative	N	TRUE
2019-11-04T02:39:15.907493Z	ProspVal-579	I	EDCT2	ICH	negative	N	TRUE
2019-11-04T02:43:03.698011Z	ProspVal-580	E	SHCT	ICH	negative	N	TRUE
2019-11-04T02:48:55.750075Z	ProspVal-581	E	EDCT	ICH	negative	N	TRUE
2019-11-04T03:16:14.508365Z	ProspVal-582	E	EDCT	ICH	negative	N	TRUE
2019-11-04T03:17:14.712446Z	ProspVal-583	O	ACCT	ICH	negative	N	TRUE
2019-11-04T03:28:56.36196Z	ProspVal-584	O	SHCT	ICH	positive	Y	TRUE		predominantly isodense blood products, with foci and layering of more acute hyperdense blood products
2019-11-04T03:57:14.244813Z	ProspVal-585	E	SHCT	ICH	negative	N	TRUE
2019-11-04T04:39:34.329006Z	ProspVal-586	E	EDCT	ICH	negative	N	TRUE
2019-11-04T04:44:54.322577Z	ProspVal-587	E	SHCT	ICH	negative	N	TRUE
2019-11-04T05:07:54.363356Z	ProspVal-588	E	EDCT	ICH	negative	N	TRUE
2019-11-04T06:00:34.371286Z	ProspVal-589	E	EDCT	ICH	negative	N	TRUE
2019-11-04T06:09:55.234781Z	ProspVal-590	O	SHCT	ICH	negative	N	TRUE
2019-11-04T06:31:14.21842Z	ProspVal-591	E	EDCT	ICH	negative	N	TRUE
2019-11-04T07:33:37.985266Z	ProspVal-592	E	EDCT	ICH	negative	N	TRUE
2019-11-04T07:40:35.023676Z	ProspVal-593	E	SHCT	ICH	negative	N	TRUE
2019-11-04T07:41:13.930505Z	ProspVal-594	I	AHCT	ICH	negative	N	TRUE
2019-11-04T07:49:34.344187Z	ProspVal-595	I	EDCT	ICH	negative	N	TRUE
2019-11-04T08:17:35.217687Z	ProspVal-596	E	EDCT	ICH	negative	N	TRUE
2019-11-04T08:56:14.794086Z	ProspVal-597	E	EDCT	ICH	negative	N	TRUE
2019-11-04T09:46:14.345144Z	ProspVal-598	E	EDCT	ICH	negative	N	TRUE
2019-11-04T09:51:14.303069Z	ProspVal-599	I	SHCT	ICH	negative	N	TRUE
2019-11-04T10:33:04.830083Z	ProspVal-600	E	SHCT	ICH	negative	N	TRUE
2019-11-04T10:47:44.977893Z	ProspVal-601	E	EDCT	ICH	negative	N	TRUE
2019-11-04T11:05:43.937028Z	ProspVal-602	E	EDCT	ICH	negative	N	TRUE	N	Two tiny foci equivocal for subarachnoid haem, probably artefact, no follow up scan.
2019-11-04T11:10:03.937209Z	ProspVal-603	E	EDCT	ICH	negative	N	TRUE
2019-11-04T11:20:23.872543Z	ProspVal-604	E	SHCT	ICH	negative	N	TRUE
2019-11-04T11:39:05.060216Z	ProspVal-605	I	EDCT	ICH	positive	Y	TRUE
2019-11-04T12:07:03.929651Z	ProspVal-606	E	SHCT	ICH	negative	N	TRUE
2019-11-04T13:13:04.892Z	ProspVal-607	E	EDCT	ICH	positive	Y	TRUE
2019-11-04T13:40:04.050091Z	ProspVal-608	E	EDCT	ICH	negative	N	TRUE
2019-11-04T14:32:44.714015Z	ProspVal-609	E	EDCT	ICH	negative	N	TRUE
2019-11-04T15:32:43.934977Z	ProspVal-610	E	EDCT	ICH	negative	N	TRUE
2019-11-04T16:09:43.765899Z	ProspVal-611	E	SHCT	ICH	negative	N	TRUE
2019-11-04T16:15:03.835501Z	ProspVal-612	I	EDCT	ICH	negative	N	TRUE
2019-11-04T16:34:44.437392Z	ProspVal-613	E	EDCT	ICH	negative	N	TRUE
2019-11-04T18:16:04.342649Z	ProspVal-614	E	EDCT	ICH	negative	N	TRUE
2019-11-04T18:40:03.823956Z	ProspVal-615	E	EDCT2	ICH	negative	N	TRUE
2019-11-04T19:29:04.401153Z	ProspVal-616	E	EDCT	ICH	positive	Y	TRUE
2019-11-04T21:12:03.998257Z	ProspVal-617	I	EDCT	ICH	negative	N	TRUE
2019-11-04T21:42:23.655797Z	ProspVal-618	E	EDCT	ICH	negative	N	TRUE
2019-11-04T22:48:23.870296Z	ProspVal-619	E	EDCT	ICH	negative	N	TRUE
2019-11-04T23:21:23.79163Z	ProspVal-620	E	EDCT	ICH	negative	N	TRUE
2019-11-04T23:33:23.948737Z	ProspVal-621	I	EDCT2	ICH	negative	Y	FALSE		trace haemorrhage deep to craniplasty	hypodense, frontal lobe
2019-11-04T23:53:11.252863Z	ProspVal-622	E	EDCT	ICH	negative	N	TRUE
2019-11-04T23:54:25.160219Z	ProspVal-623	E	EDCT	ICH	positive	Y	TRUE
2019-11-05T00:14:23.695783Z	ProspVal-624	E	EDCT	ICH	negative	N	TRUE
2019-11-05T01:36:24.480004Z	ProspVal-625	I	EDCT2	ICH	positive	Y	TRUE
2019-11-05T01:50:53.160243Z	ProspVal-626	I	EDCT2	ICH	negative	N	TRUE
2019-11-05T01:53:43.787757Z	ProspVal-627	E	EDCT	ICH	negative	N	TRUE
2019-11-05T02:00:43.731465Z	ProspVal-628	E	SHCT	ICH	negative	N	TRUE
2019-11-05T02:54:43.898744Z	ProspVal-629	E	SHCT	ICH	negative	N	TRUE
2019-11-05T02:56:43.916729Z	ProspVal-630	I	EDCT2	ICH	negative	N	TRUE
2019-11-05T02:58:43.897527Z	ProspVal-631	E	EDCT	ICH	negative	N	TRUE
2019-11-05T03:21:33.861106Z	ProspVal-632	E	EDCT	ICH	negative	N	TRUE
2019-11-05T04:32:34.502583Z	ProspVal-633	E	SHCT	ICH	negative	N	TRUE
2019-11-05T04:42:53.797692Z	ProspVal-634	E	EDCT	ICH	negative	N	TRUE
2019-11-05T05:35:34.876906Z	ProspVal-635	I	EDCT2	ICH	positive	Y	TRUE
2019-11-05T06:11:34.731208Z	ProspVal-636	I	EDCT	ICH	negative	N	TRUE
2019-11-05T06:29:14.188729Z	ProspVal-637	E	EDCT	ICH	positive	Y	TRUE
2019-11-05T06:57:39.638642Z	ProspVal-638	E	EDCT	ICH	negative	N	TRUE
2019-11-05T07:18:33.77206Z	ProspVal-639	E	EDCT	ICH	negative	N	TRUE
2019-11-05T07:33:33.662105Z	ProspVal-640	O	EDCT	ICH	negative	N	TRUE
2019-11-05T07:46:13.816458Z	ProspVal-641	I	EDCT2	ICH	negative	N	TRUE
2019-11-05T07:54:15.214786Z	ProspVal-642	E	SHCT	ICH	negative	N	TRUE
2019-11-05T07:56:13.699992Z	ProspVal-643	E	EDCT	ICH	negative	N	TRUE
2019-11-05T08:12:13.776492Z	ProspVal-644	I	EDCT	ICH	negative	N	TRUE
2019-11-05T08:56:33.983592Z	ProspVal-645	E	SHCT	ICH	negative	N	TRUE
2019-11-05T08:58:13.699208Z	ProspVal-646	E	EDCT	ICH	negative	N	TRUE
2019-11-05T09:16:14.003948Z	ProspVal-647	E	EDCT	ICH	negative	N	TRUE
2019-11-05T09:29:13.688834Z	ProspVal-648	E	EDCT	ICH	negative	N	TRUE
2019-11-05T10:14:34.582784Z	ProspVal-649	E	EDCT	ICH	positive	Y	TRUE
2019-11-05T10:17:33.757213Z	ProspVal-650	E	SHCT	ICH	negative	N	TRUE
2019-11-05T10:40:53.35001Z	ProspVal-651	E	EDCT	ICH	negative	N	TRUE
2019-11-05T11:04:34.717253Z	ProspVal-652	I	EDCT	ICH	positive	Y	TRUE
2019-11-05T11:13:53.64537Z	ProspVal-653	I	EDCT	ICH	negative	N	TRUE
2019-11-05T11:29:33.39851Z	ProspVal-654	I	EDCT	ICH	negative	N	TRUE
2019-11-05T11:39:33.661767Z	ProspVal-655	E	EDCT	ICH	negative	N	TRUE
2019-11-05T11:39:53.834198Z	ProspVal-656	E	SHCT	ICH	negative	N	TRUE
2019-11-05T12:00:33.854837Z	ProspVal-657	E	EDCT	ICH	negative	N	TRUE
2019-11-05T12:34:13.723323Z	ProspVal-658	E	EDCT	ICH	negative	N	TRUE
2019-11-05T12:46:14.14124Z	ProspVal-659	E	SHCT	ICH	negative	N	TRUE
2019-11-05T12:50:54.549827Z	ProspVal-660	I	EDCT	ICH	positive	Y	TRUE
2019-11-05T14:06:34.301673Z	ProspVal-661	I	EDCT	ICH	negative	N	TRUE
2019-11-05T15:38:13.558852Z	ProspVal-662	E	EDCT	ICH	negative	N	TRUE
2019-11-05T16:21:54.674252Z	ProspVal-663	E	EDCT	ICH	positive	Y	TRUE
2019-11-05T17:03:34.069489Z	ProspVal-664	E	EDCT	ICH	positive	Y	TRUE
2019-11-05T17:22:33.932188Z	ProspVal-665	E	EDCT	ICH	negative	N	TRUE	Y	two small hyperdense foci, prob artefact, nil seen on f/u
2019-11-05T17:22:39.104152Z	ProspVal-666	I	EDCT2	ICH	positive	Y	TRUE		also identified small focus near vertex which looks normal	Y
2019-11-05T20:31:53.905617Z	ProspVal-667	E	EDCT	ICH	negative	N	TRUE
2019-11-05T21:07:13.734778Z	ProspVal-668	E	EDCT2	ICH	negative	N	TRUE
2019-11-05T21:42:13.683713Z	ProspVal-669	O	ACCT	ICH	negative	N	TRUE
2019-11-05T21:53:13.914207Z	ProspVal-670	E	EDCT2	ICH	negative	N	TRUE
2019-11-05T22:38:13.540104Z	ProspVal-671	I	AHCT	ICH	negative	N	TRUE
2019-11-05T22:42:13.684266Z	ProspVal-672	I	SHCT	ICH	negative	N	TRUE
2019-11-05T22:44:54.343055Z	ProspVal-673	I	AHCT2	ICH	negative	N	TRUE
2019-11-05T22:57:53.702307Z	ProspVal-674	I	AHCT2	ICH	negative	N	TRUE
2019-11-06T00:04:53.880206Z	ProspVal-675	E	EDCT2	ICH	negative	N	TRUE
2019-11-06T00:09:53.431513Z	ProspVal-676	E	SHCT	ICH	negative	N	TRUE
2019-11-06T00:22:53.742017Z	ProspVal-677	O	ACCT	ICH	negative	N	TRUE
2019-11-06T00:26:13.718618Z	ProspVal-678	E	EDCT2	ICH	negative	N	TRUE
2019-11-06T00:52:36.248706Z	ProspVal-679	I	AHCT2	ICH	positive	Y	TRUE
2019-11-06T00:53:53.827954Z	ProspVal-680	E	EDCT2	ICH	negative	N	TRUE
2019-11-06T01:40:53.796911Z	ProspVal-681	O	SHCT	ICH	negative	N	TRUE
2019-11-06T02:28:13.922573Z	ProspVal-682	E	EDCT	ICH	negative	N	TRUE
2019-11-06T02:29:54.314705Z	ProspVal-683	I	AHCT	ICH	positive	Y	TRUE
2019-11-06T02:36:54.901886Z	ProspVal-684	E	SHCT	ICH	negative	N	TRUE
2019-11-06T03:06:38.978966Z	ProspVal-685	E	EDCT	ICH	negative	Y	FALSE		missed left ant temporal subarachnoid haem	hypodense
2019-11-06T03:22:04.431466Z	ProspVal-686	I	EDCT2	ICH	positive	Y	TRUE
2019-11-06T03:45:58.842198Z	ProspVal-687	E	EDCT	ICH	negative	N	TRUE
2019-11-06T04:00:39.114198Z	ProspVal-688	O	ACCT	ICH	negative	N	TRUE
2019-11-06T04:03:59.398326Z	ProspVal-689	E	EDCT	ICH	negative	N	TRUE
2019-11-06T04:34:18.418233Z	ProspVal-690	E	EDCT	ICH	negative	N	TRUE
2019-11-06T05:01:18.882988Z	ProspVal-691	I	EDCT2	ICH	negative	N	TRUE
2019-11-06T05:10:39.398345Z	ProspVal-692	I	EDCT	ICH	negative	N	TRUE
2019-11-06T05:25:18.860597Z	ProspVal-693	O	ACCT	ICH	negative	N	TRUE
2019-11-06T05:35:58.513932Z	ProspVal-694	I	EDCT2	ICH	negative	N	TRUE
2019-11-06T06:11:18.735732Z	ProspVal-695	E	EDCT	ICH	negative	N	TRUE
2019-11-06T06:40:58.9553Z	ProspVal-696	E	EDCT2	ICH	negative	N	TRUE
2019-11-06T07:11:58.927506Z	ProspVal-697	I	EDCT	ICH	negative	N	TRUE
2019-11-06T07:36:58.876641Z	ProspVal-698	E	EDCT2	ICH	negative	N	TRUE
2019-11-06T07:54:58.972766Z	ProspVal-699	I	EDCT	ICH	negative	N	TRUE
2019-11-06T08:01:18.916621Z	ProspVal-700	E	EDCT	ICH	negative	N	TRUE
2019-11-06T08:45:58.991236Z	ProspVal-701	E	EDCT2	ICH	negative	N	TRUE
2019-11-06T09:03:18.978005Z	ProspVal-702	E	EDCT	ICH	negative	N	TRUE
2019-11-06T09:17:18.803611Z	ProspVal-703	I	EDCT2	ICH	positive	Y	FALSE	Y	missed right parietal subarachnoid haem, identified left frontal region and dura which I think is normal
2019-11-06T09:37:58.497681Z	ProspVal-704	E	SHCT	ICH	negative	N	TRUE
2019-11-06T09:53:38.839053Z	ProspVal-705	E	EDCT	ICH	negative	N	TRUE
2019-11-06T10:25:58.776045Z	ProspVal-706	E	SHCT	ICH	negative	N	TRUE
2019-11-06T10:49:38.750882Z	ProspVal-707	E	EDCT2	ICH	negative	N	TRUE
2019-11-06T11:01:39.014056Z	ProspVal-708	E	EDCT2	ICH	negative	N	TRUE
2019-11-06T11:16:59.70191Z	ProspVal-709	I	SHCT	ICH	negative	N	TRUE
2019-11-06T11:29:39.856247Z	ProspVal-710	E	SHCT	ICH	negative	N	TRUE
2019-11-06T11:38:58.747238Z	ProspVal-711	I	SHCT	ICH	negative	N	TRUE
2019-11-06T12:08:39.726685Z	ProspVal-712	E	SHCT	ICH	negative	N	TRUE
2019-11-06T12:26:03.619424Z	ProspVal-713	I	EDCT2	ICH	negative	N	TRUE
2019-11-06T12:42:38.877118Z	ProspVal-714	E	EDCT	ICH	negative	N	TRUE
2019-11-06T13:06:39.837574Z	ProspVal-715	E	EDCT	ICH	negative	N	TRUE
2019-11-06T13:35:58.812722Z	ProspVal-716	I	EDCT2	ICH	negative	N	TRUE
2019-11-06T14:04:59.074323Z	ProspVal-717	E	EDCT2	ICH	negative	N	TRUE
2019-11-06T14:30:59.023911Z	ProspVal-718	E	SHCT	ICH	negative	N	TRUE
2019-11-06T14:40:19.047741Z	ProspVal-719	I	EDCT2	ICH	positive	Y	TRUE		(missed on prelim report)
2019-11-06T14:50:58.862457Z	ProspVal-720	E	EDCT2	ICH	negative	N	TRUE
2019-11-06T14:53:59.314526Z	ProspVal-721	E	EDCT	ICH	negative	N	TRUE
2019-11-06T15:35:59.187867Z	ProspVal-722	E	EDCT	ICH	negative	N	TRUE
2019-11-06T16:21:38.9024Z	ProspVal-723	E	SHCT	ICH	negative	N	TRUE
2019-11-06T16:37:59.732458Z	ProspVal-724	E	EDCT	ICH	negative	N	TRUE
2019-11-06T16:57:38.943068Z	ProspVal-725	E	SHCT	ICH	negative	N	TRUE
2019-11-06T17:45:58.762948Z	ProspVal-726	I	EDCT	ICH	negative	N	TRUE
2019-11-06T17:56:58.816446Z	ProspVal-727	E	SHCT	ICH	negative	N	TRUE
2019-11-06T21:36:38.978819Z	ProspVal-728	O	SHCT	ICH	negative	N	TRUE
2019-11-06T21:45:18.721881Z	ProspVal-729	I	EDCT2	ICH	positive	Y	TRUE
2019-11-06T22:11:00.338575Z	ProspVal-730	I	EDCT2	ICH	positive	Y	TRUE
2019-11-06T22:28:58.813005Z	ProspVal-731	E	SHCT	ICH	negative	N	TRUE
2019-11-06T22:36:58.962384Z	ProspVal-732	O	ACCT	ICH	negative	N	TRUE
2019-11-06T22:55:18.890684Z	ProspVal-733	I	EDCT2	ICH	positive	Y	TRUE
2019-11-06T23:23:18.867704Z	ProspVal-734	O	ACCT	ICH	negative	N	TRUE
2019-11-07T00:21:39.07632Z	ProspVal-735	O	AHCT	ICH	negative	N	TRUE
2019-11-07T00:37:18.684626Z	ProspVal-736	I	AHCT	ICH	negative	Y	FALSE		missed small contusions/subarachnoid haem	hyperdense
2019-11-07T00:45:38.786989Z	ProspVal-737	E	EDCT	ICH	negative	N	TRUE
2019-11-07T00:57:39.705801Z	ProspVal-738	I	EDCT2	ICH	positive	Y	TRUE
2019-11-07T01:20:38.937578Z	ProspVal-739	E	EDCT	ICH	negative	N	TRUE
2019-11-07T01:30:38.883781Z	ProspVal-740	O	ACCT	ICH	positive	N	FALSE		identified a meningioma
2019-11-07T01:36:58.827141Z	ProspVal-741	E	EDCT	ICH	negative	N	TRUE
2019-11-07T02:10:38.95477Z	ProspVal-742	O	SHCT	ICH	negative	N	TRUE
2019-11-07T02:29:38.951653Z	ProspVal-743	I	EDCT2	ICH	positive	Y	TRUE
2019-11-07T03:11:00.38612Z	ProspVal-744	I	EDCT2	ICH	negative	N	TRUE
2019-11-07T03:24:41.17737Z	ProspVal-745	E	SHCT	ICH	negative	N	TRUE
2019-11-07T04:10:34.40756Z	ProspVal-746	I	AHCT	ICH	positive	Y	TRUE		also identified the falx which is probably normal	Y
2019-11-07T04:10:36.26697Z	ProspVal-747	E	EDCT	ICH	negative	N	TRUE
2019-11-07T04:11:20.142649Z	ProspVal-748	O	ACCT	ICH	positive	Y	TRUE
2019-11-07T04:19:20.97868Z	ProspVal-749	E	SHCT	ICH	negative	N	TRUE
2019-11-07T04:19:21.869196Z	ProspVal-750	O	ACCT	ICH	negative	Y	FALSE		missed a low density subdural	hypodense, subdural
2019-11-07T04:24:20.217603Z	ProspVal-751	E	EDCT	ICH	negative	N	TRUE
2019-11-07T04:50:40.426985Z	ProspVal-752	E	EDCT	ICH	negative	N	TRUE
2019-11-07T05:10:40.864266Z	ProspVal-753	E	EDCT	ICH	negative	N	TRUE
2019-11-07T05:33:41.002961Z	ProspVal-754	I	EDCT2	ICH	negative	N	TRUE
2019-11-07T05:39:40.262973Z	ProspVal-755	I	SHCT	ICH	negative	N	TRUE
2019-11-07T06:00:00.964964Z	ProspVal-756	E	EDCT	ICH	positive	Y	TRUE
2019-11-07T06:12:44.087274Z	ProspVal-757	E	EDCT	ICH	negative	N	TRUE
2019-11-07T06:22:41.315861Z	ProspVal-758	I	AHCT	ICH	positive	Y	TRUE
2019-11-07T06:44:46.845096Z	ProspVal-759	E	SHCT	ICH	negative	N	TRUE
2019-11-07T06:55:20.498641Z	ProspVal-760	E	SHCT	ICH	negative	N	TRUE
2019-11-07T06:55:40.092558Z	ProspVal-761	I	EDCT	ICH	negative	N	TRUE
2019-11-07T07:16:41.034633Z	ProspVal-762	E	EDCT	ICH	negative	N	TRUE
2019-11-07T07:24:40.508785Z	ProspVal-763	I	EDCT2	ICH	negative	N	TRUE
2019-11-07T07:49:20.378765Z	ProspVal-764	E	EDCT	ICH	negative	N	TRUE
2019-11-07T08:19:41.488411Z	ProspVal-765	I	EDCT2	ICH	positive	Y	TRUE
2019-11-07T08:28:00.27084Z	ProspVal-766	E	EDCT	ICH	negative	N	TRUE
2019-11-07T08:35:20.351777Z	ProspVal-767	E	EDCT2	ICH	negative	N	TRUE
2019-11-07T08:50:20.667874Z	ProspVal-768	E	EDCT2	ICH	negative	N	TRUE
2019-11-07T09:35:00.392634Z	ProspVal-769	E	EDCT	ICH	negative	N	TRUE
2019-11-07T09:46:00.520362Z	ProspVal-770	I	EDCT	ICH	negative	N	TRUE
2019-11-07T09:46:59.896336Z	ProspVal-771	E	SHCT	ICH	negative	N	TRUE
2019-11-07T10:07:40.729496Z	ProspVal-772	I	EDCT	ICH	negative	N	TRUE
2019-11-07T10:25:40.484645Z	ProspVal-773	I	EDCT	ICH	negative	N	TRUE
2019-11-07T11:03:00.35426Z	ProspVal-774	E	EDCT	ICH	negative	N	TRUE
2019-11-07T11:04:40.93404Z	ProspVal-775	E	SHCT	ICH	negative	N	TRUE
2019-11-07T11:14:20.147414Z	ProspVal-776	I	EDCT	ICH	negative	N	TRUE
2019-11-07T11:38:20.172653Z	ProspVal-777	E	EDCT	ICH	negative	N	TRUE
2019-11-07T12:07:20.186969Z	ProspVal-778	E	EDCT	ICH	negative	N	TRUE
2019-11-07T12:30:40.244814Z	ProspVal-779	E	EDCT	ICH	negative	N	TRUE
2019-11-07T13:17:00.55741Z	ProspVal-780	I	EDCT2	ICH	negative	N	TRUE
2019-11-07T13:33:20.324046Z	ProspVal-781	E	EDCT	ICH	negative	N	TRUE
2019-11-07T14:11:20.145905Z	ProspVal-782	E	EDCT	ICH	negative	N	TRUE
2019-11-07T14:37:20.223764Z	ProspVal-783	I	EDCT	ICH	negative	N	TRUE
2019-11-07T15:30:00.385605Z	ProspVal-784	E	EDCT	ICH	negative	N	TRUE	linear hyperdensity, favoured not haem in report, unchanged on follow up	Y
2019-11-07T16:37:00.77458Z	ProspVal-785	E	SHCT	ICH	negative	N	TRUE
2019-11-07T16:37:01.758982Z	ProspVal-786	I	EDCT	ICH	negative	N	TRUE
2019-11-07T17:30:40.327303Z	ProspVal-787	I	EDCT2	ICH	positive	N	FALSE	falx
2019-11-07T20:41:40.267591Z	ProspVal-788	E	EDCT	ICH	negative	N	TRUE
2019-11-07T21:19:20.398781Z	ProspVal-789	I	AHCT	ICH	negative	N	TRUE
2019-11-07T21:41:40.535596Z	ProspVal-790	O	SHCT	ICH	negative	N	TRUE
2019-11-07T22:00:40.429358Z	ProspVal-791	I	AHCT	ICH	positive	Y	TRUE
2019-11-07T22:08:40.327209Z	ProspVal-792	I	AHCT	ICH	negative	N	TRUE
2019-11-07T22:14:20.427477Z	ProspVal-793	E	EDCT	ICH	negative	N	TRUE
2019-11-07T22:19:40.885939Z	ProspVal-794	I	EDCT2	ICH	negative	N	TRUE
2019-11-07T23:08:00.719578Z	ProspVal-795	E	EDCT	ICH	negative	N	TRUE
2019-11-07T23:46:00.560932Z	ProspVal-796	E	EDCT	ICH	negative	N	TRUE
2019-11-08T00:18:20.687105Z	ProspVal-797	I	EDCT2	ICH	positive	Y	TRUE
2019-11-08T00:30:20.514731Z	ProspVal-798	I	EDCT2	ICH	negative	Y	FALSE	tiny focus of haemorrhage along surgical tract		hypdense, surgical tract
2019-11-08T00:45:40.920964Z	ProspVal-799	E	EDCT	ICH	negative	N	TRUE
2019-11-08T02:06:21.036976Z	ProspVal-800	I	EDCT2	ICH	negative	N	TRUE
2019-11-08T02:54:01.275443Z	ProspVal-801	E	EDCT	ICH	negative	N	TRUE
2019-11-08T03:05:35.911663Z	ProspVal-802	O	SHCT	ICH	negative	N	TRUE
2019-11-08T03:12:36.731328Z	ProspVal-803	I	EDCT2	ICH	negative	N	TRUE
2019-11-08T03:26:15.776347Z	ProspVal-804	I	AHCT	ICH	negative	N	TRUE
2019-11-08T03:49:56.226074Z	ProspVal-805	I	EDCT2	ICH	positive	Y	TRUE
2019-11-08T03:54:15.839757Z	ProspVal-806	E	SHCT	ICH	negative	N	TRUE
2019-11-08T04:00:56.174482Z	ProspVal-807	E	EDCT	ICH	negative	N	TRUE
2019-11-08T04:09:35.745843Z	ProspVal-808	E	EDCT	ICH	negative	N	TRUE
2019-11-08T04:22:35.744748Z	ProspVal-809	I	EDCT	ICH	negative	N	TRUE
2019-11-08T04:40:56.047298Z	ProspVal-810	I	AHCT	ICH	negative	N	TRUE
2019-11-08T04:41:15.719358Z	ProspVal-811	E	EDCT	ICH	negative	N	TRUE
2019-11-08T05:32:16.201016Z	ProspVal-812	O	SHCT	ICH	negative	N	TRUE
2019-11-08T05:44:15.42467Z	ProspVal-813	I	EDCT	ICH	negative	Y	FALSE	small vol subarachnoid haemorrhage L frontal		hypodense, frontal subarachnoid
2019-11-08T05:51:35.867297Z	ProspVal-814	O	ACCT	ICH	negative	Y	FALSE	missed isodense subdural		isodense subdural
2019-11-08T06:30:36.340533Z	ProspVal-815	E	EDCT	ICH	negative	N	TRUE
2019-11-08T06:47:55.714213Z	ProspVal-816	E	EDCT	ICH	negative	N	TRUE
2019-11-08T07:13:35.991575Z	ProspVal-817	E	EDCT	ICH	negative	N	TRUE
2019-11-08T08:05:35.918562Z	ProspVal-818	E	EDCT	ICH	negative	N	TRUE
2019-11-08T08:23:35.797335Z	ProspVal-819	E	EDCT	ICH	negative	N	TRUE
2019-11-08T08:40:02.503626Z	ProspVal-820	E	EDCT	ICH	negative	N	TRUE
2019-11-08T09:07:55.829244Z	ProspVal-821	E	EDCT	ICH	negative	N	TRUE
2019-11-08T09:20:36.13899Z	ProspVal-822	E	SHCT	ICH	negative	N	TRUE
2019-11-08T09:39:16.160855Z	ProspVal-823	E	EDCT	ICH	negative	N	TRUE
2019-11-08T10:03:35.96574Z	ProspVal-824	E	EDCT	ICH	negative	N	TRUE
2019-11-08T10:44:17.293589Z	ProspVal-825	E	EDCT	ICH	positive	Y	TRUE
2019-11-08T11:10:15.834855Z	ProspVal-826	E	SHCT	ICH	negative	N	TRUE
2019-11-08T11:22:56.332346Z	ProspVal-827	E	EDCT	ICH	positive	Y	TRUE
2019-11-08T11:41:40.277459Z	ProspVal-828	I	EDCT	ICH	positive	Y	TRUE
2019-11-08T12:33:36.022245Z	ProspVal-829	E	EDCT	ICH	negative	N	TRUE
2019-11-08T13:07:36.524137Z	ProspVal-830	I	EDCT	ICH	negative	N	TRUE
2019-11-08T13:10:55.964333Z	ProspVal-831	I	EDCT	ICH	negative	N	TRUE
2019-11-08T14:00:20.407207Z	ProspVal-832	E	EDCT	ICH	positive	Y	TRUE
2019-11-08T14:07:35.726147Z	ProspVal-833	E	EDCT	ICH	negative	N	TRUE
2019-11-08T14:42:15.766953Z	ProspVal-834	E	EDCT	ICH	negative	N	TRUE
2019-11-08T15:27:36.173521Z	ProspVal-835	E	EDCT	ICH	negative	N	TRUE
2019-11-08T15:39:55.874653Z	ProspVal-836	I	EDCT	ICH	negative	N	TRUE
2019-11-08T15:59:15.706344Z	ProspVal-837	E	EDCT	ICH	negative	N	TRUE
2019-11-08T16:34:36.962467Z	ProspVal-838	E	EDCT	ICH	negative	N	TRUE
2019-11-08T17:21:16.470934Z	ProspVal-839	E	EDCT	ICH	negative	N	TRUE
2019-11-08T17:38:36.047215Z	ProspVal-840	O	EDCT	ICH	negative	N	TRUE
2019-11-08T19:19:15.967202Z	ProspVal-841	E	EDCT	ICH	negative	N	TRUE
2019-11-08T20:11:36.754977Z	ProspVal-842	I	EDCT	ICH	positive	Y	TRUE
2019-11-08T20:44:36.588625Z	ProspVal-843	E	EDCT	ICH	negative	N	TRUE
2019-11-08T22:15:16.153028Z	ProspVal-844	E	SHCT	ICH	positive	Y	TRUE
2019-11-08T22:19:16.053981Z	ProspVal-845	I	EDCT	ICH	negative	N	TRUE
2019-11-09T00:09:55.86954Z	ProspVal-846	E	SHCT	ICH	negative	N	TRUE
2019-11-09T01:27:16.338774Z	ProspVal-847	I	EDCT2	ICH	positive	Y	TRUE
2019-11-09T01:49:56.060777Z	ProspVal-848	I	SHCT	ICH	negative	N	TRUE
2019-11-09T02:45:56.092341Z	ProspVal-849	E	EDCT	ICH	negative	N	TRUE
2019-11-09T02:55:15.8043Z	ProspVal-850	I	EDCT2	ICH	negative	N	TRUE
2019-11-09T03:01:01.200034Z	ProspVal-851	E	EDCT	ICH	negative	N	TRUE
2019-11-09T03:08:00.887647Z	ProspVal-852	I	EDCT	ICH	negative	N	TRUE
2019-11-09T03:21:41.373651Z	ProspVal-853	E	EDCT	ICH	negative	N	TRUE
2019-11-09T03:43:01.620733Z	ProspVal-854	E	SHCT	ICH	negative	N	TRUE
2019-11-09T04:02:03.048859Z	ProspVal-855	E	SHCT	ICH	negative	N	TRUE
2019-11-09T04:04:40.970704Z	ProspVal-856	E	EDCT	ICH	negative	N	TRUE
2019-11-09T04:46:21.257611Z	ProspVal-857	E	EDCT	ICH	negative	N	TRUE
2019-11-09T04:59:21.081689Z	ProspVal-858	I	EDCT2	ICH	negative	N	TRUE
2019-11-09T05:51:21.11879Z	ProspVal-859	I	EDCT2	ICH	negative	N	TRUE
2019-11-09T06:22:41.883197Z	ProspVal-860	E	SHCT	ICH	negative	N	TRUE
2019-11-09T06:26:00.822692Z	ProspVal-861	E	EDCT	ICH	negative	N	TRUE
2019-11-09T07:06:21.008012Z	ProspVal-862	E	SHCT	ICH	negative	N	TRUE
2019-11-09T07:21:20.86912Z	ProspVal-863	I	EDCT	ICH	negative	N	TRUE
2019-11-09T07:51:20.937782Z	ProspVal-864	E	EDCT2	ICH	negative	N	TRUE
2019-11-09T08:12:41.018475Z	ProspVal-865	E	SHCT	ICH	negative	N	TRUE
2019-11-09T08:49:41.041872Z	ProspVal-866	E	EDCT2	ICH	negative	N	TRUE
2019-11-09T09:11:01.443148Z	ProspVal-867	I	EDCT	ICH	negative	Y	FALSE	small left parafalcine lesion ?subacute haematoma, resolved on follow up scans	Y	hypodense, parafalcine
2019-11-09T09:26:20.961705Z	ProspVal-868	E	EDCT	ICH	negative	N	TRUE
2019-11-09T09:39:40.783816Z	ProspVal-869	E	EDCT	ICH	negative	N	TRUE
2019-11-09T10:07:00.948233Z	ProspVal-870	E	EDCT	ICH	negative	N	TRUE
2019-11-09T10:28:00.921108Z	ProspVal-871	I	EDCT2	ICH	negative	N	TRUE
2019-11-09T11:36:41.024843Z	ProspVal-872	E	EDCT2	ICH	positive	N	FALSE	probable right cerebellar DVA, similar to prior CT
2019-11-09T12:34:00.837752Z	ProspVal-873	E	EDCT	ICH	negative	N	TRUE
2019-11-09T12:44:11.45567Z	ProspVal-874	I	EDCT2	ICH	positive	Y	TRUE
2019-11-09T13:03:40.967852Z	ProspVal-875	E	EDCT	ICH	negative	N	TRUE
2019-11-09T13:43:00.976202Z	ProspVal-876	E	EDCT	ICH	negative	N	TRUE
2019-11-09T14:56:20.858814Z	ProspVal-877	E	EDCT	ICH	negative	N	TRUE
2019-11-09T15:48:21.124987Z	ProspVal-878	I	EDCT	ICH	negative	N	TRUE
2019-11-09T17:00:20.962212Z	ProspVal-879	E	EDCT	ICH	negative	N	TRUE
2019-11-09T17:55:42.742241Z	ProspVal-880	I	EDCT	ICH	positive	Y	TRUE
2019-11-09T18:14:20.995516Z	ProspVal-881	E	EDCT	ICH	positive	Y	TRUE
2019-11-09T21:47:01.163437Z	ProspVal-882	E	EDCT	ICH	positive	N	FALSE	AI identified area of dural thickening/post surgical.
2019-11-09T23:02:21.03761Z	ProspVal-883	E	EDCT	ICH	negative	N	TRUE
2019-11-09T23:07:20.964429Z	ProspVal-884	I	EDCT2	ICH	negative	N	TRUE
2019-11-09T23:25:21.046668Z	ProspVal-885	I	EDCT2	ICH	negative	N	TRUE
2019-11-09T23:32:21.074779Z	ProspVal-886	E	EDCT	ICH	negative	N	TRUE
2019-11-10T00:29:41.81885Z	ProspVal-887	I	EDCT2	ICH	positive	Y	TRUE	AI also idnetified left cerebellar calc and normal superior sagittal sinus		Y
2019-11-10T00:33:41.761325Z	ProspVal-888	I	EDCT2	ICH	positive	Y	TRUE	AI also identified soft tissue mass in bone		Y
2019-11-10T00:36:00.951774Z	ProspVal-889	O	SHCT	ICH	negative	N	TRUE
2019-11-10T00:54:21.003683Z	ProspVal-890	E	EDCT	ICH	negative	N	TRUE	equivocal area of SAH, nil on follow up	Y
2019-11-10T01:15:01.711109Z	ProspVal-891	I	EDCT2	ICH	positive	Y	TRUE	AI also identified left SAH - felt normal	Y	Y
2019-11-10T01:33:41.05833Z	ProspVal-892	E	EDCT	ICH	negative	N	TRUE
2019-11-10T01:43:20.871311Z	ProspVal-893	I	EDCT2	ICH	negative	N	TRUE
2019-11-10T02:44:40.885898Z	ProspVal-894	E	SHCT	ICH	negative	N	TRUE
2019-11-10T02:48:01.155125Z	ProspVal-895	E	EDCT	ICH	negative	N	TRUE
2019-11-10T03:15:35.197936Z	ProspVal-896	E	EDCT	ICH	negative	N	TRUE
2019-11-10T03:33:55.387888Z	ProspVal-897	I	EDCT2	ICH	positive	Y	TRUE
2019-11-10T03:46:34.890959Z	ProspVal-898	E	EDCT2	ICH	negative	N	TRUE
2019-11-10T03:50:14.598449Z	ProspVal-899	E	EDCT	ICH	negative	N	TRUE
2019-11-10T04:14:54.340785Z	ProspVal-900	E	EDCT	ICH	negative	N	TRUE
2019-11-10T04:38:54.647101Z	ProspVal-901	E	EDCT	ICH	negative	Y	FALSE			hyperdensity, body of right caudete nucleus
2019-11-10T04:43:55.276494Z	ProspVal-902	I	EDCT2	ICH	negative	N	TRUE
2019-11-10T05:08:14.830602Z	ProspVal-903	E	EDCT	ICH	positive	Y	TRUE
2019-11-10T05:16:34.446428Z	ProspVal-904	I	SHCT	ICH	negative	N	TRUE
2019-11-10T05:34:34.947861Z	ProspVal-905	E	EDCT	ICH	negative	N	TRUE
2019-11-10T06:13:14.802389Z	ProspVal-906	E	EDCT	ICH	negative	N	TRUE
2019-11-10T06:13:54.48997Z	ProspVal-907	E	SHCT	ICH	negative	N	TRUE
2019-11-10T07:02:14.769353Z	ProspVal-908	E	EDCT	ICH	negative	N	TRUE
2019-11-10T07:33:34.75574Z	ProspVal-909	E	EDCT	ICH	negative	N	TRUE
2019-11-10T08:43:54.709549Z	ProspVal-910	E	EDCT	ICH	negative	N	TRUE
2019-11-10T09:16:34.954424Z	ProspVal-911	E	EDCT	ICH	negative	Y	FALSE			hyperdense, intra-axial
2019-11-10T09:42:34.615475Z	ProspVal-912	E	EDCT	ICH	negative	N	TRUE
2019-11-10T10:07:14.59167Z	ProspVal-913	E	EDCT	ICH	negative	N	TRUE
2019-11-10T10:20:34.403341Z	ProspVal-914	E	SHCT	ICH	negative	N	TRUE
2019-11-10T11:24:34.612095Z	ProspVal-915	E	EDCT	ICH	negative	N	TRUE
2019-11-10T11:42:34.601936Z	ProspVal-916	E	EDCT	ICH	negative	N	TRUE
2019-11-10T12:10:34.964082Z	ProspVal-917	I	EDCT	ICH	negative	N	TRUE
2019-11-10T12:30:34.791926Z	ProspVal-918	E	EDCT	ICH	negative	N	TRUE
2019-11-10T13:11:14.898444Z	ProspVal-919	E	EDCT	ICH	negative	N	TRUE
2019-11-10T13:44:14.608641Z	ProspVal-920	E	EDCT2	ICH	negative	N	TRUE
2019-11-10T13:57:34.793552Z	ProspVal-921	E	EDCT	ICH	negative	N	TRUE
2019-11-10T14:37:34.619684Z	ProspVal-922	E	EDCT	ICH	negative	N	TRUE
2019-11-10T15:03:54.61329Z	ProspVal-923	E	EDCT	ICH	negative	N	TRUE
2019-11-10T15:54:54.495972Z	ProspVal-924	I	EDCT	ICH	negative	N	TRUE
2019-11-10T16:13:14.389679Z	ProspVal-925	I	EDCT	ICH	negative	N	TRUE
2019-11-10T17:24:14.575256Z	ProspVal-926	I	EDCT	ICH	positive	Y	TRUE
2019-11-10T17:35:35.161421Z	ProspVal-927	I	EDCT	ICH	negative	N	TRUE
2019-11-10T17:47:54.805154Z	ProspVal-928	I	EDCT	ICH	negative	N	TRUE
2019-11-10T18:19:54.614913Z	ProspVal-929	I	EDCT	ICH	negative	N	TRUE
2019-11-10T18:29:34.915269Z	ProspVal-930	E	SHCT	ICH	negative	N	TRUE
2019-11-10T18:47:14.578747Z	ProspVal-931	E	EDCT	ICH	negative	N	TRUE
2019-11-10T19:06:34.752541Z	ProspVal-932	E	EDCT	ICH	negative	N	TRUE
2019-11-10T19:39:54.723323Z	ProspVal-933	I	EDCT	ICH	negative	N	TRUE
2019-11-10T21:45:14.984752Z	ProspVal-934	I	EDCT	ICH	positive	N	FALSE	identified normal falx/superior sagittal sinus
2019-11-10T22:09:14.80587Z	ProspVal-935	I	EDCT2	ICH	positive	Y	TRUE
2019-11-10T22:34:14.816643Z	ProspVal-936	E	EDCT	ICH	negative	N	TRUE	report ?equivocal focus of haem
2019-11-10T22:59:14.746794Z	ProspVal-937	E	EDCT	ICH	negative	Y	FALSE	small focus right frontal extra axial haem		subacute
2019-11-10T23:04:36.157912Z	ProspVal-938	I	AHCT	ICH	positive	Y	TRUE
2019-11-10T23:14:14.737693Z	ProspVal-939	E	EDCT	ICH	negative	N	TRUE
2019-11-10T23:23:15.06686Z	ProspVal-940	E	EDCT	ICH	negative	N	TRUE
2019-11-11T00:02:54.843208Z	ProspVal-941	I	SHCT	ICH	negative	N	TRUE
2019-11-11T00:19:35.656541Z	ProspVal-942	E	EDCT	ICH	negative	N	TRUE
2019-11-11T00:46:54.564787Z	ProspVal-943	E	EDCT	ICH	negative	N	TRUE
2019-11-11T00:57:15.137066Z	ProspVal-944	I	EDCT2	ICH	negative	Y	FALSE	tiny trace SAH		subacute
2019-11-11T01:03:54.768946Z	ProspVal-945	E	EDCT	ICH	negative	N	TRUE
2019-11-11T01:17:55.097825Z	ProspVal-946	O	AHCT2	ICH	negative	N	TRUE
2019-11-11T01:23:14.834622Z	ProspVal-947	E	EDCT	ICH	negative	N	TRUE
2019-11-11T02:08:55.056065Z	ProspVal-948	I	EDCT2	ICH	negative	N	TRUE
2019-11-11T02:32:54.680857Z	ProspVal-949	I	EDCT2	ICH	negative	N	TRUE
2019-11-11T03:01:24.925484Z	ProspVal-950	I	EDCT2	ICH	negative	N	TRUE
2019-11-11T03:19:04.692933Z	ProspVal-951	E	EDCT	ICH	negative	N	TRUE
2019-11-11T04:05:04.842423Z	ProspVal-952	I	EDCT2	ICH	negative	N	TRUE
2019-11-11T04:21:05.268938Z	ProspVal-953	E	EDCT	ICH	positive	Y	TRUE	also identified small area of probable artefact in the left temporal lobe	N	Y
2019-11-11T04:31:25.451132Z	ProspVal-954	E	EDCT	ICH	negative	N	TRUE
2019-11-11T04:48:05.140574Z	ProspVal-955	I	SHCT	ICH	negative	N	TRUE
2019-11-11T04:51:46.004406Z	ProspVal-956	I	EDCT2	ICH	positive	Y	TRUE
2019-11-11T05:03:45.358013Z	ProspVal-957	E	EDCT	ICH	negative	N	TRUE
2019-11-11T05:15:05.149193Z	ProspVal-958	E	SHCT	ICH	negative	N	TRUE
2019-11-11T05:17:44.777211Z	ProspVal-959	I	EDCT2	ICH	negative	N	TRUE
2019-11-11T05:32:44.552058Z	ProspVal-960	E	EDCT	ICH	negative	N	TRUE
2019-11-11T05:49:44.869097Z	ProspVal-961	O	AHCT2	ICH	negative	N	TRUE
2019-11-11T05:52:44.934569Z	ProspVal-962	I	AHCT	ICH	negative	N	TRUE
2019-11-11T06:02:04.799141Z	ProspVal-963	I	EDCT	ICH	negative	N	TRUE
2019-11-11T06:27:04.971753Z	ProspVal-964	I	AHCT	ICH	negative	N	TRUE
2019-11-11T06:41:05.38031Z	ProspVal-965	E	EDCT	ICH	positive	Y	TRUE
2019-11-11T07:18:44.776648Z	ProspVal-966	E	EDCT	ICH	negative	N	TRUE
2019-11-11T07:36:45.263759Z	ProspVal-967	E	EDCT	ICH	negative	N	TRUE
2019-11-11T08:44:45.042216Z	ProspVal-968	E	EDCT	ICH	negative	N	TRUE
2019-11-11T08:48:05.046128Z	ProspVal-969	E	SHCT	ICH	negative	N	TRUE
2019-11-11T09:07:25.205872Z	ProspVal-970	E	EDCT	ICH	negative	N	TRUE
2019-11-11T09:51:44.859124Z	ProspVal-971	I	EDCT	ICH	negative	N	TRUE
2019-11-11T10:00:05.178883Z	ProspVal-972	E	SHCT	ICH	negative	N	TRUE
2019-11-11T10:12:24.861725Z	ProspVal-973	I	EDCT2	ICH	negative	N	TRUE
2019-11-11T10:38:05.299187Z	ProspVal-974	E	EDCT	ICH	negative	N	TRUE
2019-11-11T10:49:45.251817Z	ProspVal-975	I	EDCT2	ICH	negative	N	TRUE
2019-11-11T11:36:24.895907Z	ProspVal-976	E	EDCT	ICH	negative	N	TRUE
2019-11-11T12:13:04.887473Z	ProspVal-977	E	EDCT	ICH	negative	N	TRUE
2019-11-11T12:34:04.924807Z	ProspVal-978	E	EDCT	ICH	negative	N	TRUE
2019-11-11T12:52:44.807612Z	ProspVal-979	I	EDCT	ICH	negative	N	TRUE
2019-11-11T13:03:25.223343Z	ProspVal-980	E	EDCT	ICH	negative	N	TRUE
2019-11-11T14:07:04.924104Z	ProspVal-981	I	EDCT	ICH	negative	N	TRUE
2019-11-11T14:17:44.756211Z	ProspVal-982	I	EDCT2	ICH	negative	N	TRUE
2019-11-11T14:59:24.861998Z	ProspVal-983	E	EDCT	ICH	negative	N	TRUE
2019-11-11T15:47:04.758739Z	ProspVal-984	E	EDCT	ICH	negative	N	TRUE
2019-11-11T16:19:05.749293Z	ProspVal-985	I	EDCT2	ICH	negative	N	TRUE
2019-11-11T16:42:25.034566Z	ProspVal-986	E	EDCT	ICH	negative	N	TRUE
2019-11-11T17:01:05.0244Z	ProspVal-987	E	EDCT	ICH	negative	N	TRUE
2019-11-11T17:16:44.883485Z	ProspVal-988	E	EDCT	ICH	negative	N	TRUE
2019-11-11T17:21:44.839135Z	ProspVal-989	E	EDCT	ICH	negative	N	TRUE
2019-11-11T17:55:04.678415Z	ProspVal-990	I	EDCT	ICH	negative	N	TRUE
2019-11-11T18:24:44.743092Z	ProspVal-991	E	EDCT	ICH	negative	N	TRUE
2019-11-11T21:49:05.162804Z	ProspVal-992	I	EDCT2	ICH	positive	Y	TRUE
2019-11-11T22:16:45.727872Z	ProspVal-993	I	AHCT	ICH	positive	Y	TRUE
2019-11-11T22:18:25.492548Z	ProspVal-994	I	EDCT2	ICH	positive	Y	TRUE
2019-11-11T22:25:45.666528Z	ProspVal-995	I	AHCT2	ICH	positive	Y	TRUE
2019-11-11T22:33:52.882719Z	ProspVal-996	E	SHCT	ICH	negative	N	TRUE
2019-11-11T22:42:05.050528Z	ProspVal-997	O	ACCT	ICH	positive	Y	TRUE
2019-11-11T23:39:45.185242Z	ProspVal-998	E	EDCT	ICH	negative	N	TRUE
2019-11-11T23:53:25.214735Z	ProspVal-999	I	EDCT2	ICH	negative	N	TRUE
2019-11-11T23:56:06.15481Z	ProspVal-1000	I	EDCT2	ICH	positive	Y	TRUE
2019-11-12T00:29:45.215867Z	ProspVal-1001	O	ACCT	ICH	negative	N	TRUE
2019-11-12T01:06:06.051552Z	ProspVal-1002	I	EDCT2	ICH	positive	Y	TRUE	AI also identified probable artefact in the right cerebellar hemisphere		Y
2019-11-12T01:24:25.537399Z	ProspVal-1003	I	EDCT2	ICH	positive	Y	TRUE
2019-11-12T01:54:53.689247Z	ProspVal-1004	O	ACCT	ICH	negative	N	TRUE
2019-11-12T02:19:25.200114Z	ProspVal-1005	E	EDCT	ICH	negative	N	TRUE
2019-11-12T02:20:27.559565Z	ProspVal-1006	O	ACCT	ICH	negative	N	TRUE
2019-11-12T02:30:25.491914Z	ProspVal-1007	I	AHCT	ICH	negative	N	TRUE
2019-11-12T02:33:05.426982Z	ProspVal-1008	E	EDCT	ICH	positive	N	FALSE	AI identified dural thickening deep to craniotomy site	N
2019-11-12T02:38:24.863581Z	ProspVal-1009	I	EDCT2	ICH	negative	N	TRUE
2019-11-12T02:57:24.964255Z	ProspVal-1010	E	EDCT	ICH	negative	N	TRUE
2019-11-12T03:17:01.077555Z	ProspVal-1011	I	EDCT2	ICH	positive	Y	TRUE
2019-11-12T03:32:41.033046Z	ProspVal-1012	E	EDCT	ICH	negative	N	TRUE
2019-11-12T04:04:21.595842Z	ProspVal-1013	E	SHCT	ICH	negative	N	TRUE
2019-11-12T04:11:41.259742Z	ProspVal-1014	E	EDCT	ICH	negative	Y	FALSE	thin left isodense subdural		isodense, subdural
2019-11-12T04:12:40.93255Z	ProspVal-1015	O	ACCT	ICH	negative	N	TRUE
2019-11-12T04:24:20.693715Z	ProspVal-1016	E	EDCT	ICH	negative	N	TRUE
2019-11-12T04:36:41.191455Z	ProspVal-1017	E	EDCT	ICH	negative	N	TRUE
2019-11-12T05:11:02.069848Z	ProspVal-1018	I	AHCT	ICH	positive	Y	TRUE
2019-11-12T05:13:02.212263Z	ProspVal-1019	I	AHCT2	ICH	negative	Y	FALSE	small parafalcine isodense lesion, resolves on follow up, likely haemorrhage	Y	isodense, parafalcine
2019-11-12T05:14:40.651208Z	ProspVal-1020	E	EDCT	ICH	negative	N	TRUE
2019-11-12T05:44:40.750533Z	ProspVal-1021	I	EDCT2	ICH	negative	N	TRUE
2019-11-12T05:53:00.649752Z	ProspVal-1022	I	AHCT	ICH	negative	N	TRUE
2019-11-12T06:08:00.804812Z	ProspVal-1023	E	EDCT2	ICH	negative	N	TRUE
2019-11-12T06:36:21.005887Z	ProspVal-1024	E	EDCT	ICH	negative	N	TRUE
2019-11-12T06:37:00.662699Z	ProspVal-1025	I	SHCT	ICH	negative	N	TRUE
2019-11-12T06:56:20.83817Z	ProspVal-1026	E	EDCT	ICH	negative	N	TRUE
2019-11-12T07:10:00.88373Z	ProspVal-1027	E	EDCT	ICH	positive	N	FALSE	identified normal appearing falx	N
2019-11-12T07:51:01.30665Z	ProspVal-1028	E	EDCT	ICH	negative	N	TRUE
2019-11-12T08:08:47.981014Z	ProspVal-1029	E	SHCT	ICH	negative	N	TRUE
2019-11-12T08:46:40.363023Z	ProspVal-1030	E	EDCT	ICH	negative	N	TRUE
2019-11-12T09:25:41.203283Z	ProspVal-1031	E	EDCT	ICH	positive	Y	TRUE	also identified normal falx	Y	Y
2019-11-12T09:40:20.765005Z	ProspVal-1032	E	EDCT	ICH	negative	N	TRUE
2019-11-12T10:00:00.831679Z	ProspVal-1033	I	SHCT	ICH	negative	N	TRUE
2019-11-12T10:47:40.777424Z	ProspVal-1034	E	EDCT	ICH	negative	N	TRUE
2019-11-12T10:56:40.582292Z	ProspVal-1035	E	SHCT	ICH	negative	N	TRUE
2019-11-12T11:09:00.829179Z	ProspVal-1036	E	EDCT	ICH	negative	N	TRUE
2019-11-12T11:42:44.161419Z	ProspVal-1037	E	EDCT	ICH	negative	N	TRUE
2019-11-12T12:11:20.669585Z	ProspVal-1038	E	EDCT	ICH	negative	N	TRUE
2019-11-12T12:27:20.42395Z	ProspVal-1039	E	SHCT	ICH	negative	N	TRUE
2019-11-12T12:55:40.817343Z	ProspVal-1040	E	EDCT	ICH	negative	N	TRUE
2019-11-12T13:10:40.90959Z	ProspVal-1041	I	EDCT2	ICH	negative	N	TRUE
2019-11-12T13:23:40.787741Z	ProspVal-1042	E	EDCT	ICH	negative	N	TRUE
2019-11-12T16:33:20.67373Z	ProspVal-1043	E	EDCT	ICH	negative	N	TRUE
2019-11-12T17:13:00.998178Z	ProspVal-1044	I	EDCT	ICH	negative	N	TRUE
2019-11-12T17:18:00.974975Z	ProspVal-1045	E	EDCT	ICH	positive	N	FALSE	identified choroid	Y
2019-11-12T17:39:21.082529Z	ProspVal-1046	I	EDCT	ICH	negative	N	TRUE
2019-11-12T21:30:40.691493Z	ProspVal-1047	O	ACCT	ICH	negative	N	TRUE
2019-11-12T21:45:22.415877Z	ProspVal-1048	I	AHCT	ICH	positive	Y	TRUE
2019-11-12T21:54:21.106939Z	ProspVal-1049	E	EDCT	ICH	negative	N	TRUE
2019-11-12T22:33:42.824677Z	ProspVal-1050	O	ACCT	ICH	positive	N	FALSE	identified dural thickening deep to craniectomy and circle of Willis vessels
2019-11-12T22:36:20.93981Z	ProspVal-1051	I	AHCT	ICH	negative	N	TRUE
2019-11-12T22:43:01.071139Z	ProspVal-1052	I	EDCT2	ICH	positive	Y	TRUE	also identified normal appearing tentorium
2019-11-12T23:47:02.01285Z	ProspVal-1053	I	AHCT2	ICH	positive	N	FALSE	identified normal appearing falx
2019-11-12T23:49:21.06473Z	ProspVal-1054	I	EDCT2	ICH	negative	N	TRUE
2019-11-13T00:34:00.96112Z	ProspVal-1055	E	EDCT	ICH	negative	N	TRUE
2019-11-13T00:44:41.892064Z	ProspVal-1056	E	SHCT	ICH	negative	N	TRUE
2019-11-13T01:19:00.618021Z	ProspVal-1057	E	EDCT	ICH	negative	N	TRUE
2019-11-13T01:46:00.775911Z	ProspVal-1058	E	SHCT	ICH	negative	N	TRUE
2019-11-13T02:04:20.494714Z	ProspVal-1059	I	EDCT2	ICH	negative	N	TRUE
2019-11-13T02:26:00.807842Z	ProspVal-1060	E	EDCT	ICH	negative	N	TRUE
2019-11-13T02:36:22.29661Z	ProspVal-1061	I	EDCT2	ICH	positive	Y	TRUE	also identified normal falx		Y
2019-11-13T02:44:20.496279Z	ProspVal-1062	E	EDCT	ICH	negative	N	TRUE
2019-11-13T02:51:21.03383Z	ProspVal-1063	E	SHCT	ICH	negative	N	TRUE
2019-11-13T03:31:38.570173Z	ProspVal-1064	E	EDCT	ICH	negative	N	TRUE
2019-11-13T04:06:38.834296Z	ProspVal-1065	E	EDCT	ICH	negative	N	TRUE
2019-11-13T04:18:59.202326Z	ProspVal-1066	I	EDCT2	ICH	negative	N	TRUE
2019-11-13T04:21:38.831831Z	ProspVal-1067	E	EDCT	ICH	negative	N	TRUE
2019-11-13T04:48:19.18538Z	ProspVal-1068	E	SHCT	ICH	negative	N	TRUE
2019-11-13T05:15:59.024727Z	ProspVal-1069	O	ACCT	ICH	negative	N	TRUE
2019-11-13T05:44:58.809833Z	ProspVal-1070	I	EDCT2	ICH	negative	N	TRUE
2019-11-13T05:59:59.669277Z	ProspVal-1071	I	EDCT2	ICH	negative	N	TRUE
2019-11-13T06:15:38.699114Z	ProspVal-1072	E	EDCT	ICH	negative	N	TRUE
2019-11-13T06:21:18.815678Z	ProspVal-1073	E	SHCT	ICH	negative	N	TRUE
2019-11-13T06:39:59.823055Z	ProspVal-1074	O	ACCT	ICH	positive	Y	TRUE
2019-11-13T06:53:18.787394Z	ProspVal-1075	E	EDCT	ICH	negative	N	TRUE
2019-11-13T07:56:19.587673Z	ProspVal-1076	I	EDCT	ICH	negative	N	TRUE
2019-11-13T08:01:59.110375Z	ProspVal-1077	I	EDCT	ICH	negative	N	TRUE
2019-11-13T08:36:18.74465Z	ProspVal-1078	E	EDCT	ICH	negative	N	TRUE
2019-11-13T08:52:59.47882Z	ProspVal-1079	E	EDCT	ICH	negative	N	TRUE
2019-11-13T09:16:18.873542Z	ProspVal-1080	E	SHCT	ICH	negative	N	TRUE
2019-11-13T09:22:19.222182Z	ProspVal-1081	E	EDCT	ICH	negative	N	TRUE
2019-11-13T09:37:58.722518Z	ProspVal-1082	E	EDCT	ICH	negative	N	TRUE
2019-11-13T09:51:39.149179Z	ProspVal-1083	I	EDCT	ICH	negative	N	TRUE
2019-11-13T10:04:41.430319Z	ProspVal-1084	E	SHCT	ICH	negative	N	TRUE
2019-11-13T10:18:18.856334Z	ProspVal-1085	E	SHCT	ICH	negative	N	TRUE
2019-11-13T10:20:18.703252Z	ProspVal-1086	E	EDCT	ICH	negative	N	TRUE
2019-11-13T11:11:59.10753Z	ProspVal-1087	E	EDCT	ICH	negative	N	TRUE
2019-11-13T11:45:58.818333Z	ProspVal-1088	E	EDCT	ICH	negative	N	TRUE
2019-11-13T12:30:44.082889Z	ProspVal-1089	E	EDCT	ICH	negative	N	TRUE
2019-11-13T12:50:07.026732Z	ProspVal-1090	E	EDCT	ICH	negative	N	TRUE
2019-11-13T13:09:38.780177Z	ProspVal-1091	I	EDCT	ICH	negative	N	TRUE
2019-11-13T14:31:19.290572Z	ProspVal-1092	I	EDCT	ICH	negative	N	TRUE
2019-11-13T14:35:19.00002Z	ProspVal-1093	E	EDCT	ICH	negative	N	TRUE
2019-11-13T16:38:58.834879Z	ProspVal-1094	E	EDCT	ICH	negative	N	TRUE
2019-11-13T16:59:38.696105Z	ProspVal-1095	E	EDCT	ICH	negative	N	TRUE
2019-11-13T21:54:19.397554Z	ProspVal-1096	I	EDCT	ICH	positive	Y	TRUE
2019-11-13T23:05:38.849589Z	ProspVal-1097	E	SHCT	ICH	negative	N	TRUE
2019-11-13T23:13:18.787591Z	ProspVal-1098	I	EDCT2	ICH	positive	Y	TRUE
2019-11-13T23:43:18.897484Z	ProspVal-1099	E	EDCT	ICH	negative	N	TRUE
2019-11-14T00:05:59.286224Z	ProspVal-1100	I	EDCT	ICH	negative	N	TRUE
2019-11-14T00:15:00.467593Z	ProspVal-1101	I	AHCT2	ICH	positive	Y	TRUE		Y
2019-11-14T00:35:19.51384Z	ProspVal-1102	I	AHCT	ICH	positive	Y	TRUE
2019-11-14T00:45:39.523031Z	ProspVal-1103	I	EDCT2	ICH	positive	Y	TRUE
2019-11-14T01:02:18.695065Z	ProspVal-1104	E	EDCT	ICH	negative	N	TRUE
2019-11-14T01:31:18.75223Z	ProspVal-1105	E	EDCT	ICH	negative	N	TRUE
2019-11-14T01:35:58.700145Z	ProspVal-1106	I	EDCT2	ICH	negative	N	TRUE
2019-11-14T01:48:58.444659Z	ProspVal-1107	O	SHCT	ICH	negative	N	TRUE
2019-11-14T02:04:59.02853Z	ProspVal-1108	E	EDCT	ICH	negative	N	TRUE
2019-11-14T02:24:59.187517Z	ProspVal-1109	I	EDCT	ICH	negative	N	TRUE
2019-11-14T02:34:18.951615Z	ProspVal-1110	E	EDCT	ICH	negative	N	TRUE
2019-11-14T02:49:39.015526Z	ProspVal-1111	O	ACCT	ICH	negative	N	TRUE
2019-11-14T03:08:49.130597Z	ProspVal-1112	I	EDCT2	ICH	negative	N	TRUE
2019-11-14T03:16:08.916016Z	ProspVal-1113	O	ACCT	ICH	negative	N	TRUE
2019-11-14T03:19:49.076503Z	ProspVal-1114	I	EDCT	ICH	negative	N	TRUE
2019-11-14T03:33:28.99795Z	ProspVal-1115	E	EDCT	ICH	negative	N	TRUE
2019-11-14T03:56:49.010608Z	ProspVal-1116	E	EDCT	ICH	negative	N	TRUE
2019-11-14T04:28:48.792242Z	ProspVal-1117	E	EDCT	ICH	negative	N	TRUE
2019-11-14T04:46:10.563293Z	ProspVal-1118	E	EDCT	ICH	positive	Y	TRUE
2019-11-14T05:04:08.987216Z	ProspVal-1119	I	EDCT2	ICH	negative	N	TRUE
2019-11-14T05:09:48.916284Z	ProspVal-1120	E	EDCT	ICH	negative	N	TRUE
2019-11-14T05:25:09.218861Z	ProspVal-1121	E	EDCT	ICH	negative	N	TRUE
2019-11-14T05:36:29.32602Z	ProspVal-1122	E	EDCT	ICH	negative	N	TRUE
2019-11-14T05:38:48.894083Z	ProspVal-1123	I	AHCT	ICH	negative	N	TRUE
2019-11-14T06:21:08.963685Z	ProspVal-1124	E	EDCT	ICH	negative	N	TRUE
2019-11-14T06:27:28.861595Z	ProspVal-1125	I	EDCT2	ICH	negative	N	TRUE
2019-11-14T07:00:49.337316Z	ProspVal-1126	I	EDCT	ICH	negative	N	TRUE
2019-11-14T07:15:48.958798Z	ProspVal-1127	E	EDCT2	ICH	negative	N	TRUE
2019-11-14T07:45:08.939855Z	ProspVal-1128	I	SHCT	ICH	negative	N	TRUE
2019-11-14T08:30:09.101647Z	ProspVal-1129	E	EDCT	ICH	negative	N	TRUE
2019-11-14T08:35:49.319492Z	ProspVal-1130	E	EDCT	ICH	negative	N	TRUE
2019-11-14T08:50:28.801934Z	ProspVal-1131	E	EDCT	ICH	negative	N	TRUE
2019-11-14T09:53:49.584634Z	ProspVal-1132	E	EDCT	ICH	positive	Y	TRUE
2019-11-14T10:15:08.873753Z	ProspVal-1133	E	EDCT	ICH	negative	N	TRUE
2019-11-14T11:03:49.39382Z	ProspVal-1134	E	EDCT2	ICH	positive	Y	TRUE
2019-11-14T11:23:29.292138Z	ProspVal-1135	E	EDCT	ICH	negative	N	TRUE
2019-11-14T11:27:29.209285Z	ProspVal-1136	I	EDCT	ICH	negative	N	TRUE
2019-11-14T11:34:49.271498Z	ProspVal-1137	E	EDCT	ICH	negative	N	TRUE
2019-11-14T11:59:28.842414Z	ProspVal-1138	E	EDCT	ICH	negative	N	TRUE
2019-11-14T12:23:49.005811Z	ProspVal-1139	E	EDCT	ICH	negative	N	TRUE
2019-11-14T12:49:09.150548Z	ProspVal-1140	I	EDCT	ICH	negative	N	TRUE
2019-11-14T13:25:49.279256Z	ProspVal-1141	E	EDCT	ICH	negative	N	TRUE
2019-11-14T13:43:49.550102Z	ProspVal-1142	E	EDCT	ICH	negative	N	TRUE
2019-11-14T13:43:50.487595Z	ProspVal-1143	E	SHCT	ICH	negative	N	TRUE
2019-11-14T14:09:29.277989Z	ProspVal-1144	I	EDCT	ICH	positive	Y	TRUE
2019-11-14T14:58:49.582439Z	ProspVal-1145	I	EDCT	ICH	negative	N	TRUE
2019-11-14T15:32:49.090415Z	ProspVal-1146	E	EDCT	ICH	negative	N	TRUE
2019-11-14T16:09:49.255053Z	ProspVal-1147	I	EDCT	ICH	negative	N	TRUE
2019-11-14T16:41:28.659529Z	ProspVal-1148	E	EDCT	ICH	negative	N	TRUE
2019-11-14T18:06:49.046619Z	ProspVal-1149	E	EDCT	ICH	negative	N	TRUE
2019-11-14T21:03:49.144747Z	ProspVal-1150	E	EDCT	ICH	negative	N	TRUE
2019-11-14T22:12:29.333496Z	ProspVal-1151	I	EDCT2	ICH	positive	Y	TRUE	I broke the link sorry!!
2019-11-14T22:35:29.008484Z	ProspVal-1152	O	ACCT	ICH	negative	N	TRUE
2019-11-14T23:05:51.03549Z	ProspVal-1153	E	EDCT	ICH	positive	Y	TRUE
2019-11-14T23:14:29.161122Z	ProspVal-1154	I	EDCT2	ICH	negative	N	TRUE
2019-11-14T23:30:52.5521Z	ProspVal-1155	O	ACCT	ICH	negative	N	TRUE
2019-11-14T23:33:09.323566Z	ProspVal-1156	E	SHCT	ICH	negative	N	TRUE
2019-11-14T23:33:49.028224Z	ProspVal-1157	O	ACCT	ICH	negative	N	TRUE
2019-11-14T23:53:08.861463Z	ProspVal-1158	E	EDCT	ICH	negative	N	TRUE
2019-11-15T01:14:09.120942Z	ProspVal-1159	O	SHCT	ICH	negative	N	TRUE
2019-11-15T01:24:29.007426Z	ProspVal-1160	E	EDCT	ICH	negative	N	TRUE
2019-11-15T01:37:28.999465Z	ProspVal-1161	I	EDCT2	ICH	negative	N	TRUE
2019-11-15T01:58:08.815252Z	ProspVal-1162	O	SHCT	ICH	negative	N	TRUE
2019-11-15T02:17:48.80276Z	ProspVal-1163	E	EDCT	ICH	negative	N	TRUE
2019-11-15T02:46:09.435124Z	ProspVal-1164	O	SHCT	ICH	positive	Y	TRUE		Y
2019-11-15T02:46:10.653933Z	ProspVal-1165	E	SHCT	ICH	negative	N	TRUE
2019-11-15T02:47:49.388293Z	ProspVal-1166	E	EDCT	ICH	negative	N	TRUE
2019-11-15T03:09:16.110593Z	ProspVal-1167	I	EDCT2	ICH	negative	N	TRUE
2019-11-15T03:38:16.988821Z	ProspVal-1168	I	EDCT2	ICH	positive	Y	TRUE	also identified choroid		Y
2019-11-15T03:40:35.849446Z	ProspVal-1169	E	EDCT	ICH	negative	N	TRUE
2019-11-15T04:12:56.069895Z	ProspVal-1170	E	EDCT	ICH	negative	N	TRUE
2019-11-15T04:19:36.6387Z	ProspVal-1171	I	SHCT	ICH	negative	N	TRUE
2019-11-15T04:36:35.954912Z	ProspVal-1172	E	EDCT	ICH	negative	N	TRUE
2019-11-15T04:40:36.00808Z	ProspVal-1173	I	EDCT2	ICH	negative	N	TRUE
2019-11-15T04:52:15.767625Z	ProspVal-1174	O	ACCT	ICH	negative	N	TRUE
2019-11-15T05:02:56.066839Z	ProspVal-1175	I	SHCT	ICH	negative	N	TRUE
2019-11-15T05:02:56.863698Z	ProspVal-1176	E	EDCT	ICH	negative	N	TRUE
2019-11-15T05:10:55.989562Z	ProspVal-1177	I	EDCT2	ICH	negative	N	TRUE
2019-11-15T05:27:36.322741Z	ProspVal-1178	E	EDCT	ICH	negative	N	TRUE
2019-11-15T06:27:56.219686Z	ProspVal-1179	E	SHCT	ICH	negative	N	TRUE
2019-11-15T06:36:56.898845Z	ProspVal-1180	O	ACCT	ICH	negative	N	TRUE
2019-11-15T06:37:36.275132Z	ProspVal-1181	I	EDCT	ICH	negative	N	TRUE
2019-11-15T06:55:55.981612Z	ProspVal-1182	E	EDCT	ICH	negative	N	TRUE
2019-11-15T07:40:36.043474Z	ProspVal-1183	E	EDCT	ICH	negative	N	TRUE
2019-11-15T08:02:16.126175Z	ProspVal-1184	E	EDCT	ICH	negative	N	TRUE
2019-11-15T08:21:15.627982Z	ProspVal-1185	E	EDCT	ICH	negative	N	TRUE
2019-11-15T08:46:55.911136Z	ProspVal-1186	E	EDCT	ICH	negative	N	TRUE
2019-11-15T09:15:56.518771Z	ProspVal-1187	E	SHCT	ICH	negative	N	TRUE
2019-11-15T09:25:15.946629Z	ProspVal-1188	E	EDCT	ICH	negative	N	TRUE
2019-11-15T09:39:15.965145Z	ProspVal-1189	E	EDCT	ICH	negative	N	TRUE
2019-11-15T09:51:35.996725Z	ProspVal-1190	I	EDCT2	ICH	negative	N	TRUE
2019-11-15T10:03:56.164267Z	ProspVal-1191	E	EDCT	ICH	negative	N	TRUE
2019-11-15T10:25:55.876955Z	ProspVal-1192	E	EDCT	ICH	negative	N	TRUE
2019-11-15T10:37:36.045096Z	ProspVal-1193	E	EDCT	ICH	negative	N	TRUE
2019-11-15T11:26:36.092851Z	ProspVal-1194	I	EDCT	ICH	negative	N	TRUE
2019-11-15T12:26:56.133322Z	ProspVal-1195	E	EDCT	ICH	negative	N	TRUE
2019-11-15T12:34:16.478825Z	ProspVal-1196	E	EDCT	ICH	negative	N	TRUE
2019-11-15T12:47:16.401257Z	ProspVal-1197	I	EDCT	ICH	negative	N	TRUE
2019-11-15T13:38:56.024887Z	ProspVal-1198	E	EDCT	ICH	negative	N	TRUE
2019-11-15T13:51:37.271141Z	ProspVal-1199	E	EDCT	ICH	negative	N	TRUE
2019-11-15T14:15:15.915068Z	ProspVal-1200	E	EDCT	ICH	negative	N	TRUE
2019-11-15T14:44:36.16641Z	ProspVal-1201	E	EDCT	ICH	negative	N	TRUE
2019-11-15T16:33:36.009103Z	ProspVal-1202	E	EDCT	ICH	negative	N	TRUE
2019-11-15T16:57:15.771983Z	ProspVal-1203	E	EDCT	ICH	negative	N	TRUE
2019-11-15T17:36:36.129065Z	ProspVal-1204	E	EDCT	ICH	negative	N	TRUE
2019-11-15T18:04:56.038225Z	ProspVal-1205	E	EDCT	ICH	negative	N	TRUE
2019-11-15T19:27:56.140517Z	ProspVal-1206	E	EDCT	ICH	negative	N	TRUE
2019-11-15T19:36:16.043908Z	ProspVal-1207	E	EDCT	ICH	negative	N	TRUE
2019-11-15T21:00:16.867727Z	ProspVal-1208	E	EDCT	ICH	negative	N	TRUE
2019-11-15T21:48:55.853702Z	ProspVal-1209	E	EDCT	ICH	negative	N	TRUE
2019-11-15T22:09:55.96156Z	ProspVal-1210	E	EDCT	ICH	negative	N	TRUE
2019-11-15T23:43:55.668544Z	ProspVal-1211	E	EDCT	ICH	negative	N	TRUE
2019-11-16T00:08:35.860664Z	ProspVal-1212	E	SHCT	ICH	negative	N	TRUE
2019-11-16T01:04:15.878078Z	ProspVal-1213	E	EDCT	ICH	negative	N	TRUE
2019-11-16T02:35:35.974847Z	ProspVal-1214	E	EDCT	ICH	negative	N	TRUE
2019-11-16T03:34:24.342694Z	ProspVal-1215	E	EDCT	ICH	negative	N	TRUE
2019-11-16T04:02:24.038152Z	ProspVal-1216	E	EDCT	ICH	negative	N	TRUE
2019-11-16T04:03:03.835869Z	ProspVal-1217	I	EDCT2	ICH	negative	N	TRUE
2019-11-16T04:09:43.963639Z	ProspVal-1218	E	EDCT	ICH	negative	N	TRUE
2019-11-16T04:19:23.522771Z	ProspVal-1219	E	SHCT	ICH	negative	N	TRUE
2019-11-16T04:49:23.994098Z	ProspVal-1220	I	EDCT2	ICH	negative	N	TRUE
2019-11-16T04:51:03.980613Z	ProspVal-1221	E	EDCT	ICH	negative	N	TRUE
2019-11-16T05:04:03.786991Z	ProspVal-1222	E	SHCT	ICH	negative	N	TRUE
2019-11-16T05:44:04.925218Z	ProspVal-1223	I	EDCT2	ICH	positive	Y	TRUE
2019-11-16T05:56:24.263789Z	ProspVal-1224	I	EDCT2	ICH	negative	Y	FALSE	probable trace haem at cervicomedullary junction and resection site	Y (MRI)	postsurgical cervicomedullary junction
2019-11-16T06:07:04.850712Z	ProspVal-1225	E	EDCT	ICH	positive	Y	TRUE
2019-11-16T06:19:04.255431Z	ProspVal-1226	E	EDCT2	ICH	negative	N	TRUE
2019-11-16T06:28:24.076875Z	ProspVal-1227	E	EDCT2	ICH	negative	N	TRUE
2019-11-16T07:12:43.812056Z	ProspVal-1228	E	SHCT	ICH	negative	N	TRUE
2019-11-16T07:19:44.895244Z	ProspVal-1229	E	EDCT2	ICH	negative	N	TRUE
2019-11-16T07:30:03.819702Z	ProspVal-1230	E	EDCT2	ICH	negative	N	TRUE
2019-11-16T07:41:03.750119Z	ProspVal-1231	E	SHCT	ICH	negative	N	TRUE
2019-11-16T08:08:05.085285Z	ProspVal-1232	E	EDCT2	ICH	positive	Y	TRUE
2019-11-16T08:37:03.785888Z	ProspVal-1233	E	EDCT2	ICH	negative	N	TRUE
2019-11-16T09:04:43.854222Z	ProspVal-1234	E	EDCT2	ICH	negative	N	TRUE
2019-11-16T09:58:43.43039Z	ProspVal-1235	E	EDCT2	ICH	negative	N	TRUE
2019-11-16T10:15:43.64871Z	ProspVal-1236	E	EDCT2	ICH	negative	N	TRUE
2019-11-16T11:15:03.710921Z	ProspVal-1237	E	EDCT2	ICH	negative	N	TRUE
2019-11-16T11:19:23.464777Z	ProspVal-1238	E	SHCT	ICH	negative	N	TRUE
2019-11-16T11:54:43.762744Z	ProspVal-1239	I	EDCT2	ICH	negative	N	TRUE
2019-11-16T12:23:24.06358Z	ProspVal-1240	I	EDCT2	ICH	negative	N	TRUE
2019-11-16T12:35:43.740675Z	ProspVal-1241	E	EDCT	ICH	negative	N	TRUE
2019-11-16T13:14:43.769817Z	ProspVal-1242	E	SHCT	ICH	negative	N	TRUE
2019-11-16T13:22:04.110587Z	ProspVal-1243	E	EDCT	ICH	negative	N	TRUE
2019-11-16T13:24:03.472887Z	ProspVal-1244	E	SHCT	ICH	negative	N	TRUE
2019-11-16T13:39:03.978043Z	ProspVal-1245	E	SHCT	ICH	negative	N	TRUE
2019-11-16T15:20:03.672647Z	ProspVal-1246	E	EDCT	ICH	negative	N	TRUE
2019-11-16T15:30:03.984836Z	ProspVal-1247	E	SHCT	ICH	negative	N	TRUE
2019-11-16T15:40:04.044396Z	ProspVal-1248	E	EDCT	ICH	negative	N	TRUE
2019-11-16T16:14:44.406981Z	ProspVal-1249	E	EDCT	ICH	negative	N	TRUE
2019-11-16T16:31:23.738431Z	ProspVal-1250	E	EDCT	ICH	negative	N	TRUE
2019-11-16T17:12:43.949784Z	ProspVal-1251	E	EDCT	ICH	negative	N	TRUE
2019-11-16T17:39:03.971437Z	ProspVal-1252	E	EDCT2	ICH	negative	N	TRUE
2019-11-16T19:07:03.85648Z	ProspVal-1253	E	EDCT	ICH	negative	N	TRUE
2019-11-16T21:52:04.595534Z	ProspVal-1254	E	EDCT	ICH	negative	N	TRUE
2019-11-16T22:28:24.021405Z	ProspVal-1255	E	EDCT	ICH	negative	N	TRUE
2019-11-16T22:41:04.317526Z	ProspVal-1256	I	EDCT2	ICH	negative	N	TRUE
2019-11-16T23:21:05.40959Z	ProspVal-1257	E	EDCT	ICH	negative	N	TRUE
2019-11-16T23:23:43.929315Z	ProspVal-1258	I	EDCT2	ICH	negative	N	TRUE
2019-11-17T00:09:04.034833Z	ProspVal-1259	E	EDCT	ICH	negative	N	TRUE
2019-11-17T00:12:04.27339Z	ProspVal-1260	I	EDCT2	ICH	positive	Y	TRUE
2019-11-17T00:35:04.258411Z	ProspVal-1261	I	EDCT2	ICH	positive	Y	TRUE
2019-11-17T01:25:44.40555Z	ProspVal-1262	I	EDCT	ICH	negative	N	TRUE
2019-11-17T01:33:04.125937Z	ProspVal-1263	I	EDCT2	ICH	negative	N	TRUE
2019-11-17T01:40:23.777956Z	ProspVal-1264	E	EDCT	ICH	negative	N	TRUE
2019-11-17T02:18:23.78178Z	ProspVal-1265	E	EDCT	ICH	negative	N	TRUE
2019-11-17T02:31:03.889639Z	ProspVal-1266	I	EDCT	ICH	negative	N	TRUE
2019-11-17T03:30:39.906022Z	ProspVal-1267	I	EDCT2	ICH	positive	Y	TRUE
2019-11-17T03:53:20.011322Z	ProspVal-1268	I	EDCT	ICH	negative	N	TRUE
2019-11-17T04:26:19.98264Z	ProspVal-1269	E	EDCT	ICH	negative	N	TRUE
2019-11-17T04:39:19.947192Z	ProspVal-1270	E	EDCT	ICH	negative	N	TRUE
2019-11-17T05:03:20.1015Z	ProspVal-1271	E	SHCT	ICH	negative	N	TRUE
2019-11-17T05:17:40.019425Z	ProspVal-1272	E	EDCT	ICH	negative	N	TRUE
2019-11-17T05:33:40.508827Z	ProspVal-1273	E	EDCT	ICH	negative	N	TRUE
2019-11-17T05:59:40.925778Z	ProspVal-1274	E	EDCT	ICH	negative	N	TRUE
2019-11-17T06:18:40.255274Z	ProspVal-1275	E	EDCT	ICH	negative	N	TRUE
2019-11-17T07:09:40.108485Z	ProspVal-1276	E	EDCT	ICH	negative	N	TRUE
2019-11-17T08:01:40.441321Z	ProspVal-1277	E	EDCT	ICH	negative	N	TRUE
2019-11-17T08:27:19.911294Z	ProspVal-1278	E	EDCT	ICH	negative	N	TRUE
2019-11-17T09:06:20.068373Z	ProspVal-1279	E	EDCT	ICH	negative	N	TRUE
2019-11-17T09:22:39.990138Z	ProspVal-1280	E	EDCT	ICH	negative	N	TRUE
2019-11-17T09:51:40.112432Z	ProspVal-1281	E	EDCT	ICH	negative	N	TRUE
2019-11-17T10:11:00.131242Z	ProspVal-1282	I	EDCT	ICH	positive	Y	TRUE
2019-11-17T11:32:00.640012Z	ProspVal-1283	E	SHCT	ICH	negative	N	TRUE
2019-11-17T12:08:40.257887Z	ProspVal-1284	E	EDCT	ICH	negative	N	TRUE
2019-11-17T12:21:00.157544Z	ProspVal-1285	I	EDCT2	ICH	negative	N	TRUE
2019-11-17T12:23:19.972967Z	ProspVal-1286	E	SHCT	ICH	negative	Y	FALSE	large mixed-low density subdural		lowdense, subdural
2019-11-17T12:39:00.205967Z	ProspVal-1287	E	EDCT	ICH	negative	N	TRUE
2019-11-17T13:03:41.189963Z	ProspVal-1288	E	EDCT	ICH	negative	N	TRUE
2019-11-17T13:27:59.974269Z	ProspVal-1289	E	EDCT2	ICH	negative	N	TRUE
2019-11-17T13:46:40.165972Z	ProspVal-1290	I	EDCT	ICH	negative	N	TRUE
2019-11-17T14:05:20.089774Z	ProspVal-1291	E	EDCT	ICH	positive	Y	TRUE	left SAH not picked up in AIDOC pics
2019-11-17T14:36:40.358831Z	ProspVal-1292	E	EDCT	ICH	negative	N	TRUE
2019-11-17T16:02:40.109232Z	ProspVal-1293	I	EDCT	ICH	negative	N	TRUE
2019-11-17T16:55:39.965837Z	ProspVal-1294	E	EDCT	ICH	negative	N	TRUE
2019-11-17T17:19:20.256898Z	ProspVal-1295	E	SHCT	ICH	negative	N	TRUE
2019-11-17T17:25:20.230642Z	ProspVal-1296	I	EDCT2	ICH	negative	N	TRUE
2019-11-17T17:32:00.328239Z	ProspVal-1297	E	EDCT	ICH	negative	N	TRUE
2019-11-17T17:57:40.237925Z	ProspVal-1298	E	EDCT	ICH	negative	N	TRUE
2019-11-17T18:04:19.953761Z	ProspVal-1299	I	SHCT	ICH	negative	N	TRUE
2019-11-17T19:05:40.059315Z	ProspVal-1300	E	EDCT	ICH	negative	N	TRUE
2019-11-17T20:40:00.145528Z	ProspVal-1301	E	EDCT	ICH	negative	N	TRUE
2019-11-17T21:28:43.775482Z	ProspVal-1302	E	EDCT	ICH	negative	N	TRUE
2019-11-17T21:49:20.394196Z	ProspVal-1303	E	EDCT	ICH	negative	N	TRUE
2019-11-17T22:07:20.223351Z	ProspVal-1304	E	EDCT2	ICH	negative	N	TRUE
2019-11-17T22:11:00.460109Z	ProspVal-1305	O	AHCT	ICH	positive	N	FALSE	aidoc identified dural thickening deep to craniotomy and parafalcine hyperdensity, unchagned compared to prior probably vascular	N but previous studies available
2019-11-17T22:34:00.169632Z	ProspVal-1306	E	SHCT	ICH	negative	N	TRUE
2019-11-17T23:23:00.117004Z	ProspVal-1307	O	SHCT	ICH	negative	N	TRUE
2019-11-17T23:52:01.910174Z	ProspVal-1308	E	EDCT	ICH	positive	N	FALSE	aidoc identified normal falx, basal ganglia calcification, choroid etc
2019-11-17T23:54:40.861778Z	ProspVal-1309	O	ACCT	ICH	positive	N	FALSE	aidoc identified normal falx
2019-11-18T00:15:41.408144Z	ProspVal-1310	I	AHCT	ICH	positive	Y	TRUE
2019-11-18T00:27:21.165019Z	ProspVal-1311	E	EDCT	ICH	positive	N	FALSE	aidoc identified normal falx, areas of dural thickening post op	Y
2019-11-18T00:29:40.137786Z	ProspVal-1312	E	EDCT	ICH	negative	N	TRUE
2019-11-18T00:31:01.187068Z	ProspVal-1313	E	SHCT	ICH	negative	N	TRUE
2019-11-18T00:49:20.100037Z	ProspVal-1314	I	EDCT2	ICH	negative	Y	FALSE	thin left subdural	Y	subacute
2019-11-18T01:06:40.193098Z	ProspVal-1315	E	EDCT	ICH	negative	N	TRUE
2019-11-18T01:27:00.385901Z	ProspVal-1316	E	EDCT	ICH	negative	N	TRUE
2019-11-18T01:55:40.574789Z	ProspVal-1317	I	EDCT	ICH	negative	N	TRUE
2019-11-18T02:12:40.787992Z	ProspVal-1318	E	EDCT	ICH	negative	N	TRUE
2019-11-18T02:35:40.148672Z	ProspVal-1319	I	EDCT2	ICH	negative	N	TRUE
2019-11-18T02:57:20.080032Z	ProspVal-1320	I	AHCT	ICH	negative	N	TRUE
2019-11-18T02:59:39.973591Z	ProspVal-1321	E	EDCT	ICH	negative	N	TRUE
2019-11-18T03:07:06.023686Z	ProspVal-1322	E	EDCT	ICH	negative	N	TRUE
2019-11-18T03:11:46.779484Z	ProspVal-1323	O	ACCT	ICH	negative	N	TRUE	new subdural hygroma
2019-11-18T03:20:05.732479Z	ProspVal-1324	I	EDCT2	ICH	negative	Y	FALSE	left extra axial haem and right occipital extra axial haem		subacute
2019-11-18T03:55:25.744935Z	ProspVal-1325	I	EDCT2	ICH	negative	N	TRUE
2019-11-18T04:46:06.30354Z	ProspVal-1326	E	EDCT	ICH	negative	N	TRUE
2019-11-18T04:47:46.476296Z	ProspVal-1327	E	SHCT	ICH	negative	N	TRUE
2019-11-18T04:53:46.04511Z	ProspVal-1328	I	AHCT2	ICH	negative	N	TRUE
2019-11-18T05:05:47.57136Z	ProspVal-1329	O	ACCT	ICH	negative	Y	FALSE	low density collection which probably contains some mildly hyperdense blood		hypodense
2019-11-18T05:15:25.804107Z	ProspVal-1330	O	SHCT	ICH	negative	N	TRUE
2019-11-18T05:33:25.913474Z	ProspVal-1331	E	SHCT	ICH	negative	N	TRUE
2019-11-18T05:38:45.866861Z	ProspVal-1332	E	EDCT	ICH	negative	N	TRUE
2019-11-18T05:56:27.448902Z	ProspVal-1333	E	EDCT	ICH	negative	N	TRUE
2019-11-18T05:59:06.502424Z	ProspVal-1334	O	ACCT	ICH	negative	N	TRUE
2019-11-18T06:32:45.411636Z	ProspVal-1335	E	EDCT	ICH	negative	N	TRUE
2019-11-18T08:02:26.163171Z	ProspVal-1336	E	EDCT	ICH	negative	N	TRUE
2019-11-18T08:20:46.138704Z	ProspVal-1337	E	SHCT	ICH	negative	N	TRUE
2019-11-18T08:20:48.904399Z	ProspVal-1338	E	EDCT	ICH	negative	N	TRUE
2019-11-18T09:40:05.859993Z	ProspVal-1339	I	EDCT	ICH	negative	N	TRUE
2019-11-18T10:43:25.878507Z	ProspVal-1340	E	EDCT	ICH	negative	N	TRUE
2019-11-18T11:57:45.840101Z	ProspVal-1341	E	SHCT	ICH	negative	N	TRUE
2019-11-18T12:11:06.198051Z	ProspVal-1342	I	EDCT	ICH	negative	N	TRUE
2019-11-18T14:06:26.211278Z	ProspVal-1343	E	EDCT	ICH	negative	N	TRUE
2019-11-18T15:04:45.771562Z	ProspVal-1344	E	EDCT	ICH	negative	N	TRUE
2019-11-18T15:36:46.551003Z	ProspVal-1345	E	EDCT	ICH	negative	N	TRUE
2019-11-18T16:16:05.991005Z	ProspVal-1346	I	EDCT	ICH	negative	N	TRUE
2019-11-18T17:15:06.004938Z	ProspVal-1347	I	EDCT	ICH	negative	N	TRUE
2019-11-18T17:39:26.016773Z	ProspVal-1348	I	EDCT	ICH	negative	N	TRUE
2019-11-18T18:32:05.926019Z	ProspVal-1349	E	EDCT	ICH	negative	N	TRUE
2019-11-18T20:21:26.859889Z	ProspVal-1350	I	EDCT	ICH	positive	Y	TRUE
2019-11-18T20:41:25.968128Z	ProspVal-1351	E	EDCT	ICH	negative	N	TRUE
2019-11-18T21:09:25.802764Z	ProspVal-1352	O	ACCT	ICH	negative	N	TRUE
2019-11-18T21:26:25.896408Z	ProspVal-1353	I	EDCT	ICH	negative	N	TRUE
2019-11-18T21:33:25.91411Z	ProspVal-1354	I	EDCT2	ICH	negative	N	TRUE
2019-11-18T21:39:46.146487Z	ProspVal-1355	E	SHCT	ICH	negative	N	TRUE
2019-11-18T22:00:06.249534Z	ProspVal-1356	E	EDCT	ICH	positive	N	FALSE	aidoc identified calcified choroid
2019-11-18T22:01:45.689826Z	ProspVal-1357	O	SHCT	ICH	negative	N	TRUE
2019-11-18T22:56:25.781877Z	ProspVal-1358	E	SHCT	ICH	negative	N	TRUE
2019-11-18T23:10:05.996105Z	ProspVal-1359	I	EDCT2	ICH	negative	N	TRUE
2019-11-18T23:43:05.923214Z	ProspVal-1360	I	ACCT	ICH	negative	N	TRUE
2019-11-18T23:52:25.429687Z	ProspVal-1361	O	ACCT	ICH	negative	Y	FALSE	trace residual right frontal subarachnoid haemorrhage		hyperdense
2019-11-18T23:56:09.152306Z	ProspVal-1362	E	SHCT	ICH	negative	N	TRUE
2019-11-19T00:13:05.872193Z	ProspVal-1363	I	SHCT	ICH	negative	N	TRUE
2019-11-19T00:27:25.824772Z	ProspVal-1364	I	EDCT2	ICH	negative	N	TRUE
2019-11-19T01:00:06.045905Z	ProspVal-1365	I	EDCT2	ICH	negative	Y	FALSE	thin left tentorial subdural	Y	subacute
2019-11-19T01:42:05.95591Z	ProspVal-1366	I	EDCT2	ICH	negative	N	TRUE
2019-11-19T02:14:25.672197Z	ProspVal-1367	E	EDCT	ICH	negative	N	TRUE
2019-11-19T02:41:05.86085Z	ProspVal-1368	O	SHCT	ICH	negative	N	TRUE
2019-11-19T03:09:19.395445Z	ProspVal-1369	I	EDCT2	ICH	positive	Y	TRUE
2019-11-19T03:16:20.457129Z	ProspVal-1370	I	AHCT	ICH	positive	Y	TRUE
2019-11-19T03:18:39.745813Z	ProspVal-1371	O	SHCT	ICH	negative	N	TRUE
2019-11-19T03:33:39.239478Z	ProspVal-1372	I	AHCT	ICH	negative	N	TRUE
2019-11-19T03:51:59.947731Z	ProspVal-1373	I	EDCT2	ICH	negative	N	TRUE
2019-11-19T04:03:58.997314Z	ProspVal-1374	E	EDCT	ICH	positive	N	FALSE	identified falx	N
2019-11-19T04:13:19.289158Z	ProspVal-1375	E	EDCT	ICH	negative	N	TRUE
2019-11-19T04:15:39.092703Z	ProspVal-1376	E	SHCT	ICH	positive	Y	TRUE
2019-11-19T05:29:39.147199Z	ProspVal-1377	O	ACCT	ICH	negative	Y	FALSE	trace hyperdensity adjacent to shunt tubing	N but prior studies available	hyperdensity
2019-11-19T05:34:00.087858Z	ProspVal-1378	E	EDCT	ICH	negative	N	TRUE
2019-11-19T05:37:19.050818Z	ProspVal-1379	I	AHCT	ICH	positive	Y	TRUE
2019-11-19T06:05:38.934017Z	ProspVal-1380	I	EDCT2	ICH	negative	N	TRUE
2019-11-19T06:31:19.129906Z	ProspVal-1381	E	EDCT	ICH	negative	N	TRUE
2019-11-19T08:24:59.229927Z	ProspVal-1382	E	EDCT	ICH	negative	N	TRUE
2019-11-19T09:10:19.757273Z	ProspVal-1383	E	EDCT	ICH	negative	N	TRUE
2019-11-19T10:07:58.987311Z	ProspVal-1384	I	EDCT	ICH	negative	N	TRUE
2019-11-19T11:05:20.465939Z	ProspVal-1385	E	EDCT	ICH	negative	N	TRUE
2019-11-19T11:29:19.188995Z	ProspVal-1386	E	EDCT	ICH	negative	N	TRUE
2019-11-19T12:36:19.049263Z	ProspVal-1387	E	EDCT	ICH	negative	N	TRUE
2019-11-19T13:28:00.030976Z	ProspVal-1388	E	SHCT	ICH	negative	N	TRUE
2019-11-19T13:43:23.813026Z	ProspVal-1389	E	EDCT	ICH	negative	N	TRUE
2019-11-19T13:52:39.172887Z	ProspVal-1390	E	SHCT	ICH	negative	N	TRUE
2019-11-19T14:21:19.03494Z	ProspVal-1391	E	EDCT	ICH	negative	N	TRUE
2019-11-19T14:35:58.940221Z	ProspVal-1392	E	SHCT	ICH	negative	N	TRUE
2019-11-19T15:10:19.184343Z	ProspVal-1393	E	EDCT	ICH	negative	N	TRUE
2019-11-19T15:53:59.289202Z	ProspVal-1394	I	EDCT	ICH	negative	N	TRUE
2019-11-19T16:29:38.953365Z	ProspVal-1395	E	EDCT	ICH	negative	N	TRUE
2019-11-19T16:48:39.058627Z	ProspVal-1396	E	EDCT	ICH	negative	N	TRUE
2019-11-19T18:20:59.282051Z	ProspVal-1397	I	EDCT	ICH	negative	N	TRUE
2019-11-19T19:04:19.000077Z	ProspVal-1398	E	EDCT	ICH	negative	N	TRUE
2019-11-19T19:24:39.034298Z	ProspVal-1399	I	EDCT	ICH	negative	N	TRUE
2019-11-19T19:47:58.992748Z	ProspVal-1400	I	EDCT	ICH	negative	N	TRUE
2019-11-19T21:20:39.223104Z	ProspVal-1401	E	EDCT	ICH	negative	N	TRUE
2019-11-19T22:12:59.339649Z	ProspVal-1402	E	EDCT	ICH	positive	Y	TRUE
2019-11-19T22:45:58.881795Z	ProspVal-1403	E	SHCT	ICH	negative	N	TRUE
2019-11-19T22:57:39.119323Z	ProspVal-1404	I	EDCT2	ICH	negative	N	TRUE
2019-11-19T23:01:39.220508Z	ProspVal-1405	O	SHCT	ICH	negative	N	TRUE
2019-11-19T23:25:19.26197Z	ProspVal-1406	E	EDCT	ICH	negative	N	TRUE
2019-11-19T23:49:39.854222Z	ProspVal-1407	O	ACCT	ICH	negative	N	TRUE
2019-11-20T00:46:39.93039Z	ProspVal-1408	I	EDCT2	ICH	positive	Y	TRUE
2019-11-20T00:53:19.347177Z	ProspVal-1409	E	EDCT	ICH	positive	Y	TRUE
2019-11-20T01:00:39.628904Z	ProspVal-1410	I	EDCT2	ICH	positive	Y	TRUE
2019-11-20T01:09:39.530893Z	ProspVal-1411	E	EDCT	ICH	negative	N	TRUE
2019-11-20T01:44:59.574369Z	ProspVal-1412	E	EDCT	ICH	positive	N	FALSE	area of calcification
2019-11-20T01:47:59.599227Z	ProspVal-1413	I	AHCT	ICH	positive	Y	TRUE	hypodense subdural - aidoc only picked small bits
2019-11-20T01:59:59.165006Z	ProspVal-1414	I	EDCT	ICH	negative	N	TRUE
2019-11-20T02:16:19.256063Z	ProspVal-1415	E	EDCT	ICH	negative	N	TRUE
2019-11-20T02:32:39.397051Z	ProspVal-1416	I	ACCT	ICH	positive	N	FALSE	aidoc identified ?vessel vs artefact
2019-11-20T02:44:19.032354Z	ProspVal-1417	E	EDCT	ICH	negative	N	TRUE
2019-11-20T03:11:55.314492Z	ProspVal-1418	O	SHCT	ICH	negative	N	TRUE
2019-11-20T03:12:34.956365Z	ProspVal-1419	E	EDCT	ICH	negative	N	TRUE
2019-11-20T03:30:14.649034Z	ProspVal-1420	I	SHCT	ICH	negative	N	TRUE
2019-11-20T03:42:34.844032Z	ProspVal-1421	I	EDCT2	ICH	negative	N	TRUE
2019-11-20T04:04:55.549896Z	ProspVal-1422	E	SHCT	ICH	negative	N	TRUE
2019-11-20T04:11:14.784759Z	ProspVal-1423	I	SHCT	ICH	positive	Y	TRUE
2019-11-20T04:33:14.773353Z	ProspVal-1424	I	EDCT2	ICH	negative	N	TRUE
2019-11-20T05:43:55.273562Z	ProspVal-1425	E	EDCT	ICH	negative	N	TRUE
2019-11-20T05:44:34.822552Z	ProspVal-1426	O	ACCT	ICH	negative	N	TRUE
2019-11-20T05:47:55.534637Z	ProspVal-1427	E	SHCT	ICH	negative	N	TRUE
2019-11-20T06:01:35.50701Z	ProspVal-1428	I	EDCT2	ICH	positive	Y	TRUE
2019-11-20T06:59:14.9527Z	ProspVal-1429	E	EDCT	ICH	negative	N	TRUE
2019-11-20T07:24:35.153Z	ProspVal-1430	E	EDCT	ICH	negative	N	TRUE
2019-11-20T07:36:35.011509Z	ProspVal-1431	E	SHCT	ICH	negative	N	TRUE
2019-11-20T07:48:14.542617Z	ProspVal-1432	E	EDCT	ICH	negative	N	TRUE
2019-11-20T08:17:34.765845Z	ProspVal-1433	E	EDCT	ICH	negative	N	TRUE
2019-11-20T08:40:55.00057Z	ProspVal-1434	E	EDCT	ICH	negative	N	TRUE
2019-11-20T09:05:35.210784Z	ProspVal-1435	E	SHCT	ICH	negative	N	TRUE
2019-11-20T09:07:35.966263Z	ProspVal-1436	E	EDCT	ICH	negative	N	TRUE
2019-11-20T09:29:14.980625Z	ProspVal-1437	I	EDCT	ICH	negative	N	TRUE
2019-11-20T10:03:15.053391Z	ProspVal-1438	I	SHCT	ICH	negative	N	TRUE
2019-11-20T10:14:55.142665Z	ProspVal-1439	E	EDCT	ICH	positive	Y	TRUE
2019-11-20T10:26:14.791615Z	ProspVal-1440	E	SHCT	ICH	negative	N	TRUE
2019-11-20T11:00:55.111081Z	ProspVal-1441	E	SHCT	ICH	negative	N	TRUE
2019-11-20T11:25:54.849719Z	ProspVal-1442	I	EDCT	ICH	negative	N	TRUE
2019-11-20T11:41:35.135696Z	ProspVal-1443	I	EDCT	ICH	negative	N	TRUE
2019-11-20T11:49:35.499986Z	ProspVal-1444	E	EDCT	ICH	negative	N	TRUE
2019-11-20T12:10:15.017894Z	ProspVal-1445	I	EDCT2	ICH	positive	N	FALSE	The aidoc image looks degraded by artefact ?scan repeated.
2019-11-20T12:28:54.884818Z	ProspVal-1446	E	EDCT	ICH	negative	N	TRUE

## Sheet: Stats
Total	0							vessel	1		False positives:
ICH+	212	#DIV/0!						artefact	5		normal falx/falx calcification	9	0.225
ICH-	1234							dystrophic ca	1		artefact	7	0.175
								cavernoma	1		dural thickening or calcification (post-surgical)	6	0.15
								dural ca	1		meningioma	4	0.1
True Pos	180							falx ca	2		choroid/calcified choroid	2	0.05
True Neg	1196							meningioma	3		calcification (unspecified)	2	0.05
								encephalomalacia	1		vessel	2	0.05
False Pos	40							hyperdence tumour	1		cerebellar developmental venous anomaly	1	0.025
False Neg	30							falx thickening	1		cavernoma	1	0.025
								during thickening	1		encephalomalacia	1	0.025
								ligamentous thickening	1		hyperdense tumour	1	0.025
	%	CI lower	CI upper	SE	CI			colloid cyst	1		colloid cyst	1	0.025
Sensitivity	0.857143	0.85563	0.85866	0.000584477	0.858288	0.855997		tentorium	1		dural venous sinus	1	0.025
Specificity	0.967638	0.96732	0.96795	0.000668808	0.968948	0.966327					Ligamentous thickening c1-2	1	0.025
PPV	0.818182	0.81655	0.81981	0.000551676	0.819263	0.817101					tentorium	1	0.025
NPV	0.97553	0.97525	0.97581	0.000674428	0.976852	0.974208
Accuracy	0.951591
													1
	%	CI lower	CI upper
Sensitivity	0.857143	0.8024	0.9015
Specificity	0.967638	0.9562	0.9768
PPV	0.818182	0.7675	0.8598
NPV	0.97553	0.9662	0.9823
Accuracy	0.951591
	ED		IP		OP
TP	46		127		7
FP	25		9		6
TN	803		315		78
FN	10		14		6
Total	884		465		97
Prev	0.0633484		0.303226		0.134021
		ED 95% CI		IP 95% CI		OP 95% CI
Sensitivity	0.821429	69.60% to 91.09%	0.900709	83.90% to 94.46%	0.538462	25.13% to 80.78%
Specificity	0.969807	95.58% to 98.04%	0.972222	94.79% to 98.72%	0.928571	85.10% to 97.33%
PPV	0.647887	55.10% to 73.39%	0.933824	88.08% to 96.42%	0.538462	31.72% to 74.55%
NPV	0.9877	97.86% to 99.29%	0.957447	93.19% to 97.37%	0.928571	87.81% to 95.91%
Accuracy
