# Supplementary material for: Retrospective analysis and prospective validation of an AI-based software for intracranial haemorrhage detection at a high-volume trauma centre
Source: Sci Rep. 2022 Nov 18;12:19885. doi: 10.1038/s41598-022-24504-y (PMC9674833; doi:10.1038/s41598-022-24504-y)
Supplement: Supplementary file 2 — Supplementary Information 2. [file 41598_2022_24504_MOESM2_ESM.xlsx]

## Sheet: For Review
ID	ICH +/-	Location	Spontaneous/Traumatic	NOTES SB
RetRev-1	Pos	right frontal extra-axial colelction	post operative	there is haemanrrahge in the 'mixed density extra axial haemorrhage' - this is frontal and not in the pic. Also a trace of haemorrahge along the right tentorium cerebellum corresponding to the aidoc pic.
RetRev-2	pos	multiple intra and extra		multiple sites of haemorrahge have been described in separate report. This was just for stealth images which were in a separate folder.
RetRev-3	neg		-	the area of aidoc looks like motion artefact through an area of falx calcification. No convincing haemorrhage.
RetRev-4	neg		-	area on aidoc looks like trace of calcification on tentorium cerebellum
RetRev-5	pos		post operative	trace of haemorrahge in occipital horns - similar to prior CT (though not mentioned in report) - resolved on follow up imaging . Mixed density collection (post surgical), may have a trace of haemorrahge in it or relate to post surgical scarring.
RetRev-6	pos	intra and extra	stealth	this report just for stealth reformats - area of haemorrahge described in dedicated report of same day.
RetRev-7	neg		-	artefact
RetRev-8	neg		-	probably artefact
RetRev-9	pos		post operative	trace haemorrhage along surgical tract, not mentioned but in kepeing with expected post op appearances
RetRev-10	neg		-	normal straight sinus
RetRev-11	pos		Previous, resolved FU	trace haemorrhage in left occipital horn, not mentioned, but similar to previous and resolved on follow up
RetRev-12	pos		Resolved FU (Feb)	trace intraventricular haemorrahge (resolved on subsequent CT)
RetRev-13	neg		-	artefact
RetRev-14	neg		-	artefact
RetRev-15	neg		-	artefact
RetRev-16	pos	right frontal	No prior, No Fu	Small area of subarachnoid haemorrahge. No prior imaging or follow up imaging.
RetRev-17	pos		No prior, No FU	Tiny tiny axtra-axial bleed. No follow up
RetRev-18	?		?	Small hyperdense focus - ?tiny haemorrhage or hyperdense lesion. No follow up.
RetRev-19	neg		-	unchanged compared to prior old imaging - faint calcification.
RetRev-20	neg		-	falx/slight thickening of falx, unchanged.
