# Supplementary material for: Retrospective analysis and prospective validation of an AI-based software for intracranial haemorrhage detection at a high-volume trauma centre
Source: Sci Rep. 2022 Nov 18;12:19885. doi: 10.1038/s41598-022-24504-y (PMC9674833; doi:10.1038/s41598-022-24504-y)
Supplement: Supplementary file 3 — Supplementary Information 3. [file 41598_2022_24504_MOESM3_ESM.xlsx]

## Sheet: Summary
	All		Emergency		Inpatient		Outpatient
	Negative	Positive	Negative	Positive	Negative	Positive	Negative	Positive
No. of scans (n)	1469	159	914	53	433	94	122	12
Average TAT (SD, min)	90.88	66.7418	55.6722	71.8302	72.1918	63.4908	420.978	69.7347
Standard deviation	279.8	41.5012	36	40.1	92.1	43.3	888.2	32.5
No. of scans (n)	1234	212	827	57	323	142	84	13
Average TAT (SD, min)	133.2	80	65.4	68.1	80	86.1	1005.6	59.8
Standard deviation	442.9	54.2	39	32.8	91.1	73.6	1428.3	25.1
		0.0976658		0.0548087		0.178368		0.0895522

## Sheet: pre-Aidoc_TAT
PROCEDURE_KEY	PROCEDURE_START	REPORT_DATE	PROCEDURE_CODE	WORKPLACE	ICH	TAT
TAT-Pre-1	2019-07-01 00:32:00	2019-07-01 01:41:43	CTBSPCAR	E	Negative	69.7167
TAT-Pre-2	2019-07-01 00:56:00	2019-07-01 01:50:23	CTBFC	E	Negative	54.3833
TAT-Pre-3	2019-07-01 01:16:00	2019-07-01 02:06:29	CTBFC	E	Negative	50.4833
TAT-Pre-4	2019-07-01 02:20:00	2019-07-01 02:50:03	CTBRASPC	E	Negative	30.05
TAT-Pre-5	2019-07-01 05:49:00	2019-07-01 06:33:55	CTBRACOW	E	Negative	44.9167
TAT-Pre-6	2019-07-01 08:30:00	2019-07-01 09:37:45	CTBRASPC	E	Negative	67.75
TAT-Pre-7	2019-07-01 08:35:00	2019-07-01 09:39:00	CTBRA	I	Negative	64
TAT-Pre-8	2019-07-01 09:23:00	2019-07-01 09:58:15	CTBRA	I	Negative	35.25
TAT-Pre-9	2019-07-01 09:55:00	2019-07-01 10:44:48	CTBRA	I	Positive	49.8
TAT-Pre-10	2019-07-01 11:03:00	2019-07-01 12:39:58	CTBRASPC	E	Negative	96.9667
TAT-Pre-11	2019-07-01 11:11:00	2019-07-01 12:15:04	CTBRA	O	Positive	64.0667
TAT-Pre-12	2019-07-01 11:22:00	2019-07-01 12:56:23	CTBSPCAR	E	Positive	94.3833
TAT-Pre-13	2019-07-01 11:23:00	2019-07-01 12:13:40	CTBRA	E	Negative	50.6667
TAT-Pre-14	2019-07-01 12:39:00	2019-07-01 14:13:59	CTBRA	O	Negative	94.9833
TAT-Pre-15	2019-07-01 13:14:00	2019-07-01 14:43:34	CTBRA	E	Negative	89.5667
TAT-Pre-16	2019-07-01 13:19:00	2019-07-01 14:25:55	CTBRASPC	E	Negative	66.9167
TAT-Pre-17	2019-07-01 13:35:00	2019-07-01 14:04:46	CTBRA	O	Positive	29.7667
TAT-Pre-18	2019-07-01 14:03:00	2019-07-01 14:39:13	CTBRA	I	Negative	36.2167
TAT-Pre-19	2019-07-01 14:08:00	2019-07-01 16:19:20	CTBRACAR	I	Negative	131.333
TAT-Pre-20	2019-07-01 14:38:00	2019-07-01 16:45:36	CTBRACAR	E	Negative	127.6
TAT-Pre-21	2019-07-01 15:03:00	2019-07-01 16:14:00	CTBRA	I	Negative	71
TAT-Pre-22	2019-07-01 15:27:00	2019-07-01 16:25:22	CTBRA	E	Negative	58.3667
TAT-Pre-23	2019-07-01 15:33:00	2019-07-01 16:34:53	CTBRASIN	O	Negative	61.8833
TAT-Pre-24	2019-07-01 16:11:00	2019-07-01 17:35:58	CTBSPCAR	E	Negative	84.9667
TAT-Pre-25	2019-07-01 16:25:00	2019-07-01 17:38:06	CTBRAC	I	Negative	73.1
TAT-Pre-26	2019-07-01 16:47:00	2019-07-01 17:42:39	CTBRASPC	E	Negative	55.65
TAT-Pre-27	2019-07-01 17:41:00	2019-07-01 18:45:03	CTBRASPC	E	Negative	64.05
TAT-Pre-28	2019-07-01 17:56:00	2019-07-01 19:17:24	CTBFC	E	Negative	81.4
TAT-Pre-29	2019-07-01 18:15:00	2019-07-01 19:25:21	CTBRASPC	E	Negative	70.35
TAT-Pre-30	2019-07-01 19:51:00	2019-07-01 21:18:39	CTBRASPC	E	Negative	87.65
TAT-Pre-31	2019-07-01 20:14:00	2019-07-01 21:19:53	CTBRA	I	Negative	65.8833
TAT-Pre-32	2019-07-01 20:26:00	2019-07-01 22:01:25	CTBRASPC	E	Negative	95.4167
TAT-Pre-33	2019-07-01 20:47:00	2019-07-01 22:04:23	CTBRA	E	Negative	77.3833
TAT-Pre-34	2019-07-01 20:57:00	2019-07-01 22:14:21	CTBRASPC	E	Negative	77.35
TAT-Pre-35	2019-07-01 21:34:00	2019-07-01 22:41:59	CTBRACAR	E	Negative	67.9833
TAT-Pre-36	2019-07-01 21:42:00	2019-07-01 22:05:48	CTBRA	E	Positive	23.8
TAT-Pre-37	2019-07-01 22:07:00	2019-07-02 00:19:31	CTBSPCSHOR	I	Negative	132.517
TAT-Pre-38	2019-07-01 22:18:00	2019-07-01 22:51:56	CTBRAFAC	E	Negative	33.9333
TAT-Pre-39	2019-07-01 22:38:00	2019-07-01 23:04:17	CTBRASPC	E	Negative	26.2833
TAT-Pre-40	2019-07-01 23:21:00	2019-07-02 00:03:51	CTBRA	E	Negative	42.85
TAT-Pre-41	2019-07-02 00:09:00	2019-07-02 00:53:14	CTBRAFAC	E	Negative	44.2333
TAT-Pre-42	2019-07-02 00:40:00	2019-07-02 01:49:59	CTBSPCAR	E	Negative	69.9833
TAT-Pre-43	2019-07-02 01:24:00	2019-07-02 02:49:07	CTBRACAR	I	Negative	85.1167
TAT-Pre-44	2019-07-02 01:33:00	2019-07-02 02:11:03	CTBRA	E	Negative	38.05
TAT-Pre-45	2019-07-02 02:04:00	2019-07-02 02:22:20	CTBRA	E	Negative	18.3333
TAT-Pre-46	2019-07-02 02:42:00	2019-07-02 02:51:51	CTBRA	E	Negative	9.85
TAT-Pre-47	2019-07-02 03:10:00	2019-07-02 04:00:30	CTBRA	I	Positive	50.5
TAT-Pre-48	2019-07-02 04:49:00	2019-07-02 05:23:12	CTBRA	I	Positive	34.2
TAT-Pre-49	2019-07-02 05:18:00	2019-07-02 06:23:44	CTBRA	E	Negative	65.7333
TAT-Pre-50	2019-07-02 06:18:00	2019-07-02 06:55:21	CTBRASPC	E	Negative	37.35
TAT-Pre-51	2019-07-02 08:18:00	2019-07-02 09:23:57	CTBRA	O	Positive	65.95
TAT-Pre-52	2019-07-02 08:31:00	2019-07-02 09:26:46	CTBRASPC	E	Negative	55.7667
TAT-Pre-53	2019-07-02 08:35:00	2019-07-02 09:35:55	CTBRA	I	Positive	60.9167
TAT-Pre-54	2019-07-02 09:00:00	2019-07-02 09:59:58	CTBRA	I	Negative	59.9667
TAT-Pre-55	2019-07-02 09:32:00	2019-07-02 10:24:58	CTBRA	I	Positive	52.9667
TAT-Pre-56	2019-07-02 09:45:00	2019-07-02 10:52:58	CTBRA	I	Positive	67.9667
TAT-Pre-57	2019-07-02 10:30:00	2019-07-02 10:49:56	CTBRA	I	Negative	19.9333
TAT-Pre-58	2019-07-02 10:50:00	2019-07-02 12:10:42	CTBRA	I	Negative	80.7
TAT-Pre-59	2019-07-02 11:22:00	2019-07-04 16:25:19	CTBRACOW	O	Negative	3183.32
TAT-Pre-60	2019-07-02 12:38:00	2019-07-02 14:01:35	CTBRA	I	Negative	83.5833
TAT-Pre-61	2019-07-02 12:46:00	2019-07-02 14:28:52	CTBRASPC	E	Negative	102.867
TAT-Pre-62	2019-07-02 12:48:00	2019-07-02 14:23:40	CTBRASIN	I	Negative	95.6667
TAT-Pre-63	2019-07-02 13:30:00	2019-07-02 14:05:06	CTBRA	I	Positive	35.1
TAT-Pre-64	2019-07-02 13:36:00	2019-07-02 14:31:53	CTBRA	E	Negative	55.8833
TAT-Pre-65	2019-07-02 14:13:00	2019-07-02 15:00:25	CTBRASPC	E	Negative	47.4167
TAT-Pre-66	2019-07-02 14:43:00	2019-07-02 15:22:18	CTBFC	E	Negative	39.3
TAT-Pre-67	2019-07-02 15:17:00	2019-07-02 15:56:54	CTBRA	E	Negative	39.9
TAT-Pre-68	2019-07-02 15:37:00	2019-07-02 16:41:09	CTBRA	I	Negative	64.15
TAT-Pre-69	2019-07-02 16:01:00	2019-07-02 17:00:30	CTBRA	I	Positive	59.5
TAT-Pre-70	2019-07-02 16:35:00	2019-07-03 12:51:55	CTBRAC	O	Negative	1216.92
TAT-Pre-71	2019-07-02 16:40:00	2019-07-02 17:06:57	CTBRASPC	E	Negative	26.95
TAT-Pre-72	2019-07-02 16:46:00	2019-07-02 18:10:35	CTBRA	I	Positive	84.5833
TAT-Pre-73	2019-07-02 17:06:00	2019-07-02 17:27:14	CTBRAFAC	E	Negative	21.2333
TAT-Pre-74	2019-07-02 17:16:00	2019-07-02 17:53:09	CTBRA	E	Negative	37.15
TAT-Pre-75	2019-07-02 17:45:00	2019-07-02 18:02:26	CTBRACOW	E	Negative	17.4333
TAT-Pre-76	2019-07-02 19:51:00	2019-07-02 21:39:51	CTBRASPC	E	Negative	108.85
TAT-Pre-77	2019-07-02 19:52:00	2019-07-02 20:10:26	CTBRACAR	I	Positive	18.4333
TAT-Pre-78	2019-07-02 21:01:00	2019-07-02 21:50:10	CTBRA	E	Negative	49.1667
TAT-Pre-79	2019-07-02 21:41:00	2019-07-02 22:29:33	CTBFC	E	Negative	48.55
TAT-Pre-80	2019-07-02 22:06:00	2019-07-02 22:21:36	CTBRA	E	Negative	15.6
TAT-Pre-81	2019-07-02 22:21:00	2019-07-02 22:55:20	CTBRA	E	Negative	34.3333
TAT-Pre-82	2019-07-03 00:31:00	2019-07-03 01:12:22	CTBRASPC	E	Negative	41.3667
TAT-Pre-83	2019-07-03 01:20:00	2019-07-03 01:45:42	CTBRACAR	E	Negative	25.7
TAT-Pre-84	2019-07-03 02:11:00	2019-07-03 02:41:46	CTBRASPC	E	Negative	30.7667
TAT-Pre-85	2019-07-03 02:41:00	2019-07-03 03:19:08	CTBRASPC	E	Negative	38.1333
TAT-Pre-86	2019-07-03 03:07:00	2019-07-03 03:34:22	CTBRA	E	Negative	27.3667
TAT-Pre-87	2019-07-03 04:30:00	2019-07-03 05:26:42	CTBRASPC	E	Negative	56.7
TAT-Pre-88	2019-07-03 05:57:00	2019-07-03 07:04:21	CTBRASPC	E	Positive	67.35
TAT-Pre-89	2019-07-03 06:43:00	2019-07-03 07:48:14	CTBRASPC	E	Negative	65.2333
TAT-Pre-90	2019-07-03 08:16:00	2019-07-03 09:49:49	CTBRA	O	Positive	93.8167
TAT-Pre-91	2019-07-03 09:08:00	2019-07-03 17:01:21	CTBRA	I	Negative	473.35
TAT-Pre-92	2019-07-03 09:13:00	2019-07-03 10:22:04	CTBFC	E	Positive	69.0667
TAT-Pre-93	2019-07-03 09:25:00	2019-07-03 10:33:33	CTBRA	I	Positive	68.55
TAT-Pre-94	2019-07-03 09:42:00	2019-07-03 11:39:45	CTBRA	I	Positive	117.75
TAT-Pre-95	2019-07-03 09:52:00	2019-07-03 11:07:45	CTBRASPC	E	Negative	75.75
TAT-Pre-96	2019-07-03 10:41:00	2019-07-03 12:57:52	CTBRAPER	E	Negative	136.867
TAT-Pre-97	2019-07-03 11:06:00	2019-07-05 10:38:36	CTBRACAR	O	Negative	2852.6
TAT-Pre-98	2019-07-03 11:18:00	2019-07-03 12:20:20	CTBFSPCCAR	E	Negative	62.3333
TAT-Pre-99	2019-07-03 11:33:00	2019-07-03 14:38:49	CTBRAC	O	Negative	185.817
TAT-Pre-100	2019-07-03 11:58:00	2019-07-03 14:48:24	CTBFSPCCAR	E	Negative	170.4
TAT-Pre-101	2019-07-03 12:22:00	2019-07-03 14:28:38	CTBRAPER	E	Negative	126.633
TAT-Pre-102	2019-07-03 12:22:00	2019-07-03 17:10:23	CTBRACOW	O	Negative	288.383
TAT-Pre-103	2019-07-03 12:30:00	2019-07-03 15:11:03	CTBRACAR	I	Negative	161.05
TAT-Pre-104	2019-07-03 12:36:00	2019-07-03 13:03:37	CTBRA	E	Negative	27.6167
TAT-Pre-105	2019-07-03 12:55:00	2019-07-03 14:39:28	CTBRASPC	E	Negative	104.467
TAT-Pre-106	2019-07-03 13:02:00	2019-07-03 14:54:21	CTBRA	I	Negative	112.35
TAT-Pre-107	2019-07-03 13:26:00	2019-07-03 14:25:26	CTBRA	I	Negative	59.4333
TAT-Pre-108	2019-07-03 13:29:00	2019-07-04 10:51:39	CTBRACOW	O	Negative	1282.65
TAT-Pre-109	2019-07-03 14:12:00	2019-07-03 15:28:34	CTBFC	E	Negative	76.5667
TAT-Pre-110	2019-07-03 14:21:00	2019-07-03 15:18:50	CTBRAC	O	Negative	57.8333
TAT-Pre-111	2019-07-03 14:34:00	2019-07-03 16:52:47	CTBRA	I	Negative	138.783
TAT-Pre-112	2019-07-03 14:42:00	2019-07-03 15:28:39	CTBRA	E	Negative	46.65
TAT-Pre-113	2019-07-03 14:50:00	2019-07-03 15:25:56	CTBRA	I	Negative	35.9333
TAT-Pre-114	2019-07-03 15:07:00	2019-07-03 16:00:34	CTBRAPER	E	Negative	53.5667
TAT-Pre-115	2019-07-03 15:26:00	2019-07-03 16:36:26	CTBRASPC	E	Negative	70.4333
TAT-Pre-116	2019-07-03 15:46:00	2019-07-03 16:18:23	CTBRA	I	Negative	32.3833
TAT-Pre-117	2019-07-03 15:53:00	2019-07-03 16:42:48	CTBRASPC	E	Negative	49.8
TAT-Pre-118	2019-07-03 16:39:00	2019-07-03 18:48:01	CTBSPCAR	E	Negative	129.017
TAT-Pre-119	2019-07-03 16:49:00	2019-07-03 17:40:12	CTBRA	I	Negative	51.2
TAT-Pre-120	2019-07-03 16:52:00	2019-07-03 17:19:01	CTBRA	E	Negative	27.0167
TAT-Pre-121	2019-07-03 17:06:00	2019-07-03 17:29:38	CTBRASPC	E	Negative	23.6333
TAT-Pre-122	2019-07-03 17:13:00	2019-07-03 18:07:44	CTBRACAR	I	Negative	54.7333
TAT-Pre-123	2019-07-03 17:28:00	2019-07-03 18:21:50	CTBSPCSHOR	E	Negative	53.8333
TAT-Pre-124	2019-07-03 17:44:00	2019-07-03 18:25:12	CTBRA	E	Negative	41.2
TAT-Pre-125	2019-07-03 18:00:00	2019-07-03 18:18:10	CTBRA	E	Negative	18.1667
TAT-Pre-126	2019-07-03 18:21:00	2019-07-03 18:30:37	CTBRA	I	Negative	9.61667
TAT-Pre-127	2019-07-03 18:46:00	2019-07-03 20:02:30	CTBRASPC	E	Negative	76.5
TAT-Pre-128	2019-07-03 18:52:00	2019-07-03 19:33:49	CTBRA	I	Positive	41.8167
TAT-Pre-129	2019-07-03 18:54:00	2019-07-03 20:07:18	CTBRASPC	E	Negative	73.3
TAT-Pre-130	2019-07-03 19:10:00	2019-07-03 19:40:51	CTBRA	I	Negative	30.85
TAT-Pre-131	2019-07-03 19:52:00	2019-07-03 20:56:22	CTBRASPC	E	Negative	64.3667
TAT-Pre-132	2019-07-03 20:12:00	2019-07-03 21:10:42	CTBRASPC	E	Negative	58.7
TAT-Pre-133	2019-07-03 20:36:00	2019-07-03 21:21:12	CTBRASPC	E	Negative	45.2
TAT-Pre-134	2019-07-03 21:01:00	2019-07-03 21:49:55	CTBRASPC	E	Negative	48.9167
TAT-Pre-135	2019-07-03 21:10:00	2019-07-03 21:52:51	CTBRA	I	Negative	42.85
TAT-Pre-136	2019-07-03 21:48:00	2019-07-03 22:20:43	CTBRA	E	Negative	32.7167
TAT-Pre-137	2019-07-03 22:19:00	2019-07-03 22:46:18	CTBRA	E	Negative	27.3
TAT-Pre-138	2019-07-03 22:20:00	2019-07-03 22:39:41	CTBRA	E	Negative	19.6833
TAT-Pre-139	2019-07-03 22:36:00	2019-07-03 23:07:51	CTBRA	I	Negative	31.85
TAT-Pre-140	2019-07-03 22:58:00	2019-07-03 23:10:22	CTBRA	E	Negative	12.3667
TAT-Pre-141	2019-07-03 23:28:00	2019-07-03 23:45:44	CTBRA	E	Negative	17.7333
TAT-Pre-142	2019-07-03 23:47:00	2019-07-04 00:51:49	CTBRASPC	E	Negative	64.8167
TAT-Pre-143	2019-07-04 00:39:00	2019-07-04 01:03:46	CTBRASPC	E	Negative	24.7667
TAT-Pre-144	2019-07-04 01:01:00	2019-07-04 01:40:54	CTBRA	I	Negative	39.9
TAT-Pre-145	2019-07-04 01:13:00	2019-07-04 01:44:45	CTBRA	E	Negative	31.75
TAT-Pre-146	2019-07-04 01:47:00	2019-07-04 02:20:39	CTBRA	I	Positive	33.65
TAT-Pre-147	2019-07-04 02:18:00	2019-07-04 03:06:37	CTBFC	E	Negative	48.6167
TAT-Pre-148	2019-07-04 03:36:00	2019-07-04 04:19:35	CTBSPCAR	E	Negative	43.5833
TAT-Pre-149	2019-07-04 05:31:00	2019-07-04 05:52:36	CTBRA	E	Negative	21.6
TAT-Pre-150	2019-07-04 06:02:00	2019-07-04 06:47:26	CTBSPCSHOL	E	Negative	45.4333
TAT-Pre-151	2019-07-04 08:03:00	2019-07-04 09:39:26	CTBRA	O	Negative	96.4333
TAT-Pre-152	2019-07-04 08:13:00	2019-07-04 09:04:21	CTBRA	O	Positive	51.35
TAT-Pre-153	2019-07-04 08:29:00	2019-07-04 11:14:31	CTBRAFAC	I	Positive	165.517
TAT-Pre-154	2019-07-04 08:41:00	2019-07-04 09:19:28	CTBRA	I	Negative	38.4667
TAT-Pre-155	2019-07-04 08:51:00	2019-07-04 17:06:35	CTBRAC	O	Negative	495.583
TAT-Pre-156	2019-07-04 09:13:00	2019-07-04 10:36:06	CTBRASPC	E	Negative	83.1
TAT-Pre-157	2019-07-04 10:07:00	2019-07-04 10:55:32	CTBFC	E	Negative	48.5333
TAT-Pre-158	2019-07-04 10:10:00	2019-07-04 10:41:58	CTBRA	I	Negative	31.9667
TAT-Pre-159	2019-07-04 10:16:00	2019-07-04 11:02:29	CTBRA	I	Negative	46.4833
TAT-Pre-160	2019-07-04 11:03:00	2019-07-04 12:48:57	CTBRACAR	I	Negative	105.95
TAT-Pre-161	2019-07-04 11:21:00	2019-07-04 12:16:39	CTBRA	I	Positive	55.65
TAT-Pre-162	2019-07-04 11:23:00	2019-07-04 12:34:41	CTBRAC	I	Negative	71.6833
TAT-Pre-163	2019-07-04 11:40:00	2019-07-04 12:12:12	CTBRA	I	Positive	32.2
TAT-Pre-164	2019-07-04 11:43:00	2019-07-04 12:42:33	CTBFC	E	Negative	59.55
TAT-Pre-165	2019-07-04 12:52:00	2019-07-04 15:52:34	CTBRA	I	Positive	180.567
TAT-Pre-166	2019-07-04 12:53:00	2019-07-04 15:04:23	CTBRA	O	Negative	131.383
TAT-Pre-167	2019-07-04 13:15:00	2019-07-04 14:44:35	CTBRASPC	I	Negative	89.5833
TAT-Pre-168	2019-07-04 13:41:00	2019-07-04 14:20:55	CTBRA	E	Negative	39.9167
TAT-Pre-169	2019-07-04 14:05:00	2019-07-04 14:42:45	CTBRA	E	Negative	37.75
TAT-Pre-170	2019-07-04 14:13:00	2019-07-04 14:46:34	CTBRA	E	Negative	33.5667
TAT-Pre-171	2019-07-04 14:30:00	2019-07-04 14:47:40	CTBRA	E	Negative	17.6667
TAT-Pre-172	2019-07-04 14:44:00	2019-07-04 15:28:55	CTBRA	I	Negative	44.9167
TAT-Pre-173	2019-07-04 15:01:00	2019-07-04 15:31:14	CTBRA	E	Negative	30.2333
TAT-Pre-174	2019-07-04 15:14:00	2019-07-04 15:37:00	CTBRA	I	Negative	23
TAT-Pre-175	2019-07-04 15:32:00	2019-07-04 16:10:41	CTBRASPC	E	Negative	38.6833
TAT-Pre-176	2019-07-04 15:47:00	2019-07-04 16:22:44	CTBRA	I	Positive	35.7333
TAT-Pre-177	2019-07-04 15:53:00	2019-07-04 16:45:48	CTBSPCSHOR	E	Negative	52.8
TAT-Pre-178	2019-07-04 16:01:00	2019-07-04 17:44:17	CTBSPCAR	E	Positive	103.283
TAT-Pre-179	2019-07-04 16:17:00	2019-07-04 17:40:23	CTBRASPC	I	Negative	83.3833
TAT-Pre-180	2019-07-04 16:43:00	2019-07-04 17:26:25	CTBRA	E	Negative	43.4167
TAT-Pre-181	2019-07-04 17:02:00	2019-07-04 17:48:33	CTBRASPC	E	Negative	46.55
TAT-Pre-182	2019-07-04 17:10:00	2019-07-04 17:46:22	CTBRAFAC	E	Negative	36.3667
TAT-Pre-183	2019-07-04 17:47:00	2019-07-04 18:36:12	CTBFC	I	Negative	49.2
TAT-Pre-184	2019-07-04 18:00:00	2019-07-04 19:40:31	CTBRA	I	Negative	100.517
TAT-Pre-185	2019-07-04 18:07:00	2019-07-04 18:35:03	CTBRASPC	E	Negative	28.05
TAT-Pre-186	2019-07-04 18:26:00	2019-07-04 18:52:52	CTBRA	I	Positive	26.8667
TAT-Pre-187	2019-07-04 18:29:00	2019-07-04 19:30:26	CTBRACOW	E	Negative	61.4333
TAT-Pre-188	2019-07-04 18:45:00	2019-07-04 19:00:01	CTBRA	E	Negative	15.0167
TAT-Pre-189	2019-07-04 18:59:00	2019-07-04 19:31:00	CTBRA	E	Negative	32
TAT-Pre-190	2019-07-04 19:20:00	2019-07-04 22:23:09	CTBRAPER	E	Negative	183.15
TAT-Pre-191	2019-07-04 20:26:00	2019-07-04 21:04:30	CTBRACAR	E	Negative	38.5
TAT-Pre-192	2019-07-04 21:52:00	2019-07-04 22:15:14	CTBRA	E	Negative	23.2333
TAT-Pre-193	2019-07-04 21:58:00	2019-07-04 22:44:11	CTBRA	I	Negative	46.1833
TAT-Pre-194	2019-07-04 22:10:00	2019-07-04 22:48:26	CTBRA	E	Negative	38.4333
TAT-Pre-195	2019-07-04 22:21:00	2019-07-04 22:56:18	CTBRASPC	E	Positive	35.3
TAT-Pre-196	2019-07-04 22:43:00	2019-07-04 23:11:42	CTBRASPC	E	Negative	28.7
TAT-Pre-197	2019-07-04 22:43:00	2019-07-05 00:00:09	CTBFC	E	Negative	77.15
TAT-Pre-198	2019-07-04 23:18:00	2019-07-05 00:09:44	CTBRA	I	Negative	51.7333
TAT-Pre-199	2019-07-04 23:25:00	2019-07-05 00:28:28	CTBRASPC	I	Positive	63.4667
TAT-Pre-200	2019-07-05 00:54:00	2019-07-05 02:10:41	CTBRASPC	E	Negative	76.6833
TAT-Pre-201	2019-07-05 01:52:00	2019-07-05 02:58:27	CTBRAPER	E	Negative	66.45
TAT-Pre-202	2019-07-05 02:38:00	2019-07-05 03:09:38	CTBRASPC	E	Negative	31.6333
TAT-Pre-203	2019-07-05 03:06:00	2019-07-05 03:44:22	CTBRASPC	E	Negative	38.3667
TAT-Pre-204	2019-07-05 03:18:00	2019-07-05 03:40:33	CTBRASPC	I	Negative	22.55
TAT-Pre-205	2019-07-05 03:53:00	2019-07-05 04:50:46	CTBRASPC	I	Negative	57.7667
TAT-Pre-206	2019-07-05 05:33:00	2019-07-05 06:53:34	CTBRASPC	E	Negative	80.5667
TAT-Pre-207	2019-07-05 06:03:00	2019-07-05 06:56:32	CTBRA	I	Negative	53.5333
TAT-Pre-208	2019-07-05 07:45:00	2019-07-05 09:05:10	CTBRASPC	E	Positive	80.1667
TAT-Pre-209	2019-07-05 08:53:00	2019-07-05 09:42:23	CTBRA	I	Negative	49.3833
TAT-Pre-210	2019-07-05 10:25:00	2019-07-05 15:00:01	CTBRACAR	I	Negative	275.017
TAT-Pre-211	2019-07-05 11:19:00	2019-07-05 12:00:14	CTBRA	E	Negative	41.2333
TAT-Pre-212	2019-07-05 11:35:00	2019-07-05 12:07:06	CTBRA	I	Negative	32.1
TAT-Pre-213	2019-07-05 11:36:00	2019-07-05 12:36:12	CTBRAC	O	Negative	60.2
TAT-Pre-214	2019-07-05 11:40:00	2019-07-05 12:13:44	CTBFC	E	Negative	33.7333
TAT-Pre-215	2019-07-05 11:53:00	2019-07-05 12:22:49	CTBRASPC	E	Negative	29.8167
TAT-Pre-216	2019-07-05 12:04:00	2019-07-05 12:23:06	CTBRA	I	Negative	19.1
TAT-Pre-217	2019-07-05 12:32:00	2019-07-05 12:59:34	CTBRA	O	Negative	27.5667
TAT-Pre-218	2019-07-05 12:36:00	2019-07-05 14:44:22	CTBRAC	I	Negative	128.367
TAT-Pre-219	2019-07-05 12:43:00	2019-07-05 13:02:03	CTBRA	I	Negative	19.05
TAT-Pre-220	2019-07-05 12:50:00	2019-07-05 14:13:36	CTBRA	O	Negative	83.6
TAT-Pre-221	2019-07-05 12:53:00	2019-07-05 14:55:25	CTBRA	O	Negative	122.417
TAT-Pre-222	2019-07-05 13:22:00	2019-07-05 14:30:10	CTBRA	I	Negative	68.1667
TAT-Pre-223	2019-07-05 13:39:00	2019-07-05 14:22:38	CTBRA	E	Negative	43.6333
TAT-Pre-224	2019-07-05 13:48:00	2019-07-05 14:58:41	CTBRA	I	Negative	70.6833
TAT-Pre-225	2019-07-05 13:52:00	2019-07-05 14:51:24	CTBRAC	I	Negative	59.4
TAT-Pre-226	2019-07-05 14:16:00	2019-07-05 15:00:15	CTBRA	I	Positive	44.25
TAT-Pre-227	2019-07-05 14:17:00	2019-07-05 14:43:58	CTBRA	O	Negative	26.9667
TAT-Pre-228	2019-07-05 14:23:00	2019-07-05 15:30:21	CTBRAC	O	Negative	67.35
TAT-Pre-229	2019-07-05 14:46:00	2019-07-05 15:50:11	CTBRA	I	Positive	64.1833
TAT-Pre-230	2019-07-05 14:58:00	2019-07-05 15:31:48	CTBRA	E	Negative	33.8
TAT-Pre-231	2019-07-05 15:21:00	2019-07-05 16:00:06	CTBRASPC	E	Negative	39.1
TAT-Pre-232	2019-07-05 15:34:00	2019-07-10 09:16:06	CTBRANEC	O	Negative	6822.1
TAT-Pre-233	2019-07-05 16:10:00	2019-07-05 16:30:26	CTBRA	O	Negative	20.4333
TAT-Pre-234	2019-07-05 16:12:00	2019-07-05 17:20:59	CTBRASPC	E	Negative	68.9833
TAT-Pre-235	2019-07-05 16:13:00	2019-07-05 16:28:15	CTBRA	E	Negative	15.25
TAT-Pre-236	2019-07-05 16:36:00	2019-07-05 20:40:13	CTBRAPER	I	Negative	244.217
TAT-Pre-237	2019-07-05 16:46:00	2019-07-05 18:19:47	CTBRASPC	E	Negative	93.7833
TAT-Pre-238	2019-07-05 16:53:00	2019-07-05 17:09:47	CTBRA	O	Negative	16.7833
TAT-Pre-239	2019-07-05 16:57:00	2019-07-05 18:24:49	CTBRA	I	Negative	87.8167
TAT-Pre-240	2019-07-05 17:31:00	2019-07-05 18:21:45	CTBRA	E	Negative	50.75
TAT-Pre-241	2019-07-05 17:41:00	2019-07-05 19:11:08	CTBRA	E	Negative	90.1333
TAT-Pre-242	2019-07-05 19:31:00	2019-07-05 20:14:01	CTBFC	E	Negative	43.0167
TAT-Pre-243	2019-07-05 19:32:00	2019-07-05 20:06:25	CTBRA	E	Negative	34.4167
TAT-Pre-244	2019-07-05 19:36:00	2019-07-05 20:23:19	CTBRASPC	E	Negative	47.3167
TAT-Pre-245	2019-07-05 20:14:00	2019-07-05 21:10:32	CTBRASPC	E	Negative	56.5333
TAT-Pre-246	2019-07-05 20:37:00	2019-07-05 21:22:22	CTBRAC	E	Negative	45.3667
TAT-Pre-247	2019-07-05 20:52:00	2019-07-05 21:25:54	CTBRA	E	Negative	33.9
TAT-Pre-248	2019-07-05 21:20:00	2019-07-05 21:36:44	CTBRASPC	E	Negative	16.7333
TAT-Pre-249	2019-07-05 21:48:00	2019-07-05 22:11:21	CTBRA	E	Negative	23.35
TAT-Pre-250	2019-07-05 22:16:00	2019-07-05 22:36:48	CTBRASPC	E	Negative	20.8
TAT-Pre-251	2019-07-05 22:27:00	2019-07-05 22:51:17	CTBRAC	E	Negative	24.2833
TAT-Pre-252	2019-07-05 22:39:00	2019-07-05 23:25:08	CTBRASPC	E	Negative	46.1333
TAT-Pre-253	2019-07-05 23:40:00	2019-07-06 00:15:17	CTBRASPC	E	Negative	35.2833
TAT-Pre-254	2019-07-06 00:46:00	2019-07-06 00:55:07	CTBRA	E	Negative	9.11667
TAT-Pre-255	2019-07-06 00:48:00	2019-07-06 01:40:41	CTBRACAR	E	Negative	52.6833
TAT-Pre-256	2019-07-06 00:55:00	2019-07-06 01:22:06	CTBRASPC	E	Negative	27.1
TAT-Pre-257	2019-07-06 01:23:00	2019-07-06 01:48:09	CTBRA	E	Negative	25.15
TAT-Pre-258	2019-07-06 01:41:00	2019-07-06 02:12:23	CTBRASPC	E	Negative	31.3833
TAT-Pre-259	2019-07-06 02:23:00	2019-07-06 02:51:32	CTBRA	I	Negative	28.5333
TAT-Pre-260	2019-07-06 02:47:00	2019-07-06 05:27:55	CTBRAC	E	Negative	160.917
TAT-Pre-261	2019-07-06 05:11:00	2019-07-06 06:06:31	CTBSPCSHOL	E	Negative	55.5167
TAT-Pre-262	2019-07-06 05:31:00	2019-07-06 06:32:58	CTBRAFAC	E	Negative	61.9667
TAT-Pre-263	2019-07-06 05:43:00	2019-07-06 06:25:51	CTBFC	E	Negative	42.85
TAT-Pre-264	2019-07-06 06:19:00	2019-07-06 06:35:20	CTBRA	E	Negative	16.3333
TAT-Pre-265	2019-07-06 06:26:00	2019-07-06 07:09:33	CTBRASPC	E	Negative	43.55
TAT-Pre-266	2019-07-06 09:27:00	2019-07-06 10:23:05	CTBFC	E	Negative	56.0833
TAT-Pre-267	2019-07-06 09:40:00	2019-07-06 10:39:06	CTBRA	E	Negative	59.1
TAT-Pre-268	2019-07-06 10:19:00	2019-07-06 11:12:30	CTBRASPC	I	Negative	53.5
TAT-Pre-269	2019-07-06 10:37:00	2019-07-06 14:51:00	CTBRA	I	Negative	254
TAT-Pre-270	2019-07-06 10:47:00	2019-07-06 15:00:32	CTBRA	I	Negative	253.533
TAT-Pre-271	2019-07-06 11:09:00	2019-07-06 12:31:44	CTBRACAR	E	Negative	82.7333
TAT-Pre-272	2019-07-06 11:41:00	2019-07-06 13:04:43	CTBRA	I	Negative	83.7167
TAT-Pre-273	2019-07-06 12:00:00	2019-07-06 13:07:04	CTBRA	E	Negative	67.0667
TAT-Pre-274	2019-07-06 12:24:00	2019-07-06 14:58:43	CTBRA	I	Negative	154.717
TAT-Pre-275	2019-07-06 12:34:00	2019-07-06 14:28:04	CTBRASPC	E	Negative	114.067
TAT-Pre-276	2019-07-06 12:50:00	2019-07-06 14:33:40	CTBRA	I	Negative	103.667
TAT-Pre-277	2019-07-06 13:16:00	2019-07-06 14:47:05	CTBRA	I	Negative	91.0833
TAT-Pre-278	2019-07-06 13:36:00	2019-07-06 14:52:02	CTBRA	E	Negative	76.0333
TAT-Pre-279	2019-07-06 13:45:00	2019-07-06 15:22:45	CTBRACAR	E	Negative	97.75
TAT-Pre-280	2019-07-06 14:50:00	2019-07-06 15:48:49	CTBRA	I	Negative	58.8167
TAT-Pre-281	2019-07-06 14:58:00	2019-07-06 16:58:54	CTBSPCAR	E	Negative	120.9
TAT-Pre-282	2019-07-06 15:05:00	2019-07-06 16:19:40	CTBRA	I	Negative	74.6667
TAT-Pre-283	2019-07-06 15:27:00	2019-07-06 16:29:15	CTBRA	E	Negative	62.25
TAT-Pre-284	2019-07-06 15:38:00	2019-07-06 16:44:59	CTBRAPER	E	Negative	66.9833
TAT-Pre-285	2019-07-06 15:40:00	2019-07-06 16:46:21	CTBRA	I	Negative	66.35
TAT-Pre-286	2019-07-06 16:15:00	2019-07-06 17:16:56	CTBRASPC	E	Negative	61.9333
TAT-Pre-287	2019-07-06 16:44:00	2019-07-06 17:41:58	CTBRASPC	I	Negative	57.9667
TAT-Pre-288	2019-07-06 17:36:00	2019-07-06 18:59:07	CTBRASPC	E	Negative	83.1167
TAT-Pre-289	2019-07-06 18:05:00	2019-07-06 19:13:07	CTBRA	E	Negative	68.1167
TAT-Pre-290	2019-07-06 18:10:00	2019-07-06 18:44:55	CTBSPCSHOR	E	Positive	34.9167
TAT-Pre-291	2019-07-06 18:29:00	2019-07-06 21:38:26	CTBFSPCCAR	E	Negative	189.433
TAT-Pre-292	2019-07-06 18:34:00	2019-07-06 19:52:32	CTBFSPCCAR	E	Negative	78.5333
TAT-Pre-293	2019-07-06 18:39:00	2019-07-06 19:36:59	CTBFC	E	Negative	57.9833
TAT-Pre-294	2019-07-06 19:02:00	2019-07-06 20:04:56	CTBRASPC	I	Negative	62.9333
TAT-Pre-295	2019-07-06 19:03:00	2019-07-06 19:29:07	CTBRA	E	Negative	26.1167
TAT-Pre-296	2019-07-06 19:24:00	2019-07-06 20:32:39	CTBRACAR	I	Negative	68.65
TAT-Pre-297	2019-07-06 19:36:00	2019-07-06 20:08:01	CTBRA	I	Negative	32.0167
TAT-Pre-298	2019-07-06 20:02:00	2019-07-06 21:03:59	CTBRA	E	Negative	61.9833
TAT-Pre-299	2019-07-06 20:07:00	2019-07-06 21:07:18	CTBRASPC	E	Negative	60.3
TAT-Pre-300	2019-07-06 20:20:00	2019-07-06 21:14:15	CTBRA	E	Negative	54.25
TAT-Pre-301	2019-07-06 20:27:00	2019-07-06 21:17:09	CTBRA	I	Negative	50.15
TAT-Pre-302	2019-07-06 20:36:00	2019-07-06 21:31:24	CTBRASPC	I	Negative	55.4
TAT-Pre-303	2019-07-06 20:46:00	2019-07-06 21:41:13	CTBRASPC	E	Negative	55.2167
TAT-Pre-304	2019-07-06 20:54:00	2019-07-06 21:44:14	CTBRA	E	Negative	50.2333
TAT-Pre-305	2019-07-06 21:30:00	2019-07-06 22:09:08	CTBRACAR	E	Negative	39.1333
TAT-Pre-306	2019-07-06 21:30:00	2019-07-06 22:14:01	CTBRASPC	E	Negative	44.0167
TAT-Pre-307	2019-07-06 22:04:00	2019-07-06 22:37:20	CTBRA	I	Negative	33.3333
TAT-Pre-308	2019-07-06 22:18:00	2019-07-06 22:58:48	CTBFC	E	Negative	40.8
TAT-Pre-309	2019-07-06 22:58:00	2019-07-07 00:00:04	CTBRACAR	E	Negative	62.0667
TAT-Pre-310	2019-07-06 23:21:00	2019-07-07 00:01:50	CTBRA	E	Negative	40.8333
TAT-Pre-311	2019-07-06 23:49:00	2019-07-07 00:25:36	CTBRASPC	E	Negative	36.6
TAT-Pre-312	2019-07-07 00:04:00	2019-07-07 00:42:20	CTBRACAR	E	Positive	38.3333
TAT-Pre-313	2019-07-07 00:38:00	2019-07-07 01:12:50	CTBFC	E	Negative	34.8333
TAT-Pre-314	2019-07-07 01:42:00	2019-07-07 02:17:39	CTBRASPC	E	Negative	35.65
TAT-Pre-315	2019-07-07 02:28:00	2019-07-07 03:59:00	CTBRA	E	Positive	91
TAT-Pre-316	2019-07-07 04:29:00	2019-07-07 04:59:31	CTBRASPC	I	Negative	30.5167
TAT-Pre-317	2019-07-07 04:36:00	2019-07-07 04:50:41	CTBRA	I	Negative	14.6833
TAT-Pre-318	2019-07-07 04:50:00	2019-07-07 05:14:37	CTBRASPC	E	Negative	24.6167
TAT-Pre-319	2019-07-07 05:30:00	2019-07-07 06:18:53	CTBSPCAR	I	Negative	48.8833
TAT-Pre-320	2019-07-07 06:32:00	2019-07-07 07:11:05	CTBFC	E	Negative	39.0833
TAT-Pre-321	2019-07-07 07:52:00	2019-07-07 08:38:49	CTBRASPC	I	Negative	46.8167
TAT-Pre-322	2019-07-07 08:06:00	2019-07-07 09:13:10	CTBSPCSHOL	E	Negative	67.1667
TAT-Pre-323	2019-07-07 08:31:00	2019-07-07 10:26:54	CTBRASPC	I	Negative	115.9
TAT-Pre-324	2019-07-07 09:39:00	2019-07-07 12:30:41	CTBFC	E	Negative	171.683
TAT-Pre-325	2019-07-07 10:16:00	2019-07-07 12:12:06	CTBRACAR	E	Negative	116.1
TAT-Pre-326	2019-07-07 11:15:00	2019-07-07 13:17:23	CTBRASPC	E	Negative	122.383
TAT-Pre-327	2019-07-07 11:20:00	2019-07-07 16:02:45	CTBRA	I	Positive	282.75
TAT-Pre-328	2019-07-07 11:39:00	2019-07-07 13:25:52	CTBRA	I	Negative	106.867
TAT-Pre-329	2019-07-07 12:06:00	2019-07-07 14:24:44	CTBRACAR	I	Negative	138.733
TAT-Pre-330	2019-07-07 13:14:00	2019-07-07 14:31:45	CTBRA	E	Negative	77.75
TAT-Pre-331	2019-07-07 13:20:00	2019-07-07 16:29:50	CTBRA	I	Positive	189.833
TAT-Pre-332	2019-07-07 13:31:00	2019-07-07 16:25:37	CTBRA	E	Negative	174.617
TAT-Pre-333	2019-07-07 13:37:00	2019-07-07 14:26:19	CTBRA	I	Negative	49.3167
TAT-Pre-334	2019-07-07 14:31:00	2019-07-07 20:08:45	CTBRACAR	I	Negative	337.75
TAT-Pre-335	2019-07-07 15:16:00	2019-07-07 17:12:07	CTBRA	I	Negative	116.117
TAT-Pre-336	2019-07-07 15:27:00	2019-07-07 16:53:25	CTBRA	E	Negative	86.4167
TAT-Pre-337	2019-07-07 15:48:00	2019-07-07 16:58:17	CTBRA	E	Negative	70.2833
TAT-Pre-338	2019-07-07 15:56:00	2019-07-07 18:38:12	CTBRA	I	Negative	162.2
TAT-Pre-339	2019-07-07 16:00:00	2019-07-07 17:59:55	CTBRA	I	Negative	119.917
TAT-Pre-340	2019-07-07 16:05:00	2019-07-07 18:55:43	CTBRA	E	Negative	170.717
TAT-Pre-341	2019-07-07 16:06:00	2019-07-07 20:11:09	CTBRA	I	Negative	245.15
TAT-Pre-342	2019-07-07 16:36:00	2019-07-07 19:14:51	CTBRA	E	Negative	158.85
TAT-Pre-343	2019-07-07 17:34:00	2019-07-07 19:24:39	CTBRA	E	Negative	110.65
TAT-Pre-344	2019-07-07 18:04:00	2019-07-07 20:54:33	CTBRA	E	Negative	170.55
TAT-Pre-345	2019-07-07 18:14:00	2019-07-07 19:33:59	CTBRA	E	Negative	79.9833
TAT-Pre-346	2019-07-07 18:25:00	2019-07-07 19:45:21	CTBRA	E	Negative	80.35
TAT-Pre-347	2019-07-07 19:01:00	2019-07-07 20:04:51	CTBRA	E	Negative	63.85
TAT-Pre-348	2019-07-07 19:10:00	2019-07-07 20:56:14	CTBRA	E	Negative	106.233
TAT-Pre-349	2019-07-07 19:11:00	2019-07-07 21:01:58	CTBSPCSHOL	E	Negative	110.967
TAT-Pre-350	2019-07-07 19:22:00	2019-07-07 21:04:53	CTBRA	E	Negative	102.883
TAT-Pre-351	2019-07-07 19:56:00	2019-07-07 23:04:46	CTBRACAR	I	Negative	188.767
TAT-Pre-352	2019-07-07 21:21:00	2019-07-07 21:53:56	CTBRA	E	Negative	32.9333
TAT-Pre-353	2019-07-07 21:36:00	2019-07-08 08:46:37	CTBRA	I	Negative	670.617
TAT-Pre-354	2019-07-07 21:53:00	2019-07-07 22:39:44	CTBRASPC	E	Negative	46.7333
TAT-Pre-355	2019-07-07 22:33:00	2019-07-07 23:12:48	CTBFC	E	Negative	39.8
TAT-Pre-356	2019-07-07 22:51:00	2019-07-07 23:17:36	CTBRA	E	Negative	26.6
TAT-Pre-357	2019-07-07 23:20:00	2019-07-07 23:31:54	CTBRA	E	Negative	11.9
TAT-Pre-358	2019-07-07 23:26:00	2019-07-07 23:46:08	CTBRA	I	Negative	20.1333
TAT-Pre-359	2019-07-07 23:30:00	2019-07-07 23:48:37	CTBRA	E	Negative	18.6167
TAT-Pre-360	2019-07-07 23:55:00	2019-07-08 00:31:01	CTBRA	E	Negative	36.0167
TAT-Pre-361	2019-07-08 00:20:00	2019-07-08 00:41:15	CTBRA	I	Negative	21.25
TAT-Pre-362	2019-07-08 00:47:00	2019-07-08 01:13:59	CTBRA	I	Positive	26.9833
TAT-Pre-363	2019-07-08 03:20:00	2019-07-08 03:47:29	CTBRASPC	E	Negative	27.4833
TAT-Pre-364	2019-07-08 05:43:00	2019-07-08 06:10:13	CTBRA	E	Positive	27.2167
TAT-Pre-365	2019-07-08 06:43:00	2019-07-08 07:15:00	CTBRASPC	I	Negative	32
TAT-Pre-366	2019-07-08 07:20:00	2019-07-08 07:52:38	CTBRA	E	Negative	32.6333
TAT-Pre-367	2019-07-08 08:06:00	2019-07-08 09:12:18	CTBRASIN	I	Negative	66.3
TAT-Pre-368	2019-07-08 08:28:00	2019-07-08 09:44:17	CTBRA	I	Positive	76.2833
TAT-Pre-369	2019-07-08 08:35:00	2019-07-08 09:24:25	CTBRAC	E	Negative	49.4167
TAT-Pre-370	2019-07-08 09:17:00	2019-07-08 10:10:09	CTBRAC	O	Negative	53.15
TAT-Pre-371	2019-07-08 10:06:00	2019-07-11 14:56:38	CTBRACOW	O	Negative	4610.63
TAT-Pre-372	2019-07-08 10:13:00	2019-07-08 11:14:49	CTBRASPC	E	Negative	61.8167
TAT-Pre-373	2019-07-08 10:18:00	2019-07-08 11:30:49	CTBRACOW	O	Negative	72.8167
TAT-Pre-374	2019-07-08 11:17:00	2019-07-09 09:50:21	CTBRACAR	O	Negative	1353.35
TAT-Pre-375	2019-07-08 11:17:00	2019-07-08 11:43:34	CTBRA	I	Positive	26.5667
TAT-Pre-376	2019-07-08 11:18:00	2019-07-08 11:54:55	CTBRA	E	Negative	36.9167
TAT-Pre-377	2019-07-08 11:26:00	2019-07-08 11:42:21	CTBRA	I	Positive	16.35
TAT-Pre-378	2019-07-08 11:29:00	2019-07-08 11:50:58	CTBRA	E	Negative	21.9667
TAT-Pre-379	2019-07-08 11:38:00	2019-07-08 14:50:01	CTBRASIN	O	Negative	192.017
TAT-Pre-380	2019-07-08 11:38:00	2019-07-08 12:01:55	CTBRA	I	Negative	23.9167
TAT-Pre-381	2019-07-08 11:38:00	2019-07-08 12:34:51	CTBRAC	I	Negative	56.85
TAT-Pre-382	2019-07-08 11:46:00	2019-07-08 12:13:22	CTBRASPC	E	Negative	27.3667
TAT-Pre-383	2019-07-08 12:46:00	2019-07-09 09:24:33	CTBRACOW	O	Negative	1238.55
TAT-Pre-384	2019-07-08 12:51:00	2019-07-08 14:22:00	CTBFSPCCAR	E	Negative	91
TAT-Pre-385	2019-07-08 13:21:00	2019-07-08 14:22:07	CTBRA	I	Positive	61.1167
TAT-Pre-386	2019-07-08 13:35:00	2019-07-08 15:10:31	CTBFSPCCAR	E	Negative	95.5167
TAT-Pre-387	2019-07-08 13:58:00	2019-07-08 15:06:42	CTBSPCSHOL	I	Negative	68.7
TAT-Pre-388	2019-07-08 14:08:00	2019-07-08 15:08:33	CTBRASPC	E	Negative	60.55
TAT-Pre-389	2019-07-08 14:33:00	2019-07-08 15:27:23	CTBRASPC	E	Negative	54.3833
TAT-Pre-390	2019-07-08 14:43:00	2019-07-08 15:32:13	CTBRA	I	Negative	49.2167
TAT-Pre-391	2019-07-08 14:44:00	2019-07-08 15:42:14	CTBFC	I	Negative	58.2333
TAT-Pre-392	2019-07-08 14:50:00	2019-07-08 15:08:40	CTBRA	E	Negative	18.6667
TAT-Pre-393	2019-07-08 14:56:00	2019-07-08 17:20:45	CTBRACAR	I	Positive	144.75
TAT-Pre-394	2019-07-08 15:10:00	2019-07-08 16:00:26	CTBRA	I	Negative	50.4333
TAT-Pre-395	2019-07-08 15:25:00	2019-07-08 16:09:49	CTBRA	I	Negative	44.8167
TAT-Pre-396	2019-07-08 15:31:00	2019-07-08 15:41:07	CTBRA	I	Negative	10.1167
TAT-Pre-397	2019-07-08 15:32:00	2019-07-08 16:20:00	CTBRA	I	Negative	48
TAT-Pre-398	2019-07-08 15:37:00	2019-07-08 16:09:23	CTBRASPC	E	Negative	32.3833
TAT-Pre-399	2019-07-08 15:39:00	2019-07-08 15:55:06	CTBRA	I	Negative	16.1
TAT-Pre-400	2019-07-08 15:43:00	2019-07-08 16:32:46	CTBRASPC	E	Negative	49.7667
TAT-Pre-401	2019-07-08 16:04:00	2019-07-09 09:53:52	CTBRANEC	O	Negative	1069.87
TAT-Pre-402	2019-07-08 16:11:00	2019-07-08 17:56:11	CTBRA	I	Negative	105.183
TAT-Pre-403	2019-07-08 16:53:00	2019-07-08 17:16:31	CTBFC	E	Negative	23.5167
TAT-Pre-404	2019-07-08 17:08:00	2019-07-08 17:54:36	CTBRAFAC	E	Negative	46.6
TAT-Pre-405	2019-07-08 17:15:00	2019-07-08 22:34:27	CTBRASPC	I	Negative	319.45
TAT-Pre-406	2019-07-08 17:17:00	2019-07-08 18:01:27	CTBRA	E	Negative	44.45
TAT-Pre-407	2019-07-08 17:54:00	2019-07-08 19:22:49	CTBRASPC	E	Negative	88.8167
TAT-Pre-408	2019-07-08 18:20:00	2019-07-08 19:34:56	CTBRASPC	E	Negative	74.9333
TAT-Pre-409	2019-07-08 18:46:00	2019-07-08 19:42:47	CTBRA	E	Negative	56.7833
TAT-Pre-410	2019-07-08 18:58:00	2019-07-08 19:44:35	CTBRA	E	Negative	46.5833
TAT-Pre-411	2019-07-08 20:55:00	2019-07-08 21:37:22	CTBFC	E	Negative	42.3667
TAT-Pre-412	2019-07-08 22:03:00	2019-07-08 22:26:09	CTBRA	I	Negative	23.15
TAT-Pre-413	2019-07-08 22:09:00	2019-07-08 22:36:35	CTBFC	E	Negative	27.5833
TAT-Pre-414	2019-07-08 22:16:00	2019-07-08 23:15:09	CTBRASPC	I	Negative	59.15
TAT-Pre-415	2019-07-08 22:33:00	2019-07-08 23:13:12	CTBRASPC	E	Negative	40.2
TAT-Pre-416	2019-07-08 23:26:00	2019-07-09 00:34:59	CTBSPCAR	E	Negative	68.9833
TAT-Pre-417	2019-07-09 00:19:00	2019-07-09 00:39:58	CTBRA	E	Negative	20.9667
TAT-Pre-418	2019-07-09 00:33:00	2019-07-09 01:04:13	CTBRA	E	Negative	31.2167
TAT-Pre-419	2019-07-09 01:09:00	2019-07-09 02:21:01	CTBRASPC	I	Negative	72.0167
TAT-Pre-420	2019-07-09 01:24:00	2019-07-09 02:08:09	CTBRACAR	E	Negative	44.15
TAT-Pre-421	2019-07-09 01:35:00	2019-07-09 02:22:49	CTBFC	E	Negative	47.8167
TAT-Pre-422	2019-07-09 01:57:00	2019-07-09 02:45:36	CTBFC	E	Negative	48.6
TAT-Pre-423	2019-07-09 01:58:00	2019-07-09 02:31:24	CTBRA	I	Negative	33.4
TAT-Pre-424	2019-07-09 02:10:00	2019-07-09 02:51:05	CTBRASPC	E	Negative	41.0833
TAT-Pre-425	2019-07-09 02:44:00	2019-07-09 03:03:29	CTBRASPC	E	Negative	19.4833
TAT-Pre-426	2019-07-09 02:58:00	2019-07-09 03:50:57	CTBRASPC	E	Negative	52.95
TAT-Pre-427	2019-07-09 04:26:00	2019-07-09 05:09:35	CTBFC	E	Negative	43.5833
TAT-Pre-428	2019-07-09 08:29:00	2019-07-09 09:06:46	CTBRACAR	E	Positive	37.7667
TAT-Pre-429	2019-07-09 08:32:00	2019-07-09 08:59:19	CTBRA	O	Negative	27.3167
TAT-Pre-430	2019-07-09 08:37:00	2019-07-09 09:33:53	CTBRA	O	Negative	56.8833
TAT-Pre-431	2019-07-09 08:59:00	2019-07-09 09:24:13	CTBRA	I	Negative	25.2167
TAT-Pre-432	2019-07-09 09:05:00	2019-07-09 09:41:23	CTBRA	O	Negative	36.3833
TAT-Pre-433	2019-07-09 10:14:00	2019-07-09 11:22:05	CTBRAPER	E	Negative	68.0833
TAT-Pre-434	2019-07-09 10:16:00	2019-07-09 12:07:37	CTBRANEC	O	Negative	111.617
TAT-Pre-435	2019-07-09 10:38:00	2019-07-09 11:11:29	CTBRA	I	Positive	33.4833
TAT-Pre-436	2019-07-09 10:40:00	2019-07-09 10:55:39	CTBRA	I	Negative	15.65
TAT-Pre-437	2019-07-09 10:43:00	2019-07-09 11:29:16	CTBRAFAC	I	Negative	46.2667
TAT-Pre-438	2019-07-09 11:18:00	2019-07-09 12:17:27	CTBRA	I	Negative	59.45
TAT-Pre-439	2019-07-09 12:04:00	2019-07-09 12:35:55	CTBRAC	O	Negative	31.9167
TAT-Pre-440	2019-07-09 12:08:00	2019-07-09 12:26:30	CTBRA	E	Negative	18.5
TAT-Pre-441	2019-07-09 12:56:00	2019-07-09 14:29:13	CTBRAC	O	Negative	93.2167
TAT-Pre-442	2019-07-09 12:59:00	2019-07-09 14:45:45	CTBRASPC	E	Negative	106.75
TAT-Pre-443	2019-07-09 13:03:00	2019-07-09 14:02:52	CTBRA	I	Negative	59.8667
TAT-Pre-444	2019-07-09 13:22:00	2019-07-09 14:09:15	CTBRA	E	Negative	47.25
TAT-Pre-445	2019-07-09 13:33:00	2019-07-09 15:03:54	CTBRANEC	O	Negative	90.9
TAT-Pre-446	2019-07-09 13:46:00	2019-07-09 14:54:33	CTBRACOW	O	Negative	68.55
TAT-Pre-447	2019-07-09 13:54:00	2019-07-09 14:20:03	CTBRA	I	Negative	26.05
TAT-Pre-448	2019-07-09 14:19:00	2019-07-10 09:33:37	CTBRACOW	O	Negative	1154.62
TAT-Pre-449	2019-07-09 14:40:00	2019-07-09 15:30:19	CTBRA	I	Negative	50.3167
TAT-Pre-450	2019-07-09 14:50:00	2019-07-09 15:04:15	CTBRA	E	Negative	14.25
TAT-Pre-451	2019-07-09 15:09:00	2019-07-09 15:39:48	CTBRA	I	Negative	30.8
TAT-Pre-452	2019-07-09 15:14:00	2019-07-09 16:17:41	CTBRAPER	E	Negative	63.6833
TAT-Pre-453	2019-07-09 15:36:00	2019-07-09 16:10:47	CTBRA	I	Negative	34.7833
TAT-Pre-454	2019-07-09 15:54:00	2019-07-09 16:40:51	CTBRAC	O	Negative	46.85
TAT-Pre-455	2019-07-09 16:06:00	2019-07-09 16:22:42	CTBRA	E	Negative	16.7
TAT-Pre-456	2019-07-09 16:19:00	2019-07-09 16:48:06	CTBRA	I	Negative	29.1
TAT-Pre-457	2019-07-09 16:27:00	2019-07-09 17:31:12	CTBRA	I	Negative	64.2
TAT-Pre-458	2019-07-09 16:32:00	2019-07-09 16:53:29	CTBRA	I	Negative	21.4833
TAT-Pre-459	2019-07-09 16:47:00	2019-07-09 17:01:33	CTBRA	E	Negative	14.55
TAT-Pre-460	2019-07-09 17:43:00	2019-07-09 18:40:18	CTBRASPC	E	Negative	57.3
TAT-Pre-461	2019-07-09 17:59:00	2019-07-09 18:10:30	CTBRA	E	Negative	11.5
TAT-Pre-462	2019-07-09 19:03:00	2019-07-09 19:37:11	CTBRASPC	E	Negative	34.1833
TAT-Pre-463	2019-07-09 19:49:00	2019-07-09 20:40:09	CTBRASPC	E	Negative	51.15
TAT-Pre-464	2019-07-09 19:52:00	2019-07-09 20:00:17	CTBFC	E	Negative	8.28333
TAT-Pre-465	2019-07-09 20:02:00	2019-07-09 20:54:46	CTBRASPC	I	Negative	52.7667
TAT-Pre-466	2019-07-09 20:05:00	2019-07-09 20:41:34	CTBRA	E	Negative	36.5667
TAT-Pre-467	2019-07-09 20:27:00	2019-07-09 21:07:41	CTBRA	E	Negative	40.6833
TAT-Pre-468	2019-07-09 20:32:00	2019-07-09 20:58:15	CTBRAC	E	Negative	26.25
TAT-Pre-469	2019-07-09 20:47:00	2019-07-09 21:09:49	CTBRA	E	Negative	22.8167
TAT-Pre-470	2019-07-09 21:07:00	2019-07-09 22:04:50	CTBRASPC	I	Negative	57.8333
TAT-Pre-471	2019-07-09 22:00:00	2019-07-09 22:51:09	CTBRASPC	E	Negative	51.15
TAT-Pre-472	2019-07-09 23:33:00	2019-07-10 00:32:12	CTBRA	I	Negative	59.2
TAT-Pre-473	2019-07-09 23:50:00	2019-07-10 00:13:19	CTBRASPC	E	Negative	23.3167
TAT-Pre-474	2019-07-10 00:23:00	2019-07-10 01:08:35	CTBFC	E	Negative	45.5833
TAT-Pre-475	2019-07-10 01:09:00	2019-07-10 01:30:02	CTBRA	E	Negative	21.0333
TAT-Pre-476	2019-07-10 01:32:00	2019-07-10 03:18:00	CTBRACOW	E	Negative	106
TAT-Pre-477	2019-07-10 01:39:00	2019-07-10 03:23:23	CTBFC	E	Negative	104.383
TAT-Pre-478	2019-07-10 02:06:00	2019-07-10 02:38:47	CTBRA	E	Negative	32.7833
TAT-Pre-479	2019-07-10 04:59:00	2019-07-10 05:46:36	CTBFC	E	Negative	47.6
TAT-Pre-480	2019-07-10 08:18:00	2019-07-10 09:01:21	CTBRA	O	Negative	43.35
TAT-Pre-481	2019-07-10 08:47:00	2019-07-10 09:25:55	CTBRA	E	Positive	38.9167
TAT-Pre-482	2019-07-10 09:32:00	2019-07-10 10:04:00	CTBRA	E	Negative	32
TAT-Pre-483	2019-07-10 09:39:00	2019-07-10 10:35:36	CTBRA	I	Negative	56.6
TAT-Pre-484	2019-07-10 09:44:00	2019-07-10 10:07:58	CTBRA	I	Negative	23.9667
TAT-Pre-485	2019-07-10 09:51:00	2019-07-10 10:45:11	CTBRA	E	Negative	54.1833
TAT-Pre-486	2019-07-10 09:56:00	2019-07-10 10:25:29	CTBRAC	I	Negative	29.4833
TAT-Pre-487	2019-07-10 10:27:00	2019-07-10 11:16:08	CTBRA	I	Negative	49.1333
TAT-Pre-488	2019-07-10 10:29:00	2019-07-10 11:37:12	CTBFC	E	Negative	68.2
TAT-Pre-489	2019-07-10 10:58:00	2019-07-10 11:50:02	CTBRA	I	Negative	52.0333
TAT-Pre-490	2019-07-10 11:19:00	2019-07-10 12:03:59	CTBRA	I	Positive	44.9833
TAT-Pre-491	2019-07-10 11:44:00	2019-07-10 12:56:16	CTBRACOW	O	Negative	72.2667
TAT-Pre-492	2019-07-10 11:45:00	2019-07-10 12:46:41	CTBRA	I	Negative	61.6833
TAT-Pre-493	2019-07-10 11:46:00	2019-07-10 12:17:16	CTBRA	I	Negative	31.2667
TAT-Pre-494	2019-07-10 12:05:00	2019-07-10 12:32:47	CTBRA	O	Negative	27.7833
TAT-Pre-495	2019-07-10 12:22:00	2019-07-10 12:43:03	CTBRA	E	Negative	21.05
TAT-Pre-496	2019-07-10 12:34:00	2019-07-10 14:37:45	CTBRACAR	O	Negative	123.75
TAT-Pre-497	2019-07-10 12:35:00	2019-07-10 13:09:34	CTBRASPC	I	Negative	34.5667
TAT-Pre-498	2019-07-10 12:41:00	2019-07-10 14:11:47	CTBRAPER	I	Negative	90.7833
TAT-Pre-499	2019-07-10 13:00:00	2019-07-10 15:34:08	CTBRA	O	Positive	154.133
TAT-Pre-500	2019-07-10 13:13:00	2019-07-10 14:54:23	CTBRASPC	E	Negative	101.383
TAT-Pre-501	2019-07-10 13:29:00	2019-07-10 14:05:00	CTBRA	E	Negative	36
TAT-Pre-502	2019-07-10 13:43:00	2019-07-10 14:34:15	CTBRASPC	E	Negative	51.25
TAT-Pre-503	2019-07-10 13:43:00	2019-07-10 14:45:59	CTBRA	O	Negative	62.9833
TAT-Pre-504	2019-07-10 13:45:00	2019-07-10 14:21:34	CTBRA	E	Negative	36.5667
TAT-Pre-505	2019-07-10 14:06:00	2019-07-10 14:51:34	CTBRASPC	E	Negative	45.5667
TAT-Pre-506	2019-07-10 14:08:00	2019-07-10 17:29:12	CTBRACOW	I	Negative	201.2
TAT-Pre-507	2019-07-10 14:26:00	2019-07-10 15:27:50	CTBRA	I	Negative	61.8333
TAT-Pre-508	2019-07-10 14:29:00	2019-07-10 15:01:16	CTBRASPC	E	Negative	32.2667
TAT-Pre-509	2019-07-10 14:36:00	2019-07-10 15:19:52	CTBRA	O	Positive	43.8667
TAT-Pre-510	2019-07-10 14:52:00	2019-07-10 15:34:55	CTBRASPC	E	Negative	42.9167
TAT-Pre-511	2019-07-10 14:54:00	2019-07-10 16:37:45	CTBFSPCCAR	E	Positive	103.75
TAT-Pre-512	2019-07-10 15:06:00	2019-07-10 15:32:13	CTBRA	E	Negative	26.2167
TAT-Pre-513	2019-07-10 15:11:00	2019-07-10 16:02:56	CTBRA	I	Positive	51.9333
TAT-Pre-514	2019-07-10 15:26:00	2019-07-10 15:36:57	CTBRA	E	Negative	10.95
TAT-Pre-515	2019-07-10 15:35:00	2019-07-11 11:57:26	CTBRACOW	O	Negative	1222.43
TAT-Pre-516	2019-07-10 15:35:00	2019-07-10 15:59:38	CTBRA	I	Positive	24.6333
TAT-Pre-517	2019-07-10 15:41:00	2019-07-10 16:07:20	CTBRA	E	Negative	26.3333
TAT-Pre-518	2019-07-10 15:46:00	2019-07-10 16:18:15	CTBRA	I	Negative	32.25
TAT-Pre-519	2019-07-10 16:16:00	2019-07-10 16:44:10	CTBRA	E	Negative	28.1667
TAT-Pre-520	2019-07-10 16:26:00	2019-07-10 16:50:18	CTBRA	E	Negative	24.3
TAT-Pre-521	2019-07-10 16:45:00	2019-07-10 17:09:40	CTBRA	E	Negative	24.6667
TAT-Pre-522	2019-07-10 16:59:00	2019-07-10 17:27:19	CTBRA	E	Negative	28.3167
TAT-Pre-523	2019-07-10 17:13:00	2019-07-10 17:24:39	CTBRA	I	Negative	11.65
TAT-Pre-524	2019-07-10 17:14:00	2019-07-10 18:07:42	CTBFC	E	Negative	53.7
TAT-Pre-525	2019-07-10 17:16:00	2019-07-11 09:14:47	CTBRASPC	O	Negative	958.783
TAT-Pre-526	2019-07-10 17:18:00	2019-07-10 17:52:05	CTBRASPC	E	Negative	34.0833
TAT-Pre-527	2019-07-10 17:56:00	2019-07-10 18:56:04	CTBFC	E	Negative	60.0667
TAT-Pre-528	2019-07-10 18:16:00	2019-07-10 19:04:51	CTBRA	E	Negative	48.85
TAT-Pre-529	2019-07-10 19:46:00	2019-07-10 20:14:10	CTBRASPC	E	Negative	28.1667
TAT-Pre-530	2019-07-10 20:00:00	2019-07-10 21:11:39	CTBRASPC	E	Negative	71.65
TAT-Pre-531	2019-07-10 21:57:00	2019-07-10 22:38:06	CTBRASPC	E	Negative	41.1
TAT-Pre-532	2019-07-10 22:15:00	2019-07-10 22:49:50	CTBRA	E	Negative	34.8333
TAT-Pre-533	2019-07-10 22:30:00	2019-07-10 22:55:30	CTBRA	E	Negative	25.5
TAT-Pre-534	2019-07-10 22:36:00	2019-07-10 22:53:07	CTBRA	E	Negative	17.1167
TAT-Pre-535	2019-07-10 23:20:00	2019-07-10 23:36:07	CTBRA	E	Negative	16.1167
TAT-Pre-536	2019-07-10 23:34:00	2019-07-10 23:58:48	CTBRA	E	Negative	24.8
TAT-Pre-537	2019-07-11 00:20:00	2019-07-11 00:59:07	CTBRA	I	Negative	39.1167
TAT-Pre-538	2019-07-11 00:54:00	2019-07-11 01:18:47	CTBRA	I	Negative	24.7833
TAT-Pre-539	2019-07-11 01:03:00	2019-07-11 01:29:46	CTBRACOW	I	Negative	26.7667
TAT-Pre-540	2019-07-11 01:25:00	2019-07-11 01:59:48	CTBRASPC	E	Negative	34.8
TAT-Pre-541	2019-07-11 01:51:00	2019-07-11 02:36:56	CTBFC	I	Negative	45.9333
TAT-Pre-542	2019-07-11 01:57:00	2019-07-11 02:23:40	CTBRA	E	Negative	26.6667
TAT-Pre-543	2019-07-11 02:08:00	2019-07-11 02:42:53	CTBRASPC	E	Negative	34.8833
TAT-Pre-544	2019-07-11 02:38:00	2019-07-11 03:22:56	CTBRA	E	Negative	44.9333
TAT-Pre-545	2019-07-11 03:27:00	2019-07-11 04:13:24	CTBRASPC	E	Negative	46.4
TAT-Pre-546	2019-07-11 04:39:00	2019-07-11 05:16:24	CTBRA	I	Negative	37.4
TAT-Pre-547	2019-07-11 04:55:00	2019-07-11 05:37:39	CTBRA	I	Negative	42.65
TAT-Pre-548	2019-07-11 06:42:00	2019-07-11 07:26:59	CTBSPCSHOR	E	Negative	44.9833
TAT-Pre-549	2019-07-11 08:03:00	2019-07-11 08:55:28	CTBRASPC	E	Negative	52.4667
TAT-Pre-550	2019-07-11 08:24:00	2019-07-11 09:06:38	CTBRASPC	E	Negative	42.6333
TAT-Pre-551	2019-07-11 09:29:00	2019-07-11 10:33:22	CTBRA	I	Positive	64.3667
TAT-Pre-552	2019-07-11 10:00:00	2019-07-11 10:46:08	CTBRACOW	I	Negative	46.1333
TAT-Pre-553	2019-07-11 10:12:00	2019-07-11 10:53:35	CTBRASPC	E	Negative	41.5833
TAT-Pre-554	2019-07-11 10:17:00	2019-07-11 11:33:32	CTBRA	I	Negative	76.5333
TAT-Pre-555	2019-07-11 10:42:00	2019-07-11 11:31:22	CTBRAC	O	Negative	49.3667
TAT-Pre-556	2019-07-11 11:54:00	2019-07-11 14:25:26	CTBRA	I	Negative	151.433
TAT-Pre-557	2019-07-11 12:01:00	2019-07-11 13:13:00	CTBRACOW	O	Negative	72
TAT-Pre-558	2019-07-11 12:15:00	2019-07-11 13:11:34	CTBRAC	O	Negative	56.5667
TAT-Pre-559	2019-07-11 12:38:00	2019-07-11 14:01:39	CTBFC	E	Negative	83.65
TAT-Pre-560	2019-07-11 12:54:00	2019-07-11 13:18:13	CTBRASPC	E	Negative	24.2167
TAT-Pre-561	2019-07-11 13:19:00	2019-07-11 15:08:40	CTBRACAR	I	Negative	109.667
TAT-Pre-562	2019-07-11 13:35:00	2019-07-11 14:24:45	CTBRA	I	Negative	49.75
TAT-Pre-563	2019-07-11 13:59:00	2019-07-11 14:31:32	CTBRA	I	Negative	32.5333
TAT-Pre-564	2019-07-11 14:12:00	2019-07-11 14:42:36	CTBRA	I	Negative	30.6
TAT-Pre-565	2019-07-11 14:27:00	2019-07-11 14:51:25	CTBRA	E	Negative	24.4167
TAT-Pre-566	2019-07-11 14:29:00	2019-07-11 14:45:16	CTBRA	E	Negative	16.2667
TAT-Pre-567	2019-07-11 14:40:00	2019-07-11 15:25:08	CTBRASPC	E	Negative	45.1333
TAT-Pre-568	2019-07-11 15:06:00	2019-07-11 16:00:48	CTBRAPER	E	Negative	54.8
TAT-Pre-569	2019-07-11 15:31:00	2019-07-11 16:07:06	CTBRA	E	Negative	36.1
TAT-Pre-570	2019-07-11 15:42:00	2019-07-11 16:18:55	CTBRA	E	Negative	36.9167
TAT-Pre-571	2019-07-11 15:58:00	2019-07-11 16:32:27	CTBRASPC	E	Negative	34.45
TAT-Pre-572	2019-07-11 16:02:00	2019-07-11 16:14:45	CTBRA	I	Negative	12.75
TAT-Pre-573	2019-07-11 16:16:00	2019-07-11 17:18:05	CTBRA	I	Negative	62.0833
TAT-Pre-574	2019-07-11 16:18:00	2019-07-11 17:02:40	CTBRA	I	Negative	44.6667
TAT-Pre-575	2019-07-11 16:37:00	2019-07-11 17:06:19	CTBRASPC	E	Negative	29.3167
TAT-Pre-576	2019-07-11 16:55:00	2019-07-11 17:06:15	CTBRA	E	Negative	11.25
TAT-Pre-577	2019-07-11 17:50:00	2019-07-11 18:35:33	CTBRACAR	E	Negative	45.55
TAT-Pre-578	2019-07-11 19:14:00	2019-07-11 20:31:17	CTBRASPC	E	Negative	77.2833
TAT-Pre-579	2019-07-11 19:17:00	2019-07-11 20:07:26	CTBFC	E	Positive	50.4333
TAT-Pre-580	2019-07-11 19:40:00	2019-07-11 21:00:22	CTBRASPC	E	Negative	80.3667
TAT-Pre-581	2019-07-11 20:16:00	2019-07-11 21:13:06	CTBRA	E	Negative	57.1
TAT-Pre-582	2019-07-11 20:28:00	2019-07-11 21:16:54	CTBRASPC	E	Negative	48.9
TAT-Pre-583	2019-07-11 22:08:00	2019-07-11 22:36:58	CTBRA	E	Negative	28.9667
TAT-Pre-584	2019-07-11 22:19:00	2019-07-11 23:34:52	CTBRAPER	E	Negative	75.8667
TAT-Pre-585	2019-07-11 22:20:00	2019-07-11 22:36:10	CTBRA	E	Negative	16.1667
TAT-Pre-586	2019-07-11 22:42:00	2019-07-12 00:06:46	CTBSPCSHOL	E	Positive	84.7667
TAT-Pre-587	2019-07-11 23:03:00	2019-07-12 00:11:44	CTBRA	E	Negative	68.7333
TAT-Pre-588	2019-07-11 23:10:00	2019-07-12 00:14:45	CTBRA	I	Negative	64.75
TAT-Pre-589	2019-07-11 23:49:00	2019-07-12 00:22:46	CTBRA	I	Positive	33.7667
TAT-Pre-590	2019-07-12 00:23:00	2019-07-12 00:57:37	CTBRA	I	Negative	34.6167
TAT-Pre-591	2019-07-12 02:04:00	2019-07-12 03:02:31	CTBRASPC	E	Negative	58.5167
TAT-Pre-592	2019-07-12 02:08:00	2019-07-12 02:14:36	CTBRASPC	E	Negative	6.6
TAT-Pre-593	2019-07-12 02:57:00	2019-07-12 03:46:44	CTBRASPC	E	Negative	49.7333
TAT-Pre-594	2019-07-12 03:36:00	2019-07-12 04:03:40	CTBRA	I	Negative	27.6667
TAT-Pre-595	2019-07-12 03:40:00	2019-07-12 04:14:04	CTBRASPC	E	Negative	34.0667
TAT-Pre-596	2019-07-12 03:47:00	2019-07-12 04:28:42	CTBRASPC	E	Negative	41.7
TAT-Pre-597	2019-07-12 04:28:00	2019-07-12 05:04:46	CTBRASPC	E	Negative	36.7667
TAT-Pre-598	2019-07-12 05:18:00	2019-07-12 05:38:11	CTBRA	E	Negative	20.1833
TAT-Pre-599	2019-07-12 05:57:00	2019-07-12 07:03:54	CTBSPCSHOR	E	Negative	66.9
TAT-Pre-600	2019-07-12 06:03:00	2019-07-12 07:06:38	CTBRA	I	Negative	63.6333
TAT-Pre-601	2019-07-12 06:42:00	2019-07-12 08:02:41	CTBFC	E	Negative	80.6833
TAT-Pre-602	2019-07-12 08:11:00	2019-07-12 09:22:53	CTBRA	I	Negative	71.8833
TAT-Pre-603	2019-07-12 08:20:00	2019-07-12 09:57:05	CTBRA	O	Negative	97.0833
TAT-Pre-604	2019-07-12 08:31:00	2019-07-12 11:53:26	CTBRANEC	O	Negative	202.433
TAT-Pre-605	2019-07-12 08:43:00	2019-07-12 10:01:25	CTBRACAR	I	Negative	78.4167
TAT-Pre-606	2019-07-12 08:48:00	2019-07-12 09:39:48	CTBRASPC	E	Negative	51.8
TAT-Pre-607	2019-07-12 09:08:00	2019-07-12 10:15:53	CTBRASPC	E	Negative	67.8833
TAT-Pre-608	2019-07-12 09:33:00	2019-07-12 10:08:12	CTBRA	I	Negative	35.2
TAT-Pre-609	2019-07-12 09:58:00	2019-07-12 12:53:04	CTBRACOW	I	Negative	175.067
TAT-Pre-610	2019-07-12 11:13:00	2019-07-12 11:39:25	CTBRA	I	Negative	26.4167
TAT-Pre-611	2019-07-12 11:15:00	2019-07-12 11:29:52	CTBRA	O	Negative	14.8667
TAT-Pre-612	2019-07-12 11:45:00	2019-07-12 12:15:22	CTBRASPC	E	Negative	30.3667
TAT-Pre-613	2019-07-12 11:45:00	2019-07-12 12:04:44	CTBRA	O	Negative	19.7333
TAT-Pre-614	2019-07-12 11:55:00	2019-07-12 12:46:58	CTBRA	I	Negative	51.9667
TAT-Pre-615	2019-07-12 11:57:00	2019-07-12 12:40:19	CTBFC	E	Negative	43.3167
TAT-Pre-616	2019-07-12 12:26:00	2019-07-12 12:40:51	CTBRA	E	Negative	14.85
TAT-Pre-617	2019-07-12 12:39:00	2019-07-12 14:20:55	CTBFC	E	Negative	101.917
TAT-Pre-618	2019-07-12 13:14:00	2019-07-12 14:17:14	CTBRA	O	Negative	63.2333
TAT-Pre-619	2019-07-12 13:19:00	2019-07-12 14:20:24	CTBRA	E	Negative	61.4
TAT-Pre-620	2019-07-12 13:29:00	2019-07-12 14:22:00	CTBRA	E	Negative	53
TAT-Pre-621	2019-07-12 13:43:00	2019-07-12 14:23:47	CTBRA	E	Negative	40.7833
TAT-Pre-622	2019-07-12 14:26:00	2019-07-12 17:01:25	CTBRACAR	I	Negative	155.417
TAT-Pre-623	2019-07-12 14:41:00	2019-07-12 15:16:53	CTBRA	E	Negative	35.8833
TAT-Pre-624	2019-07-12 15:00:00	2019-07-12 15:22:16	CTBRACAR	E	Negative	22.2667
TAT-Pre-625	2019-07-12 15:12:00	2019-07-12 16:00:45	CTBRAC	I	Negative	48.75
TAT-Pre-626	2019-07-12 15:18:00	2019-07-12 15:44:02	CTBRASPC	E	Negative	26.0333
TAT-Pre-627	2019-07-12 16:07:00	2019-07-12 16:31:54	CTBRA	I	Negative	24.9
TAT-Pre-628	2019-07-12 16:48:00	2019-07-13 10:58:01	CTBRACAR	I	Negative	1090.02
TAT-Pre-629	2019-07-12 16:53:00	2019-07-12 17:44:44	CTBRASPC	E	Negative	51.7333
TAT-Pre-630	2019-07-12 17:03:00	2019-07-13 11:43:28	CTBRA	O	Negative	1120.47
TAT-Pre-631	2019-07-12 17:22:00	2019-07-12 17:46:04	CTBRA	E	Negative	24.0667
TAT-Pre-632	2019-07-12 17:40:00	2019-07-12 18:00:04	CTBRA	I	Negative	20.0667
TAT-Pre-633	2019-07-12 17:54:00	2019-07-12 18:10:52	CTBRA	E	Negative	16.8667
TAT-Pre-634	2019-07-12 18:51:00	2019-07-12 19:32:04	CTBRASPC	E	Negative	41.0667
TAT-Pre-635	2019-07-12 19:13:00	2019-07-12 19:36:16	CTBRASPC	E	Negative	23.2667
TAT-Pre-636	2019-07-12 19:30:00	2019-07-12 20:09:48	CTBSPCSHOL	E	Negative	39.8
TAT-Pre-637	2019-07-12 20:14:00	2019-07-12 20:35:59	CTBRA	E	Negative	21.9833
TAT-Pre-638	2019-07-12 21:42:00	2019-07-12 22:20:10	CTBRASPC	E	Negative	38.1667
TAT-Pre-639	2019-07-12 22:03:00	2019-07-12 22:23:57	CTBRA	I	Negative	20.95
TAT-Pre-640	2019-07-12 22:10:00	2019-07-12 22:30:39	CTBRA	I	Negative	20.65
TAT-Pre-641	2019-07-12 22:17:00	2019-07-12 22:47:49	CTBRASPC	I	Negative	30.8167
TAT-Pre-642	2019-07-12 22:24:00	2019-07-12 22:49:07	CTBRA	E	Negative	25.1167
TAT-Pre-643	2019-07-12 22:44:00	2019-07-12 23:37:51	CTBRA	E	Negative	53.85
TAT-Pre-644	2019-07-12 23:13:00	2019-07-13 00:14:53	CTBRACAR	I	Negative	61.8833
TAT-Pre-645	2019-07-12 23:39:00	2019-07-13 00:08:36	CTBRA	E	Negative	29.6
TAT-Pre-646	2019-07-13 00:35:00	2019-07-13 01:05:28	CTBRA	I	Positive	30.4667
TAT-Pre-647	2019-07-13 01:02:00	2019-07-13 01:25:36	CTBSPCSHOL	E	Negative	23.6
TAT-Pre-648	2019-07-13 01:45:00	2019-07-13 02:17:48	CTBRASPC	E	Negative	32.8
TAT-Pre-649	2019-07-13 02:14:00	2019-07-13 03:10:07	CTBRACAR	I	Negative	56.1167
TAT-Pre-650	2019-07-13 02:15:00	2019-07-13 02:42:08	CTBRA	E	Negative	27.1333
TAT-Pre-651	2019-07-13 02:36:00	2019-07-13 03:45:23	CTBRASPC	I	Negative	69.3833
TAT-Pre-652	2019-07-13 02:57:00	2019-07-13 03:24:55	CTBRASPC	E	Negative	27.9167
TAT-Pre-653	2019-07-13 03:22:00	2019-07-13 04:01:55	CTBRASPC	E	Negative	39.9167
TAT-Pre-654	2019-07-13 03:55:00	2019-07-13 04:12:46	CTBRA	I	Negative	17.7667
TAT-Pre-655	2019-07-13 03:55:00	2019-07-13 04:25:49	CTBRA	I	Negative	30.8167
TAT-Pre-656	2019-07-13 04:12:00	2019-07-13 04:52:16	CTBRASPC	E	Negative	40.2667
TAT-Pre-657	2019-07-13 05:40:00	2019-07-13 06:36:23	CTBRACOW	E	Positive	56.3833
TAT-Pre-658	2019-07-13 06:26:00	2019-07-13 07:09:57	CTBFC	E	Negative	43.95
TAT-Pre-659	2019-07-13 07:27:00	2019-07-13 08:55:39	CTBFC	E	Negative	88.65
TAT-Pre-660	2019-07-13 07:50:00	2019-07-13 11:04:53	CTBSPCSHOL	E	Negative	194.883
TAT-Pre-661	2019-07-13 08:34:00	2019-07-13 11:16:09	CTBSPCSHOL	E	Negative	162.15
TAT-Pre-662	2019-07-13 10:15:00	2019-07-13 11:21:54	CTBRA	E	Negative	66.9
TAT-Pre-663	2019-07-13 10:43:00	2019-07-13 11:33:02	CTBRA	I	Negative	50.0333
TAT-Pre-664	2019-07-13 11:05:00	2019-07-13 13:40:27	CTBRASPC	I	Negative	155.45
TAT-Pre-665	2019-07-13 11:09:00	2019-07-13 12:19:51	CTBRASPC	E	Positive	70.85
TAT-Pre-666	2019-07-13 11:44:00	2019-07-13 13:02:59	CTBRACOW	I	Positive	78.9833
TAT-Pre-667	2019-07-13 11:44:00	2019-07-13 14:33:47	CTBRASPC	E	Negative	169.783
TAT-Pre-668	2019-07-13 12:39:00	2019-07-13 13:09:52	CTBRA	I	Positive	30.8667
TAT-Pre-669	2019-07-13 12:44:00	2019-07-13 16:34:46	CTBFC	E	Negative	230.767
TAT-Pre-670	2019-07-13 13:21:00	2019-07-13 14:31:28	CTBRA	E	Negative	70.4667
TAT-Pre-671	2019-07-13 13:29:00	2019-07-13 14:05:42	CTBRA	I	Negative	36.7
TAT-Pre-672	2019-07-13 14:25:00	2019-07-13 15:22:31	CTBRACAR	E	Negative	57.5167
TAT-Pre-673	2019-07-13 14:39:00	2019-07-13 15:12:44	CTBRA	I	Positive	33.7333
TAT-Pre-674	2019-07-13 14:41:00	2019-07-13 15:05:19	CTBRA	I	Negative	24.3167
TAT-Pre-675	2019-07-13 14:47:00	2019-07-13 15:13:41	CTBRA	E	Negative	26.6833
TAT-Pre-676	2019-07-13 14:54:00	2019-07-13 15:28:07	CTBRASPC	E	Negative	34.1167
TAT-Pre-677	2019-07-13 14:59:00	2019-07-13 15:46:07	CTBRASPC	E	Negative	47.1167
TAT-Pre-678	2019-07-13 15:18:00	2019-07-13 15:58:03	CTBRA	E	Negative	40.05
TAT-Pre-679	2019-07-13 15:28:00	2019-07-13 18:37:34	CTBRAPER	I	Negative	189.567
TAT-Pre-680	2019-07-13 15:28:00	2019-07-13 15:54:08	CTBRASPC	E	Negative	26.1333
TAT-Pre-681	2019-07-13 15:47:00	2019-07-13 17:39:05	CTBRA	E	Negative	112.083
TAT-Pre-682	2019-07-13 16:38:00	2019-07-13 17:35:38	CTBRA	I	Negative	57.6333
TAT-Pre-683	2019-07-13 17:20:00	2019-07-13 17:43:23	CTBRASPC	E	Negative	23.3833
TAT-Pre-684	2019-07-13 17:25:00	2019-07-13 19:16:20	CTBRA	E	Negative	111.333
TAT-Pre-685	2019-07-13 17:49:00	2019-07-13 19:54:55	CTBRASPC	E	Negative	125.917
TAT-Pre-686	2019-07-13 18:18:00	2019-07-13 22:14:49	CTBSPCAR	E	Negative	236.817
TAT-Pre-687	2019-07-13 18:41:00	2019-07-13 21:00:41	CTBRASPC	E	Negative	139.683
TAT-Pre-688	2019-07-13 18:42:00	2019-07-13 20:53:05	CTBRA	E	Positive	131.083
TAT-Pre-689	2019-07-13 19:07:00	2019-07-13 19:58:08	CTBRA	E	Negative	51.1333
TAT-Pre-690	2019-07-13 19:10:00	2019-07-13 21:09:27	CTBRASPC	E	Negative	119.45
TAT-Pre-691	2019-07-13 19:52:00	2019-07-13 20:36:15	CTBFC	E	Negative	44.25
TAT-Pre-692	2019-07-13 20:03:00	2019-07-13 21:12:25	CTBRASPC	E	Negative	69.4167
TAT-Pre-693	2019-07-13 20:07:00	2019-07-13 21:50:08	CTBRA	I	Negative	103.133
TAT-Pre-694	2019-07-13 20:21:00	2019-07-13 21:26:28	CTBRASPC	E	Negative	65.4667
TAT-Pre-695	2019-07-13 20:24:00	2019-07-13 21:11:05	CTBRA	I	Negative	47.0833
TAT-Pre-696	2019-07-13 20:42:00	2019-07-13 21:29:59	CTBRA	E	Negative	47.9833
TAT-Pre-697	2019-07-13 20:55:00	2019-07-13 21:32:58	CTBRA	E	Negative	37.9667
TAT-Pre-698	2019-07-13 21:23:00	2019-07-13 22:14:14	CTBRA	E	Negative	51.2333
TAT-Pre-699	2019-07-13 21:30:00	2019-07-13 22:52:51	CTBRASPC	E	Negative	82.85
TAT-Pre-700	2019-07-13 21:46:00	2019-07-13 22:58:06	CTBRASPC	I	Negative	72.1
TAT-Pre-701	2019-07-13 22:42:00	2019-07-13 23:28:42	CTBRA	I	Negative	46.7
TAT-Pre-702	2019-07-13 22:53:00	2019-07-14 00:13:38	CTBRASPC	E	Negative	80.6333
TAT-Pre-703	2019-07-13 23:28:00	2019-07-14 00:08:29	CTBRASPC	E	Negative	40.4833
TAT-Pre-704	2019-07-14 00:15:00	2019-07-14 01:21:43	CTBRASPC	I	Negative	66.7167
TAT-Pre-705	2019-07-14 00:28:00	2019-07-14 01:26:45	CTBRA	E	Negative	58.75
TAT-Pre-706	2019-07-14 00:38:00	2019-07-14 01:58:58	CTBFC	E	Negative	80.9667
TAT-Pre-707	2019-07-14 00:51:00	2019-07-14 01:10:16	CTBRA	I	Positive	19.2667
TAT-Pre-708	2019-07-14 01:53:00	2019-07-14 02:48:52	CTBRA	I	Positive	55.8667
TAT-Pre-709	2019-07-14 02:14:00	2019-07-14 02:56:43	CTBRASPC	E	Negative	42.7167
TAT-Pre-710	2019-07-14 02:33:00	2019-07-14 03:20:21	CTBSPCSHOL	E	Negative	47.35
TAT-Pre-711	2019-07-14 03:41:00	2019-07-14 04:15:07	CTBSPCSHOR	I	Negative	34.1167
TAT-Pre-712	2019-07-14 05:03:00	2019-07-14 05:36:29	CTBFC	I	Negative	33.4833
TAT-Pre-713	2019-07-14 06:12:00	2019-07-14 07:18:50	CTBRASPC	E	Negative	66.8333
TAT-Pre-714	2019-07-14 06:55:00	2019-07-14 07:31:42	CTBRASPC	E	Negative	36.7
TAT-Pre-715	2019-07-14 08:11:00	2019-07-14 08:41:54	CTBFC	E	Negative	30.9
TAT-Pre-716	2019-07-14 08:48:00	2019-07-14 09:11:11	CTBRASPC	E	Negative	23.1833
TAT-Pre-717	2019-07-14 10:08:00	2019-07-14 10:24:24	CTBRA	I	Negative	16.4
TAT-Pre-718	2019-07-14 10:28:00	2019-07-14 11:57:27	CTBRASPC	E	Negative	89.45
TAT-Pre-719	2019-07-14 10:29:00	2019-07-14 10:46:13	CTBRA	I	Negative	17.2167
TAT-Pre-720	2019-07-14 11:27:00	2019-07-14 11:51:55	CTBRA	I	Negative	24.9167
TAT-Pre-721	2019-07-14 11:45:00	2019-07-14 12:15:49	CTBRA	I	Positive	30.8167
TAT-Pre-722	2019-07-14 12:21:00	2019-07-14 13:10:50	CTBFC	E	Negative	49.8333
TAT-Pre-723	2019-07-14 12:24:00	2019-07-14 13:08:57	CTBRA	I	Positive	44.95
TAT-Pre-724	2019-07-14 13:48:00	2019-07-14 14:06:44	CTBRA	E	Negative	18.7333
TAT-Pre-725	2019-07-14 14:39:00	2019-07-14 15:44:50	CTBRACAR	I	Positive	65.8333
TAT-Pre-726	2019-07-14 15:18:00	2019-07-14 16:17:07	CTBRACAR	I	Negative	59.1167
TAT-Pre-727	2019-07-14 15:49:00	2019-07-14 16:07:00	CTBRA	I	Negative	18
TAT-Pre-728	2019-07-14 16:13:00	2019-07-14 16:30:59	CTBRA	I	Negative	17.9833
TAT-Pre-729	2019-07-14 16:32:00	2019-07-14 17:42:45	CTBFC	E	Negative	70.75
TAT-Pre-730	2019-07-14 16:35:00	2019-07-14 17:17:43	CTBRAC	I	Negative	42.7167
TAT-Pre-731	2019-07-14 17:25:00	2019-07-14 18:14:47	CTBRA	I	Negative	49.7833
TAT-Pre-732	2019-07-14 17:50:00	2019-07-14 18:21:25	CTBRA	E	Negative	31.4167
TAT-Pre-733	2019-07-14 17:57:00	2019-07-14 18:55:46	CTBRASPC	E	Negative	58.7667
TAT-Pre-734	2019-07-14 18:13:00	2019-07-14 18:32:57	CTBRASPC	E	Negative	19.95
TAT-Pre-735	2019-07-14 18:37:00	2019-07-14 19:14:17	CTBRASPC	I	Negative	37.2833
TAT-Pre-736	2019-07-14 18:48:00	2019-07-14 19:16:22	CTBRAC	E	Negative	28.3667
TAT-Pre-737	2019-07-14 19:10:00	2019-07-14 19:38:03	CTBRA	E	Negative	28.05
TAT-Pre-738	2019-07-14 19:15:00	2019-07-14 19:46:00	CTBRASPC	E	Negative	31
TAT-Pre-739	2019-07-14 20:29:00	2019-07-14 20:49:08	CTBRASPC	E	Negative	20.1333
TAT-Pre-740	2019-07-14 20:39:00	2019-07-14 21:06:53	CTBRA	E	Negative	27.8833
TAT-Pre-741	2019-07-14 20:44:00	2019-07-14 21:00:10	CTBRA	E	Negative	16.1667
TAT-Pre-742	2019-07-14 20:47:00	2019-07-14 21:38:51	CTBRA	I	Positive	51.85
TAT-Pre-743	2019-07-14 21:35:00	2019-07-14 21:57:15	CTBRA	I	Negative	22.25
TAT-Pre-744	2019-07-14 22:00:00	2019-07-14 22:43:20	CTBRA	I	Negative	43.3333
TAT-Pre-745	2019-07-14 22:26:00	2019-07-14 22:53:03	CTBRA	I	Negative	27.05
TAT-Pre-746	2019-07-14 22:59:00	2019-07-14 23:37:28	CTBRASPC	E	Negative	38.4667
TAT-Pre-747	2019-07-14 23:40:00	2019-07-14 23:58:23	CTBRASPC	E	Negative	18.3833
TAT-Pre-748	2019-07-14 23:56:00	2019-07-15 00:33:17	CTBRASPC	E	Negative	37.2833
TAT-Pre-749	2019-07-15 00:33:00	2019-07-15 00:52:14	CTBRA	I	Positive	19.2333
TAT-Pre-750	2019-07-15 01:29:00	2019-07-15 02:06:22	CTBSPCSHOL	E	Negative	37.3667
TAT-Pre-751	2019-07-15 01:41:00	2019-07-15 02:32:07	CTBRASPC	I	Negative	51.1167
TAT-Pre-752	2019-07-15 04:44:00	2019-07-15 05:50:32	CTBRASPC	E	Negative	66.5333
TAT-Pre-753	2019-07-15 05:49:00	2019-07-15 06:37:15	CTBRA	E	Negative	48.25
TAT-Pre-754	2019-07-15 06:19:00	2019-07-15 06:44:17	CTBRA	E	Negative	25.2833
TAT-Pre-755	2019-07-15 08:25:00	2019-07-16 09:27:20	CTBRA	O	Negative	1502.33
TAT-Pre-756	2019-07-15 09:23:00	2019-07-15 15:16:00	CTBRANEC	O	Negative	353
TAT-Pre-757	2019-07-15 09:30:00	2019-07-15 10:17:36	CTBRA	I	Negative	47.6
TAT-Pre-758	2019-07-15 09:39:00	2019-07-15 10:31:54	CTBRAC	I	Negative	52.9
TAT-Pre-759	2019-07-15 09:44:00	2019-07-15 10:14:07	CTBRA	I	Negative	30.1167
TAT-Pre-760	2019-07-15 10:23:00	2019-07-15 10:58:08	CTBRA	I	Negative	35.1333
TAT-Pre-761	2019-07-15 10:43:00	2019-07-15 11:35:27	CTBRACOW	I	Negative	52.45
TAT-Pre-762	2019-07-15 11:02:00	2019-07-16 11:54:08	CTBRAFAC	O	Negative	1492.13
TAT-Pre-763	2019-07-15 11:06:00	2019-07-15 14:49:44	CTBRA	O	Negative	223.733
TAT-Pre-764	2019-07-15 11:18:00	2019-07-15 11:38:15	CTBRA	I	Negative	20.25
TAT-Pre-765	2019-07-15 11:27:00	2019-07-15 12:09:38	CTBRA	E	Negative	42.6333
TAT-Pre-766	2019-07-15 11:32:00	2019-07-15 14:12:42	CTBRASPC	E	Negative	160.7
TAT-Pre-767	2019-07-15 11:47:00	2019-07-15 12:56:52	CTBRAC	O	Negative	69.8667
TAT-Pre-768	2019-07-15 12:04:00	2019-07-15 14:23:59	CTBRASPC	E	Negative	139.983
TAT-Pre-769	2019-07-15 12:23:00	2019-07-15 14:41:41	CTBRA	O	Negative	138.683
TAT-Pre-770	2019-07-15 12:32:00	2019-07-15 14:22:08	CTBRA	E	Negative	110.133
TAT-Pre-771	2019-07-15 12:46:00	2019-07-15 15:00:13	CTBFC	E	Positive	134.217
TAT-Pre-772	2019-07-15 12:58:00	2019-07-15 14:18:02	CTBRA	I	Negative	80.0333
TAT-Pre-773	2019-07-15 13:38:00	2019-07-15 14:28:42	CTBRA	O	Negative	50.7
TAT-Pre-774	2019-07-15 14:03:00	2019-07-15 15:13:44	CTBRASPC	E	Negative	70.7333
TAT-Pre-775	2019-07-15 14:06:00	2019-07-15 14:33:12	CTBRA	E	Negative	27.2
TAT-Pre-776	2019-07-15 14:35:00	2019-07-15 14:52:25	CTBRASPC	E	Negative	17.4167
TAT-Pre-777	2019-07-15 14:56:00	2019-07-15 15:28:08	CTBRA	I	Negative	32.1333
TAT-Pre-778	2019-07-15 15:11:00	2019-07-15 16:29:29	CTBFC	E	Negative	78.4833
TAT-Pre-779	2019-07-15 15:15:00	2019-07-15 15:29:25	CTBRA	E	Negative	14.4167
TAT-Pre-780	2019-07-15 16:20:00	2019-07-15 16:33:14	CTBRA	E	Negative	13.2333
TAT-Pre-781	2019-07-15 16:33:00	2019-07-15 17:01:41	CTBFC	E	Negative	28.6833
TAT-Pre-782	2019-07-15 16:54:00	2019-07-15 17:31:50	CTBRASPC	E	Negative	37.8333
TAT-Pre-783	2019-07-15 18:18:00	2019-07-15 18:34:27	CTBRA	E	Negative	16.45
TAT-Pre-784	2019-07-15 19:56:00	2019-07-15 21:47:11	CTBFSPCCAR	E	Positive	111.183
TAT-Pre-785	2019-07-15 21:18:00	2019-07-15 22:49:11	CTBSPCAR	E	Negative	91.1833
TAT-Pre-786	2019-07-15 22:00:00	2019-07-15 22:56:34	CTBRASPC	E	Negative	56.5667
TAT-Pre-787	2019-07-15 22:14:00	2019-07-15 23:48:49	CTBRA	E	Positive	94.8167
TAT-Pre-788	2019-07-15 22:39:00	2019-07-15 23:33:12	CTBRASPC	E	Negative	54.2
TAT-Pre-789	2019-07-15 23:13:00	2019-07-16 00:05:00	CTBRA	E	Negative	52
TAT-Pre-790	2019-07-15 23:28:00	2019-07-16 00:28:49	CTBRASPC	E	Negative	60.8167
TAT-Pre-791	2019-07-15 23:49:00	2019-07-16 00:50:16	CTBRASPC	E	Negative	61.2667
TAT-Pre-792	2019-07-16 00:52:00	2019-07-16 01:21:26	CTBRACAR	E	Positive	29.4333
TAT-Pre-793	2019-07-16 00:55:00	2019-07-16 01:51:10	CTBRACAR	I	Negative	56.1667
TAT-Pre-794	2019-07-16 02:15:00	2019-07-16 02:36:32	CTBRA	E	Negative	21.5333
TAT-Pre-795	2019-07-16 02:38:00	2019-07-16 02:57:43	CTBRASPC	E	Negative	19.7167
TAT-Pre-796	2019-07-16 03:01:00	2019-07-16 04:25:58	CTBRA	E	Negative	84.9667
TAT-Pre-797	2019-07-16 03:45:00	2019-07-16 04:40:24	CTBSPCSHOL	I	Negative	55.4
TAT-Pre-798	2019-07-16 07:32:00	2019-07-16 08:47:52	CTBRASPC	E	Negative	75.8667
TAT-Pre-799	2019-07-16 08:14:00	2019-07-16 09:07:46	CTBRA	O	Negative	53.7667
TAT-Pre-800	2019-07-16 08:53:00	2019-07-16 12:48:22	CTBRA	O	Negative	235.367
TAT-Pre-801	2019-07-16 09:01:00	2019-07-16 09:54:28	CTBRA	I	Positive	53.4667
TAT-Pre-802	2019-07-16 09:07:00	2019-07-16 09:49:12	CTBRASPC	E	Negative	42.2
TAT-Pre-803	2019-07-16 10:08:00	2019-07-17 12:57:03	CTBRACAR	O	Negative	1609.05
TAT-Pre-804	2019-07-16 10:11:00	2019-07-16 11:58:25	CTBRA	I	Positive	107.417
TAT-Pre-805	2019-07-16 10:36:00	2019-07-16 11:38:32	CTBRA	I	Positive	62.5333
TAT-Pre-806	2019-07-16 10:42:00	2019-07-16 12:45:56	CTBRANEC	O	Negative	123.933
TAT-Pre-807	2019-07-16 11:00:00	2019-07-16 11:41:21	CTBRA	I	Negative	41.35
TAT-Pre-808	2019-07-16 11:55:00	2019-07-16 12:56:04	CTBRASPC	E	Negative	61.0667
TAT-Pre-809	2019-07-16 12:11:00	2019-07-16 14:45:53	CTBRASPC	I	Negative	154.883
TAT-Pre-810	2019-07-16 12:22:00	2019-07-16 14:12:32	CTBRAC	E	Negative	110.533
TAT-Pre-811	2019-07-16 12:47:00	2019-07-16 14:26:08	CTBRAC	E	Negative	99.1333
TAT-Pre-812	2019-07-16 12:59:00	2019-07-16 16:21:40	CTBRACOW	I	Negative	202.667
TAT-Pre-813	2019-07-16 13:08:00	2019-07-16 14:38:22	CTBRASPC	E	Negative	90.3667
TAT-Pre-814	2019-07-16 13:14:00	2019-07-16 14:29:26	CTBRAC	I	Negative	75.4333
TAT-Pre-815	2019-07-16 13:23:00	2019-07-16 15:37:06	CTBRAPET	I	Positive	134.1
TAT-Pre-816	2019-07-16 13:27:00	2019-07-16 16:06:09	CTBRA	O	Negative	159.15
TAT-Pre-817	2019-07-16 13:48:00	2019-07-16 14:57:04	CTBRASPC	E	Negative	69.0667
TAT-Pre-818	2019-07-16 14:10:00	2019-07-16 16:07:30	CTBRA	I	Negative	117.5
TAT-Pre-819	2019-07-16 14:12:00	2019-07-16 14:48:17	CTBRA	E	Negative	36.2833
TAT-Pre-820	2019-07-16 14:38:00	2019-07-16 15:09:21	CTBRA	E	Negative	31.35
TAT-Pre-821	2019-07-16 14:45:00	2019-07-17 12:56:28	CTBRACAR	O	Negative	1331.47
TAT-Pre-822	2019-07-16 15:07:00	2019-07-16 16:40:58	CTBRASPC	E	Negative	93.9667
TAT-Pre-823	2019-07-16 15:16:00	2019-07-16 15:59:49	CTBRA	I	Negative	43.8167
TAT-Pre-824	2019-07-16 15:30:00	2019-07-16 17:21:18	CTBSPCAR	E	Negative	111.3
TAT-Pre-825	2019-07-16 15:56:00	2019-07-16 16:19:15	CTBRA	E	Negative	23.25
TAT-Pre-826	2019-07-16 15:59:00	2019-07-16 17:12:36	CTBRAFAC	I	Negative	73.6
TAT-Pre-827	2019-07-16 16:11:00	2019-07-16 16:53:23	CTBRASPC	E	Negative	42.3833
TAT-Pre-828	2019-07-16 16:12:00	2019-07-16 16:51:48	CTBRA	I	Negative	39.8
TAT-Pre-829	2019-07-16 16:19:00	2019-07-16 16:36:27	CTBRA	E	Positive	17.45
TAT-Pre-830	2019-07-16 16:29:00	2019-07-16 17:20:12	CTBRASPC	E	Negative	51.2
TAT-Pre-831	2019-07-16 16:41:00	2019-07-17 12:06:46	CTBRAC	O	Negative	1165.77
TAT-Pre-832	2019-07-16 16:42:00	2019-07-16 17:07:22	CTBRA	O	Negative	25.3667
TAT-Pre-833	2019-07-16 16:58:00	2019-07-16 18:55:11	CTBRASPC	E	Positive	117.183
TAT-Pre-834	2019-07-16 17:01:00	2019-07-16 17:49:03	CTBRASPC	E	Negative	48.05
TAT-Pre-835	2019-07-16 17:09:00	2019-07-17 17:07:27	CTBRAPET	O	Negative	1438.45
TAT-Pre-836	2019-07-16 17:22:00	2019-07-16 18:07:13	CTBRA	E	Negative	45.2167
TAT-Pre-837	2019-07-16 17:24:00	2019-07-16 18:39:21	CTBRA	I	Negative	75.35
TAT-Pre-838	2019-07-16 17:33:00	2019-07-16 19:44:38	CTBSPCSHOR	E	Negative	131.633
TAT-Pre-839	2019-07-16 18:19:00	2019-07-16 19:19:06	CTBRASPC	I	Negative	60.1
TAT-Pre-840	2019-07-16 19:01:00	2019-07-16 19:52:50	CTBRACAR	E	Negative	51.8333
TAT-Pre-841	2019-07-16 19:16:00	2019-07-16 19:56:40	CTBRASPC	E	Negative	40.6667
TAT-Pre-842	2019-07-16 19:50:00	2019-07-16 20:47:59	CTBRASPC	E	Negative	57.9833
TAT-Pre-843	2019-07-16 20:32:00	2019-07-16 21:24:18	CTBRASPC	E	Negative	52.3
TAT-Pre-844	2019-07-16 20:58:00	2019-07-16 23:05:21	CTBRACAR	E	Negative	127.35
TAT-Pre-845	2019-07-16 21:14:00	2019-07-16 22:35:48	CTBRA	I	Negative	81.8
TAT-Pre-846	2019-07-16 21:46:00	2019-07-16 23:04:25	CTBRA	I	Negative	78.4167
TAT-Pre-847	2019-07-16 21:52:00	2019-07-16 23:14:57	CTBFSPCCAR	E	Negative	82.95
TAT-Pre-848	2019-07-16 22:29:00	2019-07-16 23:13:33	CTBRA	E	Negative	44.55
TAT-Pre-849	2019-07-16 22:54:00	2019-07-16 23:34:55	CTBRA	I	Negative	40.9167
TAT-Pre-850	2019-07-16 23:15:00	2019-07-16 23:50:06	CTBRASPC	E	Negative	35.1
TAT-Pre-851	2019-07-16 23:41:00	2019-07-17 00:06:42	CTBRA	E	Negative	25.7
TAT-Pre-852	2019-07-16 23:57:00	2019-07-17 00:53:02	CTBRAC	E	Negative	56.0333
TAT-Pre-853	2019-07-17 00:12:00	2019-07-17 00:59:59	CTBRAFAC	I	Negative	47.9833
TAT-Pre-854	2019-07-17 01:34:00	2019-07-17 01:59:16	CTBRASPC	E	Negative	25.2667
TAT-Pre-855	2019-07-17 02:06:00	2019-07-17 02:28:40	CTBRASPC	E	Negative	22.6667
TAT-Pre-856	2019-07-17 02:23:00	2019-07-17 02:54:35	CTBRA	E	Negative	31.5833
TAT-Pre-857	2019-07-17 02:49:00	2019-07-17 03:34:11	CTBRA	E	Negative	45.1833
TAT-Pre-858	2019-07-17 05:10:00	2019-07-17 05:25:30	CTBRA	I	Negative	15.5
TAT-Pre-859	2019-07-17 06:15:00	2019-07-17 07:42:27	CTBFSPCCAR	E	Negative	87.45
TAT-Pre-860	2019-07-17 08:04:00	2019-07-17 14:40:38	CTBRA	O	Negative	396.633
TAT-Pre-861	2019-07-17 08:35:00	2019-07-17 14:51:32	CTBRAPET	O	Negative	376.533
TAT-Pre-862	2019-07-17 08:46:00	2019-07-17 09:41:53	CTBRAPER	E	Negative	55.8833
TAT-Pre-863	2019-07-17 08:52:00	2019-07-17 10:09:51	CTBRAPER	E	Negative	77.85
TAT-Pre-864	2019-07-17 09:14:00	2019-07-17 09:37:43	CTBRA	I	Negative	23.7167
TAT-Pre-865	2019-07-17 10:06:00	2019-07-17 10:33:55	CTBRA	E	Negative	27.9167
TAT-Pre-866	2019-07-17 10:18:00	2019-07-17 11:01:41	CTBRA	I	Negative	43.6833
TAT-Pre-867	2019-07-17 10:26:00	2019-07-17 10:58:27	CTBRASIN	E	Negative	32.45
TAT-Pre-868	2019-07-17 10:27:00	2019-07-17 12:35:41	CTBRASIN	I	Negative	128.683
TAT-Pre-869	2019-07-17 10:45:00	2019-07-17 11:23:40	CTBRASPC	E	Negative	38.6667
TAT-Pre-870	2019-07-17 10:57:00	2019-07-17 12:07:32	CTBRA	I	Negative	70.5333
TAT-Pre-871	2019-07-17 11:31:00	2019-07-17 14:55:48	CTBRANEC	I	Negative	204.8
TAT-Pre-872	2019-07-17 11:49:00	2019-07-17 15:03:57	CTBRA	I	Negative	194.95
TAT-Pre-873	2019-07-17 11:54:00	2019-07-17 12:13:18	CTBRASPC	E	Negative	19.3
TAT-Pre-874	2019-07-17 11:54:00	2019-07-17 12:14:54	CTBRA	E	Negative	20.9
TAT-Pre-875	2019-07-17 12:34:00	2019-07-17 14:43:00	CTBFC	E	Negative	129
TAT-Pre-876	2019-07-17 12:35:00	2019-07-17 15:37:12	CTBRA	I	Positive	182.2
TAT-Pre-877	2019-07-17 12:43:00	2019-07-17 14:41:50	CTBRA	E	Negative	118.833
TAT-Pre-878	2019-07-17 13:56:00	2019-07-17 14:59:26	CTBSPCAR	E	Positive	63.4333
TAT-Pre-879	2019-07-17 14:05:00	2019-07-17 14:43:31	CTBRA	E	Negative	38.5167
TAT-Pre-880	2019-07-17 14:12:00	2019-07-17 15:13:00	CTBRA	I	Positive	61
TAT-Pre-881	2019-07-17 14:25:00	2019-07-17 14:45:05	CTBRA	E	Negative	20.0833
TAT-Pre-882	2019-07-17 14:36:00	2019-07-17 15:35:11	CTBRA	I	Positive	59.1833
TAT-Pre-883	2019-07-17 14:37:00	2019-07-17 15:20:13	CTBRASPC	E	Negative	43.2167
TAT-Pre-884	2019-07-17 15:57:00	2019-07-17 16:34:57	CTBRASPC	E	Negative	37.95
TAT-Pre-885	2019-07-17 16:03:00	2019-07-17 16:34:13	CTBRA	I	Positive	31.2167
TAT-Pre-886	2019-07-17 16:05:00	2019-07-17 18:40:48	CTBRA	I	Negative	155.8
TAT-Pre-887	2019-07-17 16:45:00	2019-07-17 17:37:04	CTBRASPC	E	Negative	52.0667
TAT-Pre-888	2019-07-17 17:01:00	2019-07-17 17:54:17	CTBRASPC	E	Negative	53.2833
TAT-Pre-889	2019-07-17 17:19:00	2019-07-17 18:25:37	CTBRA	I	Negative	66.6167
TAT-Pre-890	2019-07-17 17:46:00	2019-07-17 18:52:35	CTBRASPC	I	Positive	66.5833
TAT-Pre-891	2019-07-17 19:54:00	2019-07-17 20:37:28	CTBRASPC	E	Negative	43.4667
TAT-Pre-892	2019-07-17 20:56:00	2019-07-17 21:46:57	CTBRASPC	E	Negative	50.95
TAT-Pre-893	2019-07-17 21:18:00	2019-07-17 22:10:56	CTBRASPC	E	Negative	52.9333
TAT-Pre-894	2019-07-17 22:24:00	2019-07-17 22:54:44	CTBRASPC	I	Negative	30.7333
TAT-Pre-895	2019-07-17 23:23:00	2019-07-17 23:50:49	CTBRA	E	Negative	27.8167
TAT-Pre-896	2019-07-17 23:44:00	2019-07-18 00:10:44	CTBRASPC	E	Negative	26.7333
TAT-Pre-897	2019-07-18 00:39:00	2019-07-18 01:10:44	CTBRA	E	Negative	31.7333
TAT-Pre-898	2019-07-18 00:56:00	2019-07-18 01:44:11	CTBSPCAR	E	Negative	48.1833
TAT-Pre-899	2019-07-18 01:04:00	2019-07-18 01:36:05	CTBRA	E	Negative	32.0833
TAT-Pre-900	2019-07-18 01:30:00	2019-07-18 02:10:27	CTBRA	E	Negative	40.45
TAT-Pre-901	2019-07-18 01:52:00	2019-07-18 02:13:30	CTBRA	E	Negative	21.5
TAT-Pre-902	2019-07-18 02:07:00	2019-07-18 03:11:24	CTBRASPC	E	Negative	64.4
TAT-Pre-903	2019-07-18 02:36:00	2019-07-18 05:31:20	CTBRA	E	Negative	175.333
TAT-Pre-904	2019-07-18 03:16:00	2019-07-18 03:53:54	CTBFC	E	Negative	37.9
TAT-Pre-905	2019-07-18 04:24:00	2019-07-18 05:57:37	CTBRA	I	Negative	93.6167
TAT-Pre-906	2019-07-18 04:47:00	2019-07-18 05:43:22	CTBFC	E	Negative	56.3667
TAT-Pre-907	2019-07-18 04:49:00	2019-07-18 06:04:45	CTBRASPC	I	Negative	75.75
TAT-Pre-908	2019-07-18 06:28:00	2019-07-18 07:25:42	CTBRAPER	E	Negative	57.7
TAT-Pre-909	2019-07-18 07:28:00	2019-07-18 10:14:35	CTBRASPC	E	Negative	166.583
TAT-Pre-910	2019-07-18 07:40:00	2019-07-18 10:25:43	CTBSPCSHOR	E	Negative	165.717
TAT-Pre-911	2019-07-18 07:47:00	2019-07-18 10:30:04	CTBSPCAR	E	Negative	163.067
TAT-Pre-912	2019-07-18 09:20:00	2019-07-18 10:19:53	CTBRASPC	E	Negative	59.8833
TAT-Pre-913	2019-07-18 10:18:00	2019-07-18 11:17:35	CTBRA	E	Negative	59.5833
TAT-Pre-914	2019-07-18 10:58:00	2019-07-18 12:00:19	CTBRASPC	E	Negative	62.3167
TAT-Pre-915	2019-07-18 11:27:00	2019-07-18 13:00:34	CTBRACAR	I	Negative	93.5667
TAT-Pre-916	2019-07-18 11:45:00	2019-07-18 12:05:40	CTBRA	E	Negative	20.6667
TAT-Pre-917	2019-07-18 11:55:00	2019-07-18 12:08:29	CTBRA	E	Negative	13.4833
TAT-Pre-918	2019-07-18 12:16:00	2019-07-18 14:17:21	CTBRASPC	E	Negative	121.35
TAT-Pre-919	2019-07-18 12:30:00	2019-07-18 14:35:26	CTBRA	O	Negative	125.433
TAT-Pre-920	2019-07-18 12:32:00	2019-07-18 14:52:53	CTBRA	I	Negative	140.883
TAT-Pre-921	2019-07-18 12:45:00	2019-07-18 15:32:23	CTBSPCAR	E	Negative	167.383
TAT-Pre-922	2019-07-18 12:57:00	2019-07-18 14:50:48	CTBRANEC	E	Negative	113.8
TAT-Pre-923	2019-07-18 13:26:00	2019-07-18 15:40:41	CTBRAC	O	Negative	134.683
TAT-Pre-924	2019-07-18 13:33:00	2019-07-18 14:40:04	CTBRA	I	Negative	67.0667
TAT-Pre-925	2019-07-18 14:10:00	2019-07-18 15:27:56	CTBRAC	O	Negative	77.9333
TAT-Pre-926	2019-07-18 14:37:00	2019-07-18 15:24:44	CTBRA	I	Negative	47.7333
TAT-Pre-927	2019-07-18 14:46:00	2019-07-18 15:12:48	CTBRA	E	Negative	26.8
TAT-Pre-928	2019-07-18 15:11:00	2019-07-18 15:51:30	CTBRA	I	Negative	40.5
TAT-Pre-929	2019-07-18 15:15:00	2019-07-18 16:26:57	CTBRAPET	O	Negative	71.95
TAT-Pre-930	2019-07-18 15:15:00	2019-07-18 16:06:29	CTBRA	I	Positive	51.4833
TAT-Pre-931	2019-07-18 15:16:00	2019-07-18 15:45:49	CTBRACAR	E	Negative	29.8167
TAT-Pre-932	2019-07-18 15:22:00	2019-07-18 16:11:31	CTBRASPC	E	Negative	49.5167
TAT-Pre-933	2019-07-18 15:50:00	2019-07-18 16:32:06	CTBRACAR	E	Negative	42.1
TAT-Pre-934	2019-07-18 15:54:00	2019-07-18 16:37:43	CTBRA	I	Positive	43.7167
TAT-Pre-935	2019-07-18 16:07:00	2019-07-18 16:37:32	CTBRA	E	Negative	30.5333
TAT-Pre-936	2019-07-18 16:13:00	2019-07-18 16:54:55	CTBRA	E	Negative	41.9167
TAT-Pre-937	2019-07-18 16:53:00	2019-07-18 18:07:47	CTBRA	I	Negative	74.7833
TAT-Pre-938	2019-07-18 17:01:00	2019-07-18 18:04:08	CTBRA	I	Positive	63.1333
TAT-Pre-939	2019-07-18 17:04:00	2019-07-18 17:29:37	CTBRA	E	Negative	25.6167
TAT-Pre-940	2019-07-18 18:06:00	2019-07-18 19:54:20	CTBRAPER	E	Negative	108.333
TAT-Pre-941	2019-07-18 19:34:00	2019-07-18 20:01:45	CTBRAC	I	Negative	27.75
TAT-Pre-942	2019-07-18 20:14:00	2019-07-18 21:18:56	CTBRACAR	E	Negative	64.9333
TAT-Pre-943	2019-07-18 20:35:00	2019-07-18 21:06:47	CTBRA	E	Negative	31.7833
TAT-Pre-944	2019-07-18 20:38:00	2019-07-18 21:13:11	CTBRA	E	Negative	35.1833
TAT-Pre-945	2019-07-18 20:47:00	2019-07-18 21:10:34	CTBRA	E	Negative	23.5667
TAT-Pre-946	2019-07-18 21:26:00	2019-07-18 22:24:14	CTBSPCAR	E	Positive	58.2333
TAT-Pre-947	2019-07-18 21:49:00	2019-07-18 22:20:14	CTBRASPC	E	Negative	31.2333
TAT-Pre-948	2019-07-18 22:38:00	2019-07-18 22:54:30	CTBRASPC	E	Negative	16.5
TAT-Pre-949	2019-07-18 22:51:00	2019-07-18 23:01:34	CTBRA	E	Negative	10.5667
TAT-Pre-950	2019-07-18 22:52:00	2019-07-18 23:15:43	CTBRA	E	Positive	23.7167
TAT-Pre-951	2019-07-18 23:22:00	2019-07-19 00:12:15	CTBRASPC	E	Negative	50.25
TAT-Pre-952	2019-07-18 23:38:00	2019-07-19 00:26:45	CTBRA	E	Negative	48.75
TAT-Pre-953	2019-07-19 01:53:00	2019-07-19 02:34:13	CTBFC	E	Negative	41.2167
TAT-Pre-954	2019-07-19 02:26:00	2019-07-19 02:46:18	CTBRA	I	Negative	20.3
TAT-Pre-955	2019-07-19 02:27:00	2019-07-19 03:35:42	CTBRA	E	Negative	68.7
TAT-Pre-956	2019-07-19 03:37:00	2019-07-19 04:26:09	CTBRA	E	Negative	49.15
TAT-Pre-957	2019-07-19 04:32:00	2019-07-19 05:40:02	CTBFC	E	Negative	68.0333
TAT-Pre-958	2019-07-19 05:16:00	2019-07-19 06:00:30	CTBRA	E	Negative	44.5
TAT-Pre-959	2019-07-19 06:35:00	2019-07-19 06:52:54	CTBRASPC	E	Negative	17.9
TAT-Pre-960	2019-07-19 07:31:00	2019-07-19 08:52:27	CTBRASPC	I	Positive	81.45
TAT-Pre-961	2019-07-19 07:59:00	2019-07-19 08:38:20	CTBRA	E	Negative	39.3333
TAT-Pre-962	2019-07-19 08:09:00	2019-07-19 08:50:46	CTBRASPC	E	Negative	41.7667
TAT-Pre-963	2019-07-19 08:37:00	2019-07-19 09:23:42	CTBRACOW	O	Negative	46.7
TAT-Pre-964	2019-07-19 08:45:00	2019-07-19 09:52:30	CTBFSPCCAR	E	Negative	67.5
TAT-Pre-965	2019-07-19 09:36:00	2019-07-19 12:05:17	CTBRACAR	I	Negative	149.283
TAT-Pre-966	2019-07-19 09:40:00	2019-07-19 09:55:10	CTBRA	I	Negative	15.1667
TAT-Pre-967	2019-07-19 09:42:00	2019-07-19 10:50:48	CTBRACOW	O	Negative	68.8
TAT-Pre-968	2019-07-19 10:07:00	2019-07-19 10:56:32	CTBSPCAR	E	Negative	49.5333
TAT-Pre-969	2019-07-19 10:10:00	2019-07-19 10:42:00	CTBRA	I	Negative	32
TAT-Pre-970	2019-07-19 11:24:00	2019-07-19 12:46:00	CTBRA	I	Negative	82
TAT-Pre-971	2019-07-19 11:28:00	2019-07-19 11:54:57	CTBRA	I	Negative	26.95
TAT-Pre-972	2019-07-19 11:54:00	2019-07-19 12:44:20	CTBFC	E	Negative	50.3333
TAT-Pre-973	2019-07-19 12:08:00	2019-07-19 12:52:58	CTBRA	I	Negative	44.9667
TAT-Pre-974	2019-07-19 12:33:00	2019-07-19 12:53:47	CTBRA	I	Negative	20.7833
TAT-Pre-975	2019-07-19 12:50:00	2019-07-19 15:03:25	CTBRACOW	I	Negative	133.417
TAT-Pre-976	2019-07-19 13:15:00	2019-07-19 14:34:43	CTBRA	I	Positive	79.7167
TAT-Pre-977	2019-07-19 13:29:00	2019-07-19 14:21:51	CTBRASPC	E	Negative	52.85
TAT-Pre-978	2019-07-19 13:46:00	2019-07-19 14:17:32	CTBRA	O	Negative	31.5333
TAT-Pre-979	2019-07-19 13:47:00	2019-07-19 14:53:37	CTBSPCAR	E	Negative	66.6167
TAT-Pre-980	2019-07-19 13:56:00	2019-07-19 14:33:58	CTBRA	E	Negative	37.9667
TAT-Pre-981	2019-07-19 14:00:00	2019-07-19 14:53:48	CTBRA	O	Negative	53.8
TAT-Pre-982	2019-07-19 14:11:00	2019-07-19 14:28:57	CTBRA	I	Negative	17.95
TAT-Pre-983	2019-07-19 14:31:00	2019-07-19 14:53:00	CTBRA	E	Negative	22
TAT-Pre-984	2019-07-19 14:34:00	2019-07-19 15:09:33	CTBRASPC	I	Negative	35.55
TAT-Pre-985	2019-07-19 14:36:00	2019-07-19 15:01:13	CTBRA	I	Negative	25.2167
TAT-Pre-986	2019-07-19 14:56:00	2019-07-19 15:13:55	CTBRASPC	E	Negative	17.9167
TAT-Pre-987	2019-07-19 15:11:00	2019-07-19 15:28:02	CTBRA	E	Negative	17.0333
TAT-Pre-988	2019-07-19 15:17:00	2019-07-19 15:45:10	CTBRAC	O	Negative	28.1667
TAT-Pre-989	2019-07-19 15:32:00	2019-07-19 16:07:10	CTBRA	E	Negative	35.1667
TAT-Pre-990	2019-07-19 15:34:00	2019-07-19 16:18:13	CTBRA	I	Negative	44.2167
TAT-Pre-991	2019-07-19 16:05:00	2019-07-19 16:18:30	CTBRA	E	Negative	13.5
TAT-Pre-992	2019-07-19 16:12:00	2019-07-19 18:53:19	CTBRACOW	I	Negative	161.317
TAT-Pre-993	2019-07-19 16:36:00	2019-07-19 16:51:44	CTBRA	I	Negative	15.7333
TAT-Pre-994	2019-07-19 16:56:00	2019-07-19 19:40:06	CTBRASPC	E	Negative	164.1
TAT-Pre-995	2019-07-19 17:06:00	2019-07-19 17:52:48	CTBRASIN	E	Negative	46.8
TAT-Pre-996	2019-07-19 17:12:00	2019-07-19 18:49:08	CTBRACAR	E	Negative	97.1333
TAT-Pre-997	2019-07-19 17:19:00	2019-07-19 18:54:03	CTBRA	I	Negative	95.05
TAT-Pre-998	2019-07-19 18:51:00	2019-07-19 19:12:43	CTBRA	E	Negative	21.7167
TAT-Pre-999	2019-07-19 19:09:00	2019-07-19 19:34:55	CTBRA	E	Negative	25.9167
TAT-Pre-1000	2019-07-19 20:22:00	2019-07-19 23:20:43	CTBSPCAR	E	Negative	178.717
TAT-Pre-1001	2019-07-19 20:58:00	2019-07-19 21:59:02	CTBRA	I	Negative	61.0333
TAT-Pre-1002	2019-07-19 21:11:00	2019-07-19 22:20:22	CTBRASPC	E	Negative	69.3667
TAT-Pre-1003	2019-07-19 22:26:00	2019-07-20 00:23:18	CTBRASPC	E	Negative	117.3
TAT-Pre-1004	2019-07-19 22:27:00	2019-07-20 00:16:42	CTBFSPCCAR	E	Negative	109.7
TAT-Pre-1005	2019-07-19 22:37:00	2019-07-19 23:29:36	CTBRASPC	E	Negative	52.6
TAT-Pre-1006	2019-07-19 23:15:00	2019-07-20 00:43:52	CTBRACOW	E	Negative	88.8667
TAT-Pre-1007	2019-07-19 23:38:00	2019-07-20 02:30:16	CTBRASPC	E	Positive	172.267
TAT-Pre-1008	2019-07-20 00:04:00	2019-07-20 02:45:11	CTBRASPC	E	Negative	161.183
TAT-Pre-1009	2019-07-20 00:10:00	2019-07-20 03:17:10	CTBRASPC	E	Negative	187.167
TAT-Pre-1010	2019-07-20 00:10:00	2019-07-20 02:47:07	CTBRA	I	Negative	157.117
TAT-Pre-1011	2019-07-20 00:22:00	2019-07-20 07:58:05	CTBRACOW	I	Negative	456.083
TAT-Pre-1012	2019-07-20 00:36:00	2019-07-20 03:32:27	CTBRASPC	E	Negative	176.45
TAT-Pre-1013	2019-07-20 01:15:00	2019-07-20 04:19:06	CTBRASPC	E	Negative	184.1
TAT-Pre-1014	2019-07-20 01:19:00	2019-07-20 04:12:58	CTBRA	E	Negative	173.967
TAT-Pre-1015	2019-07-20 03:35:00	2019-07-20 05:25:33	CTBRA	E	Negative	110.55
TAT-Pre-1016	2019-07-20 03:43:00	2019-07-20 05:30:26	CTBRASPC	E	Negative	107.433
TAT-Pre-1017	2019-07-20 04:02:00	2019-07-20 05:33:39	CTBRASPC	E	Negative	91.65
TAT-Pre-1018	2019-07-20 04:52:00	2019-07-20 06:57:15	CTBRASPC	E	Negative	125.25
TAT-Pre-1019	2019-07-20 05:24:00	2019-07-20 07:39:33	CTBRA	I	Negative	135.55
TAT-Pre-1020	2019-07-20 05:39:00	2019-07-20 08:03:20	CTBRASPC	E	Negative	144.333
TAT-Pre-1021	2019-07-20 05:57:00	2019-07-20 09:30:33	CTBRA	E	Positive	213.55
TAT-Pre-1022	2019-07-20 06:52:00	2019-07-20 08:53:56	CTBRASPC	E	Positive	121.933
TAT-Pre-1023	2019-07-20 07:53:00	2019-07-20 11:02:26	CTBRASPC	I	Negative	189.433
TAT-Pre-1024	2019-07-20 08:38:00	2019-07-20 11:10:55	CTBRASPC	E	Negative	152.917
TAT-Pre-1025	2019-07-20 09:08:00	2019-07-20 11:42:58	CTBRA	I	Negative	154.967
TAT-Pre-1026	2019-07-20 09:27:00	2019-07-20 12:18:56	CTBRA	I	Negative	171.933
TAT-Pre-1027	2019-07-20 10:57:00	2019-07-20 13:56:43	CTBRASPC	E	Negative	179.717
TAT-Pre-1028	2019-07-20 11:21:00	2019-07-20 13:21:03	CTBRASPC	I	Negative	120.05
TAT-Pre-1029	2019-07-20 12:03:00	2019-07-20 14:06:05	CTBRA	I	Negative	123.083
TAT-Pre-1030	2019-07-20 12:07:00	2019-07-20 14:21:43	CTBRA	E	Negative	134.717
TAT-Pre-1031	2019-07-20 12:32:00	2019-07-20 14:48:48	CTBRASPC	E	Negative	136.8
TAT-Pre-1032	2019-07-20 13:12:00	2019-07-20 15:04:35	CTBRA	I	Negative	112.583
TAT-Pre-1033	2019-07-20 14:18:00	2019-07-20 15:28:59	CTBRA	E	Negative	70.9833
TAT-Pre-1034	2019-07-20 14:56:00	2019-07-20 16:05:49	CTBFC	E	Negative	69.8167
TAT-Pre-1035	2019-07-20 15:10:00	2019-07-20 15:30:04	CTBRA	E	Negative	20.0667
TAT-Pre-1036	2019-07-20 15:21:00	2019-07-20 15:34:19	CTBRA	E	Negative	13.3167
TAT-Pre-1037	2019-07-20 15:49:00	2019-07-20 17:11:41	CTBRA	I	Negative	82.6833
TAT-Pre-1038	2019-07-20 16:30:00	2019-07-20 18:24:59	CTBRASPC	E	Negative	114.983
TAT-Pre-1039	2019-07-20 16:30:00	2019-07-20 17:15:36	CTBRA	I	Positive	45.6
TAT-Pre-1040	2019-07-20 16:51:00	2019-07-20 18:42:14	CTBRASPC	E	Negative	111.233
TAT-Pre-1041	2019-07-20 17:00:00	2019-07-20 19:10:39	CTBRA	I	Negative	130.65
TAT-Pre-1042	2019-07-20 17:31:00	2019-07-20 18:34:03	CTBRAPER	E	Negative	63.05
TAT-Pre-1043	2019-07-20 17:48:00	2019-07-20 19:40:16	CTBRASPC	E	Negative	112.267
TAT-Pre-1044	2019-07-20 18:07:00	2019-07-20 19:52:41	CTBRA	I	Negative	105.683
TAT-Pre-1045	2019-07-20 18:10:00	2019-07-20 20:24:24	CTBRASPC	E	Negative	134.4
TAT-Pre-1046	2019-07-20 18:29:00	2019-07-20 19:00:46	CTBRA	E	Negative	31.7667
TAT-Pre-1047	2019-07-20 18:47:00	2019-07-20 19:57:48	CTBRA	E	Negative	70.8
TAT-Pre-1048	2019-07-20 18:47:00	2019-07-20 20:13:35	CTBFC	E	Negative	86.5833
TAT-Pre-1049	2019-07-20 19:19:00	2019-07-20 21:32:50	CTBFSPCCAR	E	Negative	133.833
TAT-Pre-1050	2019-07-20 19:46:00	2019-07-20 20:38:35	CTBRASPC	E	Negative	52.5833
TAT-Pre-1051	2019-07-20 19:56:00	2019-07-20 20:17:27	CTBRA	I	Negative	21.45
TAT-Pre-1052	2019-07-20 20:14:00	2019-07-20 21:12:24	CTBRAFAC	I	Negative	58.4
TAT-Pre-1053	2019-07-20 20:25:00	2019-07-20 22:49:56	CTBSPCAR	E	Negative	144.933
TAT-Pre-1054	2019-07-20 20:45:00	2019-07-20 21:17:52	CTBRA	E	Negative	32.8667
TAT-Pre-1055	2019-07-20 21:21:00	2019-07-20 22:29:37	CTBRA	I	Positive	68.6167
TAT-Pre-1056	2019-07-20 21:52:00	2019-07-20 23:21:38	CTBRA	E	Positive	89.6333
TAT-Pre-1057	2019-07-20 22:23:00	2019-07-20 23:57:51	CTBRACAR	I	Negative	94.85
TAT-Pre-1058	2019-07-20 22:45:00	2019-07-21 00:17:59	CTBRA	E	Negative	92.9833
TAT-Pre-1059	2019-07-20 23:03:00	2019-07-21 00:21:29	CTBRASPC	E	Negative	78.4833
TAT-Pre-1060	2019-07-20 23:27:00	2019-07-21 00:50:51	CTBRASPC	E	Negative	83.85
TAT-Pre-1061	2019-07-20 23:54:00	2019-07-21 01:41:16	CTBRASPC	E	Negative	107.267
TAT-Pre-1062	2019-07-21 00:01:00	2019-07-21 01:43:51	CTBRA	E	Negative	102.85
TAT-Pre-1063	2019-07-21 00:19:00	2019-07-21 01:11:56	CTBRAPER	E	Negative	52.9333
TAT-Pre-1064	2019-07-21 00:33:00	2019-07-21 01:48:10	CTBRASPC	I	Negative	75.1667
TAT-Pre-1065	2019-07-21 01:00:00	2019-07-21 01:51:42	CTBRASPC	E	Negative	51.7
TAT-Pre-1066	2019-07-21 01:29:00	2019-07-21 02:44:51	CTBFC	E	Negative	75.85
TAT-Pre-1067	2019-07-21 01:48:00	2019-07-21 03:05:51	CTBSPCAR	E	Positive	77.85
TAT-Pre-1068	2019-07-21 02:19:00	2019-07-21 03:51:56	CTBRA	E	Negative	92.9333
TAT-Pre-1069	2019-07-21 02:27:00	2019-07-21 03:57:05	CTBRA	E	Negative	90.0833
TAT-Pre-1070	2019-07-21 02:35:00	2019-07-21 03:55:37	CTBRA	I	Negative	80.6167
TAT-Pre-1071	2019-07-21 02:36:00	2019-07-21 04:04:41	CTBRASPC	E	Negative	88.6833
TAT-Pre-1072	2019-07-21 03:36:00	2019-07-21 04:47:10	CTBRA	I	Negative	71.1667
TAT-Pre-1073	2019-07-21 04:17:00	2019-07-21 05:47:34	CTBRASPC	I	Negative	90.5667
TAT-Pre-1074	2019-07-21 04:38:00	2019-07-21 05:43:01	CTBRASPC	I	Negative	65.0167
TAT-Pre-1075	2019-07-21 08:36:00	2019-07-21 09:12:00	CTBRASPC	E	Negative	36
TAT-Pre-1076	2019-07-21 08:39:00	2019-07-21 09:00:09	CTBRASPC	E	Negative	21.15
TAT-Pre-1077	2019-07-21 09:29:00	2019-07-21 10:05:52	CTBRASPC	E	Negative	36.8667
TAT-Pre-1078	2019-07-21 09:46:00	2019-07-21 10:09:32	CTBRA	I	Negative	23.5333
TAT-Pre-1079	2019-07-21 10:20:00	2019-07-21 12:52:25	CTBRAC	I	Negative	152.417
TAT-Pre-1080	2019-07-21 10:48:00	2019-07-21 11:55:32	CTBRA	O	Negative	67.5333
TAT-Pre-1081	2019-07-21 10:59:00	2019-07-21 11:42:42	CTBRA	I	Positive	43.7
TAT-Pre-1082	2019-07-21 11:40:00	2019-07-21 12:30:52	CTBRA	I	Positive	50.8667
TAT-Pre-1083	2019-07-21 12:35:00	2019-07-21 12:56:41	CTBRA	I	Negative	21.6833
TAT-Pre-1084	2019-07-21 13:12:00	2019-07-21 13:43:24	CTBRA	I	Negative	31.4
TAT-Pre-1085	2019-07-21 13:40:00	2019-07-21 14:21:29	CTBRA	E	Negative	41.4833
TAT-Pre-1086	2019-07-21 14:18:00	2019-07-21 14:48:16	CTBRA	I	Negative	30.2667
TAT-Pre-1087	2019-07-21 14:28:00	2019-07-21 16:09:27	CTBSPCAR	E	Positive	101.45
TAT-Pre-1088	2019-07-21 15:03:00	2019-07-21 17:00:49	CTBRA	I	Positive	117.817
TAT-Pre-1089	2019-07-21 15:55:00	2019-07-21 17:31:56	CTBRASPC	E	Negative	96.9333
TAT-Pre-1090	2019-07-21 17:02:00	2019-07-21 18:16:33	CTBRAFAC	E	Negative	74.55
TAT-Pre-1091	2019-07-21 17:13:00	2019-07-21 18:34:33	CTBRASPC	E	Negative	81.55
TAT-Pre-1092	2019-07-21 17:18:00	2019-07-21 18:06:35	CTBRASPC	E	Negative	48.5833
TAT-Pre-1093	2019-07-21 18:31:00	2019-07-21 19:01:58	CTBRA	E	Negative	30.9667
TAT-Pre-1094	2019-07-21 19:07:00	2019-07-21 20:13:03	CTBFC	E	Negative	66.05
TAT-Pre-1095	2019-07-21 20:39:00	2019-07-21 21:33:00	CTBRA	E	Positive	54
TAT-Pre-1096	2019-07-21 20:53:00	2019-07-21 22:03:32	CTBFC	E	Negative	70.5333
TAT-Pre-1097	2019-07-21 22:08:00	2019-07-21 22:46:43	CTBSPCAR	E	Negative	38.7167
TAT-Pre-1098	2019-07-21 23:35:00	2019-07-22 00:29:35	CTBFC	E	Negative	54.5833
TAT-Pre-1099	2019-07-22 00:53:00	2019-07-22 01:16:33	CTBRA	E	Negative	23.55
TAT-Pre-1100	2019-07-22 01:39:00	2019-07-22 02:09:23	CTBRA	I	Negative	30.3833
TAT-Pre-1101	2019-07-22 02:14:00	2019-07-22 03:32:41	CTBRASPC	E	Negative	78.6833
TAT-Pre-1102	2019-07-22 02:30:00	2019-07-22 02:48:57	CTBRA	E	Negative	18.95
TAT-Pre-1103	2019-07-22 03:34:00	2019-07-22 04:29:37	CTBRASPC	E	Negative	55.6167
TAT-Pre-1104	2019-07-22 04:30:00	2019-07-22 04:57:07	CTBFC	E	Negative	27.1167
TAT-Pre-1105	2019-07-22 05:29:00	2019-07-22 06:00:32	CTBRA	I	Negative	31.5333
TAT-Pre-1106	2019-07-22 09:00:00	2019-07-22 09:28:44	CTBRA	I	Positive	28.7333
TAT-Pre-1107	2019-07-22 09:02:00	2019-07-22 10:30:27	CTBRA	O	Negative	88.45
TAT-Pre-1108	2019-07-22 09:07:00	2019-07-22 10:25:48	CTBRA	E	Negative	78.8
TAT-Pre-1109	2019-07-22 09:46:00	2019-07-22 10:18:32	CTBRA	I	Negative	32.5333
TAT-Pre-1110	2019-07-22 09:59:00	2019-07-22 10:28:13	CTBRA	E	Negative	29.2167
TAT-Pre-1111	2019-07-22 10:17:00	2019-07-22 10:35:36	CTBRA	E	Negative	18.6
TAT-Pre-1112	2019-07-22 10:23:00	2019-07-22 11:51:24	CTBRAC	O	Negative	88.4
TAT-Pre-1113	2019-07-22 11:13:00	2019-07-22 14:29:14	CTBRASIN	O	Negative	196.233
TAT-Pre-1114	2019-07-22 11:27:00	2019-07-22 12:40:28	CTBRA	I	Negative	73.4667
TAT-Pre-1115	2019-07-22 11:30:00	2019-07-22 11:52:13	CTBRA	E	Negative	22.2167
TAT-Pre-1116	2019-07-22 11:35:00	2019-07-22 12:39:21	CTBRA	O	Negative	64.35
TAT-Pre-1117	2019-07-22 11:49:00	2019-07-22 12:19:42	CTBRASPC	E	Negative	30.7
TAT-Pre-1118	2019-07-22 12:01:00	2019-07-22 12:21:32	CTBRA	E	Negative	20.5333
TAT-Pre-1119	2019-07-22 12:02:00	2019-07-22 12:20:14	CTBRA	I	Negative	18.2333
TAT-Pre-1120	2019-07-22 12:12:00	2019-07-22 12:59:08	CTBRA	E	Negative	47.1333
TAT-Pre-1121	2019-07-22 12:13:00	2019-07-22 14:13:52	CTBRAC	I	Negative	120.867
TAT-Pre-1122	2019-07-22 12:51:00	2019-07-22 14:07:02	CTBRA	I	Negative	76.0333
TAT-Pre-1123	2019-07-22 12:55:00	2019-07-22 14:21:54	CTBRACOW	O	Negative	86.9
TAT-Pre-1124	2019-07-22 13:35:00	2019-07-22 15:32:19	CTBRANEC	I	Negative	117.317
TAT-Pre-1125	2019-07-22 14:03:00	2019-07-22 15:02:54	CTBRASPC	I	Positive	59.9
TAT-Pre-1126	2019-07-22 14:03:00	2019-07-22 14:25:17	CTBRA	E	Negative	22.2833
TAT-Pre-1127	2019-07-22 14:03:00	2019-07-22 14:33:12	CTBRA	I	Negative	30.2
TAT-Pre-1128	2019-07-22 14:31:00	2019-07-22 15:09:50	CTBRA	E	Negative	38.8333
TAT-Pre-1129	2019-07-22 14:49:00	2019-07-22 15:25:26	CTBRA	I	Positive	36.4333
TAT-Pre-1130	2019-07-22 14:57:00	2019-07-22 15:13:09	CTBRAPER	E	Negative	16.15
TAT-Pre-1131	2019-07-22 15:13:00	2019-07-22 16:27:21	CTBRACOW	O	Negative	74.35
TAT-Pre-1132	2019-07-22 15:23:00	2019-07-22 15:46:39	CTBRA	I	Negative	23.65
TAT-Pre-1133	2019-07-22 15:47:00	2019-07-22 16:38:58	CTBFC	E	Negative	51.9667
TAT-Pre-1134	2019-07-22 16:05:00	2019-07-22 16:45:54	CTBFC	E	Negative	40.9
TAT-Pre-1135	2019-07-22 16:25:00	2019-07-22 16:59:24	CTBRA	I	Negative	34.4
TAT-Pre-1136	2019-07-22 16:42:00	2019-07-22 17:06:44	CTBRA	E	Negative	24.7333
TAT-Pre-1137	2019-07-22 16:43:00	2019-07-22 16:59:23	CTBRA	E	Negative	16.3833
TAT-Pre-1138	2019-07-22 17:16:00	2019-07-22 18:08:05	CTBRASPC	E	Negative	52.0833
TAT-Pre-1139	2019-07-22 17:42:00	2019-07-22 18:10:24	CTBRASPC	E	Negative	28.4
TAT-Pre-1140	2019-07-22 18:01:00	2019-07-22 18:24:01	CTBRA	E	Negative	23.0167
TAT-Pre-1141	2019-07-22 18:19:00	2019-07-22 19:34:48	CTBRASPC	E	Negative	75.8
TAT-Pre-1142	2019-07-22 18:56:00	2019-07-22 22:02:27	CTBSPCSHOR	E	Negative	186.45
TAT-Pre-1143	2019-07-22 18:57:00	2019-07-22 19:34:48	CTBRA	E	Negative	37.8
TAT-Pre-1144	2019-07-22 19:44:00	2019-07-22 21:52:14	CTBRASPC	E	Negative	128.233
TAT-Pre-1145	2019-07-22 20:31:00	2019-07-22 21:05:08	CTBRA	I	Negative	34.1333
TAT-Pre-1146	2019-07-22 20:33:00	2019-07-22 20:59:20	CTBRA	E	Negative	26.3333
TAT-Pre-1147	2019-07-22 20:44:00	2019-07-22 21:42:00	CTBRA	E	Negative	58
TAT-Pre-1148	2019-07-22 20:45:00	2019-07-22 21:34:42	CTBRA	I	Positive	49.7
TAT-Pre-1149	2019-07-22 20:50:00	2019-07-22 23:11:30	CTBSPCSHOL	E	Negative	141.5
TAT-Pre-1150	2019-07-22 21:05:00	2019-07-22 21:47:01	CTBRASPC	E	Negative	42.0167
TAT-Pre-1151	2019-07-22 21:15:00	2019-07-22 21:43:48	CTBRA	E	Negative	28.8
TAT-Pre-1152	2019-07-22 21:16:00	2019-07-22 23:01:57	CTBRASPC	E	Negative	105.95
TAT-Pre-1153	2019-07-22 22:15:00	2019-07-22 22:56:16	CTBRA	I	Negative	41.2667
TAT-Pre-1154	2019-07-22 22:30:00	2019-07-22 23:15:07	CTBRA	E	Negative	45.1167
TAT-Pre-1155	2019-07-22 22:35:00	2019-07-22 23:28:32	CTBRASPC	I	Negative	53.5333
TAT-Pre-1156	2019-07-22 22:49:00	2019-07-22 23:41:34	CTBRA	E	Negative	52.5667
TAT-Pre-1157	2019-07-22 22:56:00	2019-07-23 00:52:56	CTBRASPC	I	Negative	116.933
TAT-Pre-1158	2019-07-22 23:20:00	2019-07-23 00:20:07	CTBRASPC	E	Negative	60.1167
TAT-Pre-1159	2019-07-23 00:13:00	2019-07-23 01:47:55	CTBRA	I	Positive	94.9167
TAT-Pre-1160	2019-07-23 00:30:00	2019-07-23 01:54:54	CTBFC	E	Negative	84.9
TAT-Pre-1161	2019-07-23 01:20:00	2019-07-23 02:22:23	CTBRA	E	Negative	62.3833
TAT-Pre-1162	2019-07-23 01:38:00	2019-07-23 02:46:45	CTBRASPC	E	Positive	68.75
TAT-Pre-1163	2019-07-23 01:38:00	2019-07-23 02:31:02	CTBRA	I	Negative	53.0333
TAT-Pre-1164	2019-07-23 02:05:00	2019-07-23 03:13:42	CTBRASPC	E	Negative	68.7
TAT-Pre-1165	2019-07-23 02:06:00	2019-07-23 03:16:01	CTBRA	E	Negative	70.0167
TAT-Pre-1166	2019-07-23 02:22:00	2019-07-23 03:01:24	CTBFC	E	Negative	39.4
TAT-Pre-1167	2019-07-23 04:06:00	2019-07-23 04:56:37	CTBRASPC	I	Negative	50.6167
TAT-Pre-1168	2019-07-23 04:57:00	2019-07-23 05:09:39	CTBRA	I	Negative	12.65
TAT-Pre-1169	2019-07-23 05:13:00	2019-07-23 05:39:37	CTBRA	I	Negative	26.6167
TAT-Pre-1170	2019-07-23 05:52:00	2019-07-23 07:28:51	CTBRA	E	Negative	96.85
TAT-Pre-1171	2019-07-23 07:29:00	2019-07-23 09:25:48	CTBRASPC	E	Negative	116.8
TAT-Pre-1172	2019-07-23 08:07:00	2019-07-23 09:26:58	CTBRASPC	E	Negative	79.9667
TAT-Pre-1173	2019-07-23 08:12:00	2019-07-23 09:21:04	CTBRA	O	Negative	69.0667
TAT-Pre-1174	2019-07-23 08:18:00	2019-07-23 09:17:57	CTBRA	I	Negative	59.95
TAT-Pre-1175	2019-07-23 08:34:00	2019-07-23 09:24:09	CTBRA	I	Negative	50.15
TAT-Pre-1176	2019-07-23 08:41:00	2019-07-23 10:23:25	CTBRACOW	O	Negative	102.417
TAT-Pre-1177	2019-07-23 09:04:00	2019-07-23 09:27:45	CTBRA	E	Negative	23.75
TAT-Pre-1178	2019-07-23 10:12:00	2019-07-23 10:45:39	CTBRA	I	Negative	33.65
TAT-Pre-1179	2019-07-23 10:39:00	2019-07-23 11:07:17	CTBRASPC	E	Negative	28.2833
TAT-Pre-1180	2019-07-23 10:40:00	2019-07-23 11:02:58	CTBRA	I	Negative	22.9667
TAT-Pre-1181	2019-07-23 11:14:00	2019-07-23 12:13:27	CTBRACOW	O	Negative	59.45
TAT-Pre-1182	2019-07-23 11:16:00	2019-07-23 12:04:45	CTBRASPC	E	Negative	48.75
TAT-Pre-1183	2019-07-23 11:31:00	2019-07-23 12:33:15	CTBFSPCCAR	E	Negative	62.25
TAT-Pre-1184	2019-07-23 11:41:00	2019-07-23 12:27:43	CTBRA	I	Negative	46.7167
TAT-Pre-1185	2019-07-23 11:58:00	2019-07-23 13:27:59	CTBRASPC	E	Negative	89.9833
TAT-Pre-1186	2019-07-23 12:34:00	2019-07-23 14:14:46	CTBRASPC	E	Negative	100.767
TAT-Pre-1187	2019-07-23 12:39:00	2019-07-23 12:57:26	CTBRA	I	Positive	18.4333
TAT-Pre-1188	2019-07-23 13:03:00	2019-07-23 14:11:42	CTBRA	I	Negative	68.7
TAT-Pre-1189	2019-07-23 13:05:00	2019-07-23 14:34:39	CTBFC	E	Negative	89.65
TAT-Pre-1190	2019-07-23 13:22:00	2019-07-23 14:28:39	CTBRA	E	Positive	66.65
TAT-Pre-1191	2019-07-23 13:26:00	2019-07-23 14:24:51	CTBRAPER	E	Negative	58.85
TAT-Pre-1192	2019-07-23 13:46:00	2019-07-23 14:16:05	CTBRA	E	Negative	30.0833
TAT-Pre-1193	2019-07-23 14:03:00	2019-07-23 14:32:55	CTBRA	I	Negative	29.9167
TAT-Pre-1194	2019-07-23 14:21:00	2019-07-23 15:33:42	CTBRACOW	I	Positive	72.7
TAT-Pre-1195	2019-07-23 14:25:00	2019-07-23 14:57:58	CTBRASPC	E	Negative	32.9667
TAT-Pre-1196	2019-07-23 14:48:00	2019-07-23 14:59:05	CTBRA	E	Negative	11.0833
TAT-Pre-1197	2019-07-23 15:03:00	2019-07-23 16:27:25	CTBRANEC	O	Negative	84.4167
TAT-Pre-1198	2019-07-23 15:10:00	2019-07-23 15:25:01	CTBRA	E	Negative	15.0167
TAT-Pre-1199	2019-07-23 15:21:00	2019-07-23 16:07:47	CTBRAC	I	Negative	46.7833
TAT-Pre-1200	2019-07-23 15:53:00	2019-07-23 16:36:50	CTBRA	I	Positive	43.8333
TAT-Pre-1201	2019-07-23 16:19:00	2019-07-23 17:14:45	CTBRACOW	I	Positive	55.75
TAT-Pre-1202	2019-07-23 16:25:00	2019-07-23 17:33:34	CTBFC	E	Negative	68.5667
TAT-Pre-1203	2019-07-23 16:29:00	2019-07-24 09:12:11	CTBRAC	I	Negative	1003.18
TAT-Pre-1204	2019-07-23 16:35:00	2019-07-23 17:12:23	CTBRASPC	I	Negative	37.3833
TAT-Pre-1205	2019-07-23 16:37:00	2019-07-24 08:47:42	CTBRA	O	Negative	970.7
TAT-Pre-1206	2019-07-23 16:51:00	2019-07-23 17:11:16	CTBRA	E	Negative	20.2667
TAT-Pre-1207	2019-07-23 17:29:00	2019-07-23 18:28:11	CTBFC	E	Negative	59.1833
TAT-Pre-1208	2019-07-23 17:53:00	2019-07-23 18:17:00	CTBRA	E	Negative	24
TAT-Pre-1209	2019-07-23 18:07:00	2019-07-23 18:44:34	CTBRASPC	E	Negative	37.5667
TAT-Pre-1210	2019-07-23 18:17:00	2019-07-23 18:58:20	CTBRA	E	Negative	41.3333
TAT-Pre-1211	2019-07-23 18:20:00	2019-07-23 18:50:31	CTBRA	I	Positive	30.5167
TAT-Pre-1212	2019-07-23 18:26:00	2019-07-23 18:47:29	CTBRA	E	Negative	21.4833
TAT-Pre-1213	2019-07-23 18:52:00	2019-07-23 19:24:21	CTBRASPC	E	Negative	32.35
TAT-Pre-1214	2019-07-23 19:20:00	2019-07-23 20:26:12	CTBRACOW	E	Positive	66.2
TAT-Pre-1215	2019-07-23 19:52:00	2019-07-23 20:35:18	CTBRACOW	I	Negative	43.3
TAT-Pre-1216	2019-07-23 20:06:00	2019-07-23 21:32:31	CTBRACOW	I	Negative	86.5167
TAT-Pre-1217	2019-07-23 20:55:00	2019-07-23 21:36:22	CTBRA	E	Negative	41.3667
TAT-Pre-1218	2019-07-23 21:17:00	2019-07-23 22:24:57	CTBRASPC	E	Negative	67.95
TAT-Pre-1219	2019-07-23 21:29:00	2019-07-23 22:44:19	CTBRASPC	E	Negative	75.3167
TAT-Pre-1220	2019-07-23 22:08:00	2019-07-23 22:50:36	CTBRASPC	E	Negative	42.6
TAT-Pre-1221	2019-07-23 22:23:00	2019-07-23 22:53:35	CTBRAFAC	E	Negative	30.5833
TAT-Pre-1222	2019-07-23 22:43:00	2019-07-23 22:56:34	CTBRA	E	Negative	13.5667
TAT-Pre-1223	2019-07-23 23:01:00	2019-07-23 23:56:15	CTBRASPC	E	Negative	55.25
TAT-Pre-1224	2019-07-23 23:08:00	2019-07-24 00:16:34	CTBRA	I	Negative	68.5667
TAT-Pre-1225	2019-07-23 23:57:00	2019-07-24 00:54:04	CTBRASPC	E	Negative	57.0667
TAT-Pre-1226	2019-07-24 00:41:00	2019-07-24 01:10:11	CTBRA	I	Negative	29.1833
TAT-Pre-1227	2019-07-24 00:56:00	2019-07-24 02:13:10	CTBSPCAR	E	Positive	77.1667
TAT-Pre-1228	2019-07-24 01:32:00	2019-07-24 03:18:46	CTBRASPC	E	Negative	106.767
TAT-Pre-1229	2019-07-24 01:37:00	2019-07-24 02:38:42	CTBFC	E	Negative	61.7
TAT-Pre-1230	2019-07-24 01:38:00	2019-07-24 02:42:02	CTBRA	E	Negative	64.0333
TAT-Pre-1231	2019-07-24 02:01:00	2019-07-24 02:49:51	CTBRASPC	I	Negative	48.85
TAT-Pre-1232	2019-07-24 02:16:00	2019-07-24 03:10:21	CTBRASPC	E	Negative	54.35
TAT-Pre-1233	2019-07-24 05:10:00	2019-07-24 05:54:05	CTBSPCAR	E	Negative	44.0833
TAT-Pre-1234	2019-07-24 05:18:00	2019-07-24 06:45:38	CTBRA	I	Negative	87.6333
TAT-Pre-1235	2019-07-24 08:34:00	2019-07-24 09:16:37	CTBRA	O	Negative	42.6167
TAT-Pre-1236	2019-07-24 08:57:00	2019-07-24 10:43:47	CTBRACAR	I	Negative	106.783
TAT-Pre-1237	2019-07-24 08:58:00	2019-07-24 10:00:53	CTBRA	I	Negative	62.8833
TAT-Pre-1238	2019-07-24 09:14:00	2019-07-24 10:52:10	CTBRASPC	E	Negative	98.1667
TAT-Pre-1239	2019-07-24 09:47:00	2019-07-24 10:19:30	CTBRASPC	E	Negative	32.5
TAT-Pre-1240	2019-07-24 10:06:00	2019-07-24 11:13:01	CTBRA	I	Negative	67.0167
TAT-Pre-1241	2019-07-24 10:31:00	2019-07-24 11:38:17	CTBRA	I	Negative	67.2833
TAT-Pre-1242	2019-07-24 10:43:00	2019-07-24 12:50:46	CTBRANEC	O	Negative	127.767
TAT-Pre-1243	2019-07-24 10:44:00	2019-07-24 11:41:50	CTBFC	E	Negative	57.8333
TAT-Pre-1244	2019-07-24 11:09:00	2019-07-24 12:04:14	CTBRA	E	Negative	55.2333
TAT-Pre-1245	2019-07-24 11:45:00	2019-07-24 12:24:40	CTBRASPC	E	Negative	39.6667
TAT-Pre-1246	2019-07-24 12:18:00	2019-07-24 12:43:49	CTBRA	E	Negative	25.8167
TAT-Pre-1247	2019-07-24 12:25:00	2019-07-24 13:56:30	CTBRACOW	I	Negative	91.5
TAT-Pre-1248	2019-07-24 12:51:00	2019-07-24 14:33:04	CTBRA	O	Negative	102.067
TAT-Pre-1249	2019-07-24 13:18:00	2019-07-24 14:23:29	CTBRASPC	E	Negative	65.4833
TAT-Pre-1250	2019-07-24 13:22:00	2019-07-24 15:26:44	CTBRA	O	Negative	124.733
TAT-Pre-1251	2019-07-24 13:29:00	2019-07-24 14:46:58	CTBRACAR	E	Negative	77.9667
TAT-Pre-1252	2019-07-24 13:38:00	2019-07-24 14:31:22	CTBRAORB	O	Negative	53.3667
TAT-Pre-1253	2019-07-24 13:40:00	2019-07-24 14:24:50	CTBRAFAC	E	Negative	44.8333
TAT-Pre-1254	2019-07-24 13:46:00	2019-07-24 14:15:17	CTBRA	O	Negative	29.2833
TAT-Pre-1255	2019-07-24 13:56:00	2019-07-24 14:38:09	CTBRA	I	Positive	42.15
TAT-Pre-1256	2019-07-24 13:58:00	2019-07-24 14:20:19	CTBRA	E	Negative	22.3167
TAT-Pre-1257	2019-07-24 14:09:00	2019-07-24 14:49:44	CTBRASPC	E	Positive	40.7333
TAT-Pre-1258	2019-07-24 14:46:00	2019-07-24 15:38:24	CTBRA	O	Positive	52.4
TAT-Pre-1259	2019-07-24 15:05:00	2019-07-24 15:32:29	CTBRA	I	Negative	27.4833
TAT-Pre-1260	2019-07-24 15:11:00	2019-07-24 15:38:59	CTBSPCSHOR	E	Negative	27.9833
TAT-Pre-1261	2019-07-24 15:24:00	2019-07-24 16:08:37	CTBFC	E	Negative	44.6167
TAT-Pre-1262	2019-07-24 15:31:00	2019-07-24 16:08:33	CTBRA	I	Negative	37.55
TAT-Pre-1263	2019-07-24 15:38:00	2019-07-24 15:58:36	CTBRA	E	Negative	20.6
TAT-Pre-1264	2019-07-24 15:43:00	2019-07-24 16:32:24	CTBRASPC	E	Negative	49.4
TAT-Pre-1265	2019-07-24 15:49:00	2019-07-24 16:22:30	CTBRA	E	Negative	33.5
TAT-Pre-1266	2019-07-24 16:44:00	2019-07-24 18:45:07	CTBSPCAR	E	Negative	121.117
TAT-Pre-1267	2019-07-24 17:12:00	2019-07-24 17:36:16	CTBRA	E	Negative	24.2667
TAT-Pre-1268	2019-07-24 18:02:00	2019-07-24 18:25:50	CTBRA	E	Negative	23.8333
TAT-Pre-1269	2019-07-24 18:29:00	2019-07-24 19:16:18	CTBRA	E	Negative	47.3
TAT-Pre-1270	2019-07-24 18:47:00	2019-07-24 19:14:35	CTBRACOW	E	Negative	27.5833
TAT-Pre-1271	2019-07-24 18:48:00	2019-07-24 19:16:45	CTBRA	I	Negative	28.75
TAT-Pre-1272	2019-07-24 18:49:00	2019-07-24 19:38:41	CTBRASPC	E	Negative	49.6833
TAT-Pre-1273	2019-07-24 20:23:00	2019-07-24 21:03:01	CTBRACOW	I	Negative	40.0167
TAT-Pre-1274	2019-07-24 20:39:00	2019-07-24 21:17:55	CTBRASPC	I	Negative	38.9167
TAT-Pre-1275	2019-07-24 21:28:00	2019-07-24 21:48:59	CTBRA	E	Negative	20.9833
TAT-Pre-1276	2019-07-24 21:52:00	2019-07-24 22:17:26	CTBRASPC	I	Negative	25.4333
TAT-Pre-1277	2019-07-24 22:06:00	2019-07-24 22:24:10	CTBRA	E	Negative	18.1667
TAT-Pre-1278	2019-07-24 22:35:00	2019-07-24 23:06:17	CTBRA	I	Negative	31.2833
TAT-Pre-1279	2019-07-24 23:05:00	2019-07-24 23:53:51	CTBRAPER	E	Negative	48.85
TAT-Pre-1280	2019-07-24 23:28:00	2019-07-24 23:56:22	CTBRA	I	Negative	28.3667
TAT-Pre-1281	2019-07-25 00:20:00	2019-07-25 01:30:32	CTBRAPER	E	Negative	70.5333
TAT-Pre-1282	2019-07-25 01:20:00	2019-07-25 02:48:29	CTBFC	E	Positive	88.4833
TAT-Pre-1283	2019-07-25 01:45:00	2019-07-25 02:56:16	CTBRASPC	E	Negative	71.2667
TAT-Pre-1284	2019-07-25 02:41:00	2019-07-25 03:14:44	CTBRASPC	I	Negative	33.7333
TAT-Pre-1285	2019-07-25 03:57:00	2019-07-25 04:33:11	CTBRA	I	Negative	36.1833
TAT-Pre-1286	2019-07-25 05:59:00	2019-07-25 07:13:47	CTBRA	I	Negative	74.7833
TAT-Pre-1287	2019-07-25 07:28:00	2019-07-25 08:59:27	CTBRA	I	Negative	91.45
TAT-Pre-1288	2019-07-25 08:46:00	2019-07-25 09:41:45	CTBRASPC	E	Negative	55.75
TAT-Pre-1289	2019-07-25 09:32:00	2019-07-25 10:45:56	CTBRAC	I	Negative	73.9333
TAT-Pre-1290	2019-07-25 09:49:00	2019-07-25 10:14:47	CTBRA	E	Negative	25.7833
TAT-Pre-1291	2019-07-25 10:07:00	2019-07-25 10:43:07	CTBRASPC	E	Negative	36.1167
TAT-Pre-1292	2019-07-25 10:42:00	2019-07-25 12:25:01	CTBRACAR	I	Negative	103.017
TAT-Pre-1293	2019-07-25 11:22:00	2019-07-25 12:11:26	CTBRA	O	Negative	49.4333
TAT-Pre-1294	2019-07-25 11:42:00	2019-07-25 11:58:45	CTBRA	E	Negative	16.75
TAT-Pre-1295	2019-07-25 11:48:00	2019-07-25 12:42:33	CTBRA	I	Positive	54.55
TAT-Pre-1296	2019-07-25 11:58:00	2019-07-25 13:12:28	CTBFSPCCAR	E	Positive	74.4667
TAT-Pre-1297	2019-07-25 12:00:00	2019-07-25 12:56:42	CTBRASPC	E	Negative	56.7
TAT-Pre-1298	2019-07-25 12:01:00	2019-07-25 12:44:46	CTBRA	I	Negative	43.7667
TAT-Pre-1299	2019-07-25 12:22:00	2019-07-25 12:55:21	CTBRA	E	Negative	33.35
TAT-Pre-1300	2019-07-25 12:34:00	2019-07-25 14:33:20	CTBRASPC	E	Negative	119.333
TAT-Pre-1301	2019-07-25 12:46:00	2019-07-25 14:20:02	CTBRA	O	Negative	94.0333
TAT-Pre-1302	2019-07-25 13:05:00	2019-07-25 14:56:25	CTBRA	E	Negative	111.417
TAT-Pre-1303	2019-07-25 13:14:00	2019-07-25 14:15:55	CTBRA	I	Negative	61.9167
TAT-Pre-1304	2019-07-25 13:37:00	2019-07-25 14:20:58	CTBSPCSHOR	E	Negative	43.9667
TAT-Pre-1305	2019-07-25 14:01:00	2019-07-25 14:22:12	CTBRA	E	Negative	21.2
TAT-Pre-1306	2019-07-25 14:26:00	2019-07-25 14:34:16	CTBRA	O	Negative	8.26667
TAT-Pre-1307	2019-07-25 14:37:00	2019-07-25 15:22:15	CTBRA	I	Negative	45.25
TAT-Pre-1308	2019-07-25 14:39:00	2019-07-25 14:58:07	CTBRAC	O	Negative	19.1167
TAT-Pre-1309	2019-07-25 14:40:00	2019-07-25 16:11:46	CTBRA	I	Negative	91.7667
TAT-Pre-1310	2019-07-25 15:12:00	2019-07-25 15:25:54	CTBRA	E	Negative	13.9
TAT-Pre-1311	2019-07-25 15:28:00	2019-07-25 16:11:30	CTBRA	O	Negative	43.5
TAT-Pre-1312	2019-07-25 15:43:00	2019-07-25 16:26:23	CTBFC	E	Negative	43.3833
TAT-Pre-1313	2019-07-25 15:51:00	2019-07-25 18:16:23	CTBRACAR	I	Negative	145.383
TAT-Pre-1314	2019-07-25 15:57:00	2019-07-25 16:23:08	CTBRA	E	Negative	26.1333
TAT-Pre-1315	2019-07-25 16:09:00	2019-07-25 16:43:42	CTBRA	E	Positive	34.7
TAT-Pre-1316	2019-07-25 16:52:00	2019-07-25 17:38:30	CTBRASPC	E	Negative	46.5
TAT-Pre-1317	2019-07-25 17:15:00	2019-07-25 17:57:48	CTBRA	I	Negative	42.8
TAT-Pre-1318	2019-07-25 17:24:00	2019-07-25 17:44:55	CTBRASPC	E	Negative	20.9167
TAT-Pre-1319	2019-07-25 17:38:00	2019-07-26 11:00:39	CTBRA	O	Negative	1042.65
TAT-Pre-1320	2019-07-25 17:43:00	2019-07-25 18:17:16	CTBRACAR	E	Negative	34.2667
TAT-Pre-1321	2019-07-25 18:30:00	2019-07-25 19:30:10	CTBRA	I	Negative	60.1667
TAT-Pre-1322	2019-07-25 19:25:00	2019-07-25 19:57:50	CTBRASPC	E	Negative	32.8333
TAT-Pre-1323	2019-07-25 19:52:00	2019-07-25 20:26:03	CTBRA	E	Negative	34.05
TAT-Pre-1324	2019-07-25 20:15:00	2019-07-25 21:07:07	CTBRASPC	E	Negative	52.1167
TAT-Pre-1325	2019-07-25 20:37:00	2019-07-25 21:10:04	CTBRA	E	Negative	33.0667
TAT-Pre-1326	2019-07-25 21:00:00	2019-07-25 21:57:34	CTBFC	E	Negative	57.5667
TAT-Pre-1327	2019-07-25 21:22:00	2019-07-25 22:17:50	CTBRASPC	E	Negative	55.8333
TAT-Pre-1328	2019-07-25 21:28:00	2019-07-25 21:56:22	CTBRA	I	Negative	28.3667
TAT-Pre-1329	2019-07-25 21:45:00	2019-07-25 22:27:28	CTBRA	E	Negative	42.4667
TAT-Pre-1330	2019-07-25 22:45:00	2019-07-25 23:05:57	CTBRA	E	Negative	20.95
TAT-Pre-1331	2019-07-25 22:55:00	2019-07-25 23:16:52	CTBRA	E	Negative	21.8667
TAT-Pre-1332	2019-07-25 23:04:00	2019-07-25 23:25:09	CTBRASPC	E	Negative	21.15
TAT-Pre-1333	2019-07-25 23:12:00	2019-07-25 23:35:11	CTBRASPC	E	Negative	23.1833
TAT-Pre-1334	2019-07-25 23:22:00	2019-07-25 23:52:32	CTBFC	E	Negative	30.5333
TAT-Pre-1335	2019-07-25 23:31:00	2019-07-25 23:58:54	CTBRASPC	E	Negative	27.9
TAT-Pre-1336	2019-07-26 00:02:00	2019-07-26 00:39:50	CTBRA	E	Negative	37.8333
TAT-Pre-1337	2019-07-26 01:20:00	2019-07-26 02:04:49	CTBRAPER	E	Negative	44.8167
TAT-Pre-1338	2019-07-26 01:44:00	2019-07-26 02:34:13	CTBFC	E	Negative	50.2167
TAT-Pre-1339	2019-07-26 04:20:00	2019-07-26 04:51:50	CTBRA	I	Negative	31.8333
TAT-Pre-1340	2019-07-26 04:38:00	2019-07-26 05:19:00	CTBRA	I	Negative	41
TAT-Pre-1341	2019-07-26 04:59:00	2019-07-26 05:23:16	CTBRASPC	E	Negative	24.2667
TAT-Pre-1342	2019-07-26 05:22:00	2019-07-26 05:56:14	CTBRASPC	E	Negative	34.2333
TAT-Pre-1343	2019-07-26 06:23:00	2019-07-26 07:51:15	CTBRACOW	I	Positive	88.25
TAT-Pre-1344	2019-07-26 07:46:00	2019-07-26 09:07:10	CTBFC	E	Negative	81.1667
TAT-Pre-1345	2019-07-26 08:12:00	2019-07-26 09:27:47	CTBRA	I	Negative	75.7833
TAT-Pre-1346	2019-07-26 08:50:00	2019-07-26 09:14:37	CTBRA	I	Negative	24.6167
TAT-Pre-1347	2019-07-26 09:10:00	2019-07-26 09:41:20	CTBRA	I	Negative	31.3333
TAT-Pre-1348	2019-07-26 09:38:00	2019-07-26 10:02:08	CTBRA	E	Negative	24.1333
TAT-Pre-1349	2019-07-26 09:52:00	2019-07-26 10:23:12	CTBRA	I	Negative	31.2
TAT-Pre-1350	2019-07-26 09:58:00	2019-07-26 11:09:52	CTBRA	I	Negative	71.8667
TAT-Pre-1351	2019-07-26 10:47:00	2019-07-26 11:30:27	CTBRA	E	Negative	43.45
TAT-Pre-1352	2019-07-26 11:11:00	2019-07-26 15:53:02	CTBRANEC	O	Negative	282.033
TAT-Pre-1353	2019-07-26 11:16:00	2019-07-26 12:06:20	CTBRA	I	Positive	50.3333
TAT-Pre-1354	2019-07-26 11:18:00	2019-07-26 12:15:44	CTBRACAR	E	Negative	57.7333
TAT-Pre-1355	2019-07-26 11:28:00	2019-07-26 12:36:28	CTBRAFAC	E	Negative	68.4667
TAT-Pre-1356	2019-07-26 11:37:00	2019-07-26 12:05:53	CTBRA	E	Negative	28.8833
TAT-Pre-1357	2019-07-26 11:47:00	2019-07-26 12:18:47	CTBRA	I	Negative	31.7833
TAT-Pre-1358	2019-07-26 12:04:00	2019-07-26 12:17:46	CTBRA	I	Negative	13.7667
TAT-Pre-1359	2019-07-26 12:06:00	2019-07-26 12:23:54	CTBRA	I	Negative	17.9
TAT-Pre-1360	2019-07-26 12:11:00	2019-07-26 12:39:27	CTBRA	O	Negative	28.45
TAT-Pre-1361	2019-07-26 12:33:00	2019-07-26 12:46:42	CTBRA	E	Negative	13.7
TAT-Pre-1362	2019-07-26 12:35:00	2019-07-26 12:56:39	CTBRA	I	Negative	21.65
TAT-Pre-1363	2019-07-26 12:51:00	2019-07-26 14:09:36	CTBRA	O	Positive	78.6
TAT-Pre-1364	2019-07-26 12:59:00	2019-07-26 14:43:20	CTBRA	I	Negative	104.333
TAT-Pre-1365	2019-07-26 13:01:00	2019-07-26 14:44:41	CTBRA	I	Negative	103.683
TAT-Pre-1366	2019-07-26 13:51:00	2019-07-26 14:17:11	CTBRAC	E	Negative	26.1833
TAT-Pre-1367	2019-07-26 14:02:00	2019-07-26 14:54:06	CTBRASPC	E	Negative	52.1
TAT-Pre-1368	2019-07-26 14:04:00	2019-07-26 14:40:42	CTBRA	O	Negative	36.7
TAT-Pre-1369	2019-07-26 14:27:00	2019-07-26 15:10:36	CTBRASPC	E	Negative	43.6
TAT-Pre-1370	2019-07-26 14:30:00	2019-07-26 15:20:26	CTBRA	I	Negative	50.4333
TAT-Pre-1371	2019-07-26 14:47:00	2019-07-26 15:21:16	CTBRASPC	E	Negative	34.2667
TAT-Pre-1372	2019-07-26 15:00:00	2019-07-26 15:11:54	CTBRA	E	Negative	11.9
TAT-Pre-1373	2019-07-26 15:06:00	2019-07-26 15:21:00	CTBRA	I	Negative	15
TAT-Pre-1374	2019-07-26 15:09:00	2019-07-26 15:46:38	CTBRA	I	Negative	37.6333
TAT-Pre-1375	2019-07-26 15:14:00	2019-07-26 15:43:03	CTBRA	I	Negative	29.05
TAT-Pre-1376	2019-07-26 15:32:00	2019-07-26 16:07:58	CTBRA	O	Negative	35.9667
TAT-Pre-1377	2019-07-26 15:52:00	2019-07-26 16:09:23	CTBRA	I	Negative	17.3833
TAT-Pre-1378	2019-07-26 16:03:00	2019-07-26 16:44:42	CTBRASPC	E	Negative	41.7
TAT-Pre-1379	2019-07-26 16:09:00	2019-07-26 16:29:30	CTBRA	E	Negative	20.5
TAT-Pre-1380	2019-07-26 16:17:00	2019-07-26 16:45:28	CTBRA	E	Negative	28.4667
TAT-Pre-1381	2019-07-26 16:27:00	2019-07-26 16:47:30	CTBRASPC	E	Negative	20.5
TAT-Pre-1382	2019-07-26 17:02:00	2019-07-26 17:53:55	CTBRASPC	E	Negative	51.9167
TAT-Pre-1383	2019-07-26 17:19:00	2019-07-26 18:05:12	CTBRA	I	Negative	46.2
TAT-Pre-1384	2019-07-26 17:56:00	2019-07-26 18:07:28	CTBRA	E	Positive	11.4667
TAT-Pre-1385	2019-07-26 17:58:00	2019-07-26 19:10:28	CTBSPCAR	E	Positive	72.4667
TAT-Pre-1386	2019-07-26 18:41:00	2019-07-26 19:24:51	CTBRA	E	Negative	43.85
TAT-Pre-1387	2019-07-26 19:13:00	2019-07-26 19:24:52	CTBRA	I	Negative	11.8667
TAT-Pre-1388	2019-07-26 19:24:00	2019-07-26 19:43:29	CTBRA	E	Negative	19.4833
TAT-Pre-1389	2019-07-26 19:56:00	2019-07-26 21:36:26	CTBRASPC	E	Negative	100.433
TAT-Pre-1390	2019-07-26 20:22:00	2019-07-26 21:40:10	CTBRASPC	E	Negative	78.1667
TAT-Pre-1391	2019-07-26 20:26:00	2019-07-26 22:24:39	CTBSPCSHOL	E	Negative	118.65
TAT-Pre-1392	2019-07-26 21:11:00	2019-07-26 22:07:41	CTBRA	E	Negative	56.6833
TAT-Pre-1393	2019-07-26 21:33:00	2019-07-26 22:57:32	CTBFC	E	Negative	84.5333
TAT-Pre-1394	2019-07-26 22:04:00	2019-07-26 23:47:27	CTBRASPC	E	Negative	103.45
TAT-Pre-1395	2019-07-26 22:30:00	2019-07-26 23:35:26	CTBRAFAC	E	Negative	65.4333
TAT-Pre-1396	2019-07-26 22:59:00	2019-07-27 00:08:07	CTBRA	E	Negative	69.1167
TAT-Pre-1397	2019-07-26 23:17:00	2019-07-27 00:14:07	CTBRA	I	Negative	57.1167
TAT-Pre-1398	2019-07-26 23:50:00	2019-07-27 01:40:26	CTBRAC	E	Negative	110.433
TAT-Pre-1399	2019-07-26 23:58:00	2019-07-27 02:05:14	CTBRASPC	E	Negative	127.233
TAT-Pre-1400	2019-07-27 00:14:00	2019-07-27 02:08:44	CTBRASPC	E	Negative	114.733
TAT-Pre-1401	2019-07-27 00:51:00	2019-07-27 02:29:22	CTBRASPC	E	Negative	98.3667
TAT-Pre-1402	2019-07-27 01:32:00	2019-07-27 02:42:47	CTBRA	E	Negative	70.7833
TAT-Pre-1403	2019-07-27 02:13:00	2019-07-27 03:02:27	CTBRA	E	Negative	49.45
TAT-Pre-1404	2019-07-27 02:42:00	2019-07-27 03:59:24	CTBRA	I	Negative	77.4
TAT-Pre-1405	2019-07-27 02:59:00	2019-07-27 04:06:29	CTBRASPC	E	Negative	67.4833
TAT-Pre-1406	2019-07-27 04:19:00	2019-07-27 05:00:30	CTBRASPC	I	Negative	41.5
TAT-Pre-1407	2019-07-27 04:53:00	2019-07-27 06:21:28	CTBSPCAR	E	Negative	88.4667
TAT-Pre-1408	2019-07-27 05:17:00	2019-07-27 06:33:09	CTBRASPC	E	Negative	76.15
TAT-Pre-1409	2019-07-27 05:49:00	2019-07-27 06:26:35	CTBRASPC	E	Negative	37.5833
TAT-Pre-1410	2019-07-27 06:10:00	2019-07-27 06:35:05	CTBRA	E	Negative	25.0833
TAT-Pre-1411	2019-07-27 07:57:00	2019-07-27 08:43:39	CTBRA	I	Negative	46.65
TAT-Pre-1412	2019-07-27 08:28:00	2019-07-27 08:55:05	CTBRA	E	Negative	27.0833
TAT-Pre-1413	2019-07-27 10:11:00	2019-07-27 12:27:08	CTBRA	I	Negative	136.133
TAT-Pre-1414	2019-07-27 10:35:00	2019-07-27 12:43:00	CTBRA	I	Positive	128
TAT-Pre-1415	2019-07-27 11:13:00	2019-07-27 12:24:49	CTBRA	I	Negative	71.8167
TAT-Pre-1416	2019-07-27 11:24:00	2019-07-27 13:01:24	CTBRA	I	Positive	97.4
TAT-Pre-1417	2019-07-27 11:47:00	2019-07-27 13:05:01	CTBRA	I	Negative	78.0167
TAT-Pre-1418	2019-07-27 13:03:00	2019-07-27 14:04:22	CTBRASPC	E	Negative	61.3667
TAT-Pre-1419	2019-07-27 13:24:00	2019-07-27 14:35:53	CTBRASPC	E	Negative	71.8833
TAT-Pre-1420	2019-07-27 13:28:00	2019-07-27 14:24:54	CTBRA	I	Negative	56.9
TAT-Pre-1421	2019-07-27 14:04:00	2019-07-27 15:05:13	CTBRA	I	Negative	61.2167
TAT-Pre-1422	2019-07-27 14:45:00	2019-07-27 15:06:09	CTBRA	E	Negative	21.15
TAT-Pre-1423	2019-07-27 14:54:00	2019-07-27 15:46:27	CTBRASPC	E	Negative	52.45
TAT-Pre-1424	2019-07-27 15:18:00	2019-07-27 15:59:26	CTBRASPC	E	Negative	41.4333
TAT-Pre-1425	2019-07-27 15:36:00	2019-07-27 16:20:04	CTBRACAR	I	Negative	44.0667
TAT-Pre-1426	2019-07-27 15:52:00	2019-07-27 17:10:58	CTBRASPC	E	Negative	78.9667
TAT-Pre-1427	2019-07-27 16:43:00	2019-07-27 17:41:33	CTBRASPC	E	Negative	58.55
TAT-Pre-1428	2019-07-27 16:58:00	2019-07-27 17:57:20	CTBRA	E	Negative	59.3333
TAT-Pre-1429	2019-07-27 17:06:00	2019-07-27 17:55:07	CTBFC	E	Negative	49.1167
TAT-Pre-1430	2019-07-27 17:16:00	2019-07-27 18:45:08	CTBSPCSHOR	E	Negative	89.1333
TAT-Pre-1431	2019-07-27 17:46:00	2019-07-27 18:05:40	CTBRA	I	Negative	19.6667
TAT-Pre-1432	2019-07-27 18:01:00	2019-07-27 19:34:49	CTBRA	E	Negative	93.8167
TAT-Pre-1433	2019-07-27 18:52:00	2019-07-27 20:43:11	CTBFSPCCAR	E	Negative	111.183
TAT-Pre-1434	2019-07-27 19:25:00	2019-07-27 19:59:07	CTBRA	E	Negative	34.1167
TAT-Pre-1435	2019-07-27 19:35:00	2019-07-27 19:59:28	CTBRA	E	Negative	24.4667
TAT-Pre-1436	2019-07-27 19:39:00	2019-07-27 20:05:59	CTBRA	E	Negative	26.9833
TAT-Pre-1437	2019-07-27 19:45:00	2019-07-27 20:36:54	CTBRASPC	E	Negative	51.9
TAT-Pre-1438	2019-07-27 19:53:00	2019-07-27 21:02:55	CTBSPCSHOR	E	Negative	69.9167
TAT-Pre-1439	2019-07-27 20:03:00	2019-07-27 20:41:39	CTBRA	E	Negative	38.65
TAT-Pre-1440	2019-07-27 20:44:00	2019-07-27 22:11:16	CTBRAFAC	I	Negative	87.2667
TAT-Pre-1441	2019-07-27 21:35:00	2019-07-28 00:00:33	CTBRACOW	I	Negative	145.55
TAT-Pre-1442	2019-07-27 21:55:00	2019-07-27 22:20:35	CTBRA	E	Negative	25.5833
TAT-Pre-1443	2019-07-27 22:39:00	2019-07-27 23:05:41	CTBRA	I	Negative	26.6833
TAT-Pre-1444	2019-07-27 23:15:00	2019-07-27 23:40:35	CTBRASPC	I	Negative	25.5833
TAT-Pre-1445	2019-07-27 23:41:00	2019-07-28 00:21:13	CTBRA	E	Negative	40.2167
TAT-Pre-1446	2019-07-27 23:54:00	2019-07-28 00:50:14	CTBRASPC	E	Negative	56.2333
TAT-Pre-1447	2019-07-28 00:15:00	2019-07-28 00:59:15	CTBRA	E	Positive	44.25
TAT-Pre-1448	2019-07-28 01:38:00	2019-07-28 02:39:43	CTBRASPC	E	Negative	61.7167
TAT-Pre-1449	2019-07-28 02:30:00	2019-07-28 03:49:15	CTBRAC	E	Negative	79.25
TAT-Pre-1450	2019-07-28 02:57:00	2019-07-28 03:58:06	CTBRASPC	I	Negative	61.1
TAT-Pre-1451	2019-07-28 03:19:00	2019-07-28 04:13:15	CTBRA	E	Negative	54.25
TAT-Pre-1452	2019-07-28 03:44:00	2019-07-28 04:28:30	CTBRASPC	E	Negative	44.5
TAT-Pre-1453	2019-07-28 04:20:00	2019-07-28 05:39:10	CTBFC	E	Negative	79.1667
TAT-Pre-1454	2019-07-28 05:02:00	2019-07-28 05:46:48	CTBFC	E	Negative	44.8
TAT-Pre-1455	2019-07-28 05:36:00	2019-07-28 06:40:23	CTBRACOW	I	Negative	64.3833
TAT-Pre-1456	2019-07-28 07:10:00	2019-07-28 07:43:15	CTBRAFAC	E	Negative	33.25
TAT-Pre-1457	2019-07-28 07:39:00	2019-07-28 09:12:48	CTBRASPC	E	Negative	93.8
TAT-Pre-1458	2019-07-28 08:32:00	2019-07-28 10:21:05	CTBRASPC	I	Negative	109.083
TAT-Pre-1459	2019-07-28 09:11:00	2019-07-28 09:55:42	CTBSPCSHOR	E	Positive	44.7
TAT-Pre-1460	2019-07-28 09:35:00	2019-07-28 10:10:52	CTBRASPC	I	Negative	35.8667
TAT-Pre-1461	2019-07-28 09:54:00	2019-07-28 10:15:04	CTBRASPC	E	Negative	21.0667
TAT-Pre-1462	2019-07-28 10:24:00	2019-07-28 11:33:46	CTBRA	I	Negative	69.7667
TAT-Pre-1463	2019-07-28 10:25:00	2019-07-28 10:33:37	CTBRA	E	Negative	8.61667
TAT-Pre-1464	2019-07-28 10:39:00	2019-07-28 11:39:01	CTBRA	E	Negative	60.0167
TAT-Pre-1465	2019-07-28 10:59:00	2019-07-28 11:35:31	CTBRA	I	Negative	36.5167
TAT-Pre-1466	2019-07-28 11:14:00	2019-07-28 11:48:34	CTBRA	I	Positive	34.5667
TAT-Pre-1467	2019-07-28 11:15:00	2019-07-28 11:37:26	CTBRA	E	Negative	22.4333
TAT-Pre-1468	2019-07-28 11:48:00	2019-07-28 12:24:05	CTBRA	E	Negative	36.0833
TAT-Pre-1469	2019-07-28 12:03:00	2019-07-28 12:32:42	CTBRASPC	E	Negative	29.7
TAT-Pre-1470	2019-07-28 12:18:00	2019-07-28 12:59:58	CTBRASPC	E	Negative	41.9667
TAT-Pre-1471	2019-07-28 12:27:00	2019-07-28 12:55:09	CTBRA	I	Positive	28.15
TAT-Pre-1472	2019-07-28 12:39:00	2019-07-28 13:36:05	CTBRA	I	Positive	57.0833
TAT-Pre-1473	2019-07-28 12:44:00	2019-07-28 13:13:32	CTBRAFAC	I	Negative	29.5333
TAT-Pre-1474	2019-07-28 13:21:00	2019-07-28 14:16:37	CTBRAFAC	I	Negative	55.6167
TAT-Pre-1475	2019-07-28 14:10:00	2019-07-28 14:37:02	CTBRA	I	Negative	27.0333
TAT-Pre-1476	2019-07-28 14:40:00	2019-07-28 15:27:08	CTBRA	I	Negative	47.1333
TAT-Pre-1477	2019-07-28 15:22:00	2019-07-28 16:01:11	CTBRASPC	E	Negative	39.1833
TAT-Pre-1478	2019-07-28 15:56:00	2019-07-28 16:35:28	CTBRASPC	E	Negative	39.4667
TAT-Pre-1479	2019-07-28 16:17:00	2019-07-28 16:33:17	CTBRA	I	Negative	16.2833
TAT-Pre-1480	2019-07-28 16:23:00	2019-07-28 17:08:39	CTBRASPC	E	Negative	45.65
TAT-Pre-1481	2019-07-28 16:28:00	2019-07-28 17:02:04	CTBRA	I	Negative	34.0667
TAT-Pre-1482	2019-07-28 16:43:00	2019-07-28 17:28:12	CTBFC	E	Negative	45.2
TAT-Pre-1483	2019-07-28 17:13:00	2019-07-28 18:29:21	CTBRA	I	Negative	76.35
TAT-Pre-1484	2019-07-28 18:02:00	2019-07-28 19:07:06	CTBRA	E	Negative	65.1
TAT-Pre-1485	2019-07-28 19:20:00	2019-07-28 20:10:45	CTBRACAR	E	Negative	50.75
TAT-Pre-1486	2019-07-28 22:04:00	2019-07-28 22:26:23	CTBRAFAC	I	Negative	22.3833
TAT-Pre-1487	2019-07-28 22:13:00	2019-07-28 22:40:24	CTBRA	I	Negative	27.4
TAT-Pre-1488	2019-07-28 22:34:00	2019-07-28 22:49:55	CTBRA	E	Negative	15.9167
TAT-Pre-1489	2019-07-28 23:26:00	2019-07-29 00:56:30	CTBRASPC	E	Negative	90.5
TAT-Pre-1490	2019-07-28 23:42:00	2019-07-29 01:10:34	CTBRA	E	Negative	88.5667
TAT-Pre-1491	2019-07-28 23:51:00	2019-07-29 02:20:54	CTBRA	E	Negative	149.9
TAT-Pre-1492	2019-07-29 00:27:00	2019-07-29 02:11:01	CTBRAPER	E	Negative	104.017
TAT-Pre-1493	2019-07-29 01:00:00	2019-07-29 02:17:41	CTBFC	E	Negative	77.6833
TAT-Pre-1494	2019-07-29 01:51:00	2019-07-29 02:53:47	CTBFC	E	Negative	62.7833
TAT-Pre-1495	2019-07-29 03:50:00	2019-07-29 04:57:19	CTBRA	E	Negative	67.3167
TAT-Pre-1496	2019-07-29 05:51:00	2019-07-29 06:35:19	CTBRA	E	Negative	44.3167
TAT-Pre-1497	2019-07-29 06:35:00	2019-07-29 07:32:55	CTBRASPC	E	Negative	57.9167
TAT-Pre-1498	2019-07-29 08:42:00	2019-07-29 09:30:06	CTBRASPC	E	Negative	48.1
TAT-Pre-1499	2019-07-29 09:04:00	2019-07-29 12:29:07	CTBRANEC	O	Negative	205.117
TAT-Pre-1500	2019-07-29 09:14:00	2019-07-29 10:16:30	CTBRA	I	Positive	62.5
TAT-Pre-1501	2019-07-29 09:51:00	2019-07-29 10:33:21	CTBSPCSHOR	E	Negative	42.35
TAT-Pre-1502	2019-07-29 10:14:00	2019-07-29 10:41:48	CTBRA	E	Negative	27.8
TAT-Pre-1503	2019-07-29 10:56:00	2019-07-29 16:57:22	CTBRACAR	I	Negative	361.367
TAT-Pre-1504	2019-07-29 10:56:00	2019-07-29 11:46:47	CTBRA	I	Negative	50.7833
TAT-Pre-1505	2019-07-29 11:08:00	2019-07-29 11:54:09	CTBRAC	I	Negative	46.15
TAT-Pre-1506	2019-07-29 11:46:00	2019-07-29 12:48:09	CTBRA	I	Negative	62.15
TAT-Pre-1507	2019-07-29 11:55:00	2019-07-29 12:27:06	CTBRASPC	E	Negative	32.1
TAT-Pre-1508	2019-07-29 12:27:00	2019-07-29 14:24:31	CTBRASPC	E	Negative	117.517
TAT-Pre-1509	2019-07-29 12:34:00	2019-07-29 16:46:18	CTBRAC	O	Negative	252.3
TAT-Pre-1510	2019-07-29 13:04:00	2019-07-29 16:17:09	CTBRA	O	Negative	193.15
TAT-Pre-1511	2019-07-29 13:05:00	2019-07-29 15:10:49	CTBRA	I	Negative	125.817
TAT-Pre-1512	2019-07-29 13:14:00	2019-07-29 13:44:24	CTBRA	E	Negative	30.4
TAT-Pre-1513	2019-07-29 13:17:00	2019-07-29 14:25:13	CTBRA	E	Negative	68.2167
TAT-Pre-1514	2019-07-29 14:36:00	2019-07-29 16:21:23	CTBRA	O	Negative	105.383
TAT-Pre-1515	2019-07-29 14:45:00	2019-07-29 15:15:27	CTBRA	E	Negative	30.45
TAT-Pre-1516	2019-07-29 14:55:00	2019-07-29 15:28:47	CTBSPCSHOL	E	Negative	33.7833
TAT-Pre-1517	2019-07-29 16:10:00	2019-07-29 16:37:28	CTBFC	E	Positive	27.4667
TAT-Pre-1518	2019-07-29 16:18:00	2019-07-29 16:40:47	CTBRA	O	Negative	22.7833
TAT-Pre-1519	2019-07-29 16:34:00	2019-07-29 16:56:51	CTBRA	E	Negative	22.85
TAT-Pre-1520	2019-07-29 16:37:00	2019-07-29 17:31:51	CTBRAC	I	Positive	54.85
TAT-Pre-1521	2019-07-29 16:49:00	2019-07-29 17:18:34	CTBRA	I	Negative	29.5667
TAT-Pre-1522	2019-07-29 16:53:00	2019-07-30 10:07:17	CTBRA	O	Negative	1034.28
TAT-Pre-1523	2019-07-29 17:20:00	2019-07-29 17:49:42	CTBRASPC	I	Negative	29.7
TAT-Pre-1524	2019-07-29 18:04:00	2019-07-29 18:25:42	CTBRA	I	Negative	21.7
TAT-Pre-1525	2019-07-29 18:13:00	2019-07-29 18:38:37	CTBRA	E	Negative	25.6167
TAT-Pre-1526	2019-07-29 18:36:00	2019-07-29 19:03:07	CTBRAFAC	E	Negative	27.1167
TAT-Pre-1527	2019-07-29 19:36:00	2019-07-29 20:18:54	CTBRAPER	E	Negative	42.9
TAT-Pre-1528	2019-07-29 20:57:00	2019-07-29 21:43:47	CTBRASPC	E	Negative	46.7833
TAT-Pre-1529	2019-07-29 21:15:00	2019-07-29 21:47:34	CTBRA	E	Negative	32.5667
TAT-Pre-1530	2019-07-29 22:23:00	2019-07-29 23:19:04	CTBRA	I	Positive	56.0667
TAT-Pre-1531	2019-07-29 22:58:00	2019-07-29 23:38:41	CTBSPCSHOR	I	Negative	40.6833
TAT-Pre-1532	2019-07-29 23:38:00	2019-07-30 00:07:16	CTBRA	I	Negative	29.2667
TAT-Pre-1533	2019-07-29 23:47:00	2019-07-30 01:31:06	CTBRACAR	E	Negative	104.1
TAT-Pre-1534	2019-07-29 23:55:00	2019-07-30 00:29:43	CTBRA	E	Negative	34.7167
TAT-Pre-1535	2019-07-30 00:04:00	2019-07-30 00:59:48	CTBFC	E	Negative	55.8
TAT-Pre-1536	2019-07-30 00:42:00	2019-07-30 02:07:54	CTBSPCAR	E	Negative	85.9
TAT-Pre-1537	2019-07-30 06:24:00	2019-07-30 07:09:33	CTBRAPER	E	Negative	45.55
TAT-Pre-1538	2019-07-30 08:06:00	2019-07-30 10:25:14	CTBRA	I	Negative	139.233
TAT-Pre-1539	2019-07-30 08:24:00	2019-07-30 08:52:42	CTBRA	I	Negative	28.7
TAT-Pre-1540	2019-07-30 08:28:00	2019-07-30 08:46:23	CTBRA	E	Negative	18.3833
TAT-Pre-1541	2019-07-30 08:48:00	2019-07-30 09:17:15	CTBRASPC	E	Negative	29.25
TAT-Pre-1542	2019-07-30 09:06:00	2019-07-30 10:32:14	CTBRA	O	Positive	86.2333
TAT-Pre-1543	2019-07-30 09:42:00	2019-07-30 10:24:59	CTBRA	E	Negative	42.9833
TAT-Pre-1544	2019-07-30 09:50:00	2019-07-30 10:47:17	CTBRASPC	E	Positive	57.2833
TAT-Pre-1545	2019-07-30 09:58:00	2019-07-30 11:10:12	CTBRA	O	Positive	72.2
TAT-Pre-1546	2019-07-30 10:12:00	2019-07-30 10:32:14	CTBRA	I	Negative	20.2333
TAT-Pre-1547	2019-07-30 10:15:00	2019-07-30 12:20:11	CTBRAC	I	Negative	125.183
TAT-Pre-1548	2019-07-30 10:30:00	2019-07-30 11:36:00	CTBRA	I	Positive	66
TAT-Pre-1549	2019-07-30 10:57:00	2019-07-30 11:41:26	CTBRA	O	Positive	44.4333
TAT-Pre-1550	2019-07-30 11:29:00	2019-07-30 12:32:54	CTBRAC	O	Negative	63.9
TAT-Pre-1551	2019-07-30 12:03:00	2019-07-30 12:29:58	CTBRA	I	Negative	26.9667
TAT-Pre-1552	2019-07-30 12:03:00	2019-07-30 12:17:12	CTBRA	E	Negative	14.2
TAT-Pre-1553	2019-07-30 12:33:00	2019-07-30 12:51:54	CTBRA	E	Negative	18.9
TAT-Pre-1554	2019-07-30 13:10:00	2019-07-30 14:07:00	CTBRA	E	Negative	57
TAT-Pre-1555	2019-07-30 13:47:00	2019-07-30 14:25:11	CTBRA	E	Negative	38.1833
TAT-Pre-1556	2019-07-30 14:26:00	2019-07-30 14:58:40	CTBRA	I	Negative	32.6667
TAT-Pre-1557	2019-07-30 15:19:00	2019-07-30 15:45:26	CTBRA	E	Negative	26.4333
TAT-Pre-1558	2019-07-30 15:30:00	2019-07-30 16:15:02	CTBRASPC	E	Negative	45.0333
TAT-Pre-1559	2019-07-30 15:57:00	2019-07-30 17:05:38	CTBRA	I	Negative	68.6333
TAT-Pre-1560	2019-07-30 15:58:00	2019-07-30 16:37:22	CTBFC	E	Negative	39.3667
TAT-Pre-1561	2019-07-30 16:10:00	2019-07-30 16:58:07	CTBRAC	I	Negative	48.1167
TAT-Pre-1562	2019-07-30 16:32:00	2019-07-30 16:54:41	CTBRA	E	Negative	22.6833
TAT-Pre-1563	2019-07-30 17:10:00	2019-07-30 17:23:41	CTBRA	E	Negative	13.6833
TAT-Pre-1564	2019-07-30 17:24:00	2019-07-30 17:46:16	CTBRA	E	Negative	22.2667
TAT-Pre-1565	2019-07-30 18:03:00	2019-07-30 18:45:46	CTBFC	E	Negative	42.7667
TAT-Pre-1566	2019-07-30 18:50:00	2019-07-30 19:43:43	CTBRASPC	E	Negative	53.7167
TAT-Pre-1567	2019-07-30 19:23:00	2019-07-30 20:09:44	CTBSPCAR	E	Negative	46.7333
TAT-Pre-1568	2019-07-30 19:34:00	2019-07-30 21:19:02	CTBRASPC	E	Negative	105.033
TAT-Pre-1569	2019-07-30 19:59:00	2019-07-30 22:14:41	CTBRA	I	Positive	135.683
TAT-Pre-1570	2019-07-30 20:12:00	2019-07-30 21:23:18	CTBRASPC	E	Negative	71.3
TAT-Pre-1571	2019-07-30 20:37:00	2019-07-30 21:32:49	CTBRASPC	E	Negative	55.8167
TAT-Pre-1572	2019-07-30 20:38:00	2019-07-30 22:19:01	CTBRA	E	Negative	101.017
TAT-Pre-1573	2019-07-30 21:18:00	2019-07-30 22:27:06	CTBRACAR	E	Negative	69.1
TAT-Pre-1574	2019-07-30 21:33:00	2019-07-30 22:53:42	CTBRA	E	Positive	80.7
TAT-Pre-1575	2019-07-30 21:43:00	2019-07-30 22:34:01	CTBRASPC	I	Negative	51.0167
TAT-Pre-1576	2019-07-30 21:59:00	2019-07-30 22:36:15	CTBRA	E	Negative	37.25
TAT-Pre-1577	2019-07-30 23:02:00	2019-07-30 23:45:38	CTBRACOW	E	Negative	43.6333
TAT-Pre-1578	2019-07-31 00:09:00	2019-07-31 01:38:11	CTBRASPC	E	Negative	89.1833
TAT-Pre-1579	2019-07-31 00:15:00	2019-07-31 00:22:06	CTBRA	E	Negative	7.1
TAT-Pre-1580	2019-07-31 00:41:00	2019-07-31 03:01:21	CTBRA	E	Positive	140.35
TAT-Pre-1581	2019-07-31 01:04:00	2019-07-31 02:10:22	CTBRASPC	E	Negative	66.3667
TAT-Pre-1582	2019-07-31 01:10:00	2019-07-31 02:44:34	CTBRASPC	E	Negative	94.5667
TAT-Pre-1583	2019-07-31 02:15:00	2019-07-31 03:42:37	CTBRASPC	I	Negative	87.6167
TAT-Pre-1584	2019-07-31 02:26:00	2019-07-31 03:31:53	CTBRA	I	Negative	65.8833
TAT-Pre-1585	2019-07-31 02:43:00	2019-07-31 04:45:53	CTBRAFAC	E	Negative	122.883
TAT-Pre-1586	2019-07-31 02:58:00	2019-07-31 04:21:55	CTBRASPC	E	Negative	83.9167
TAT-Pre-1587	2019-07-31 03:19:00	2019-07-31 04:56:06	CTBRASPC	E	Negative	97.1
TAT-Pre-1588	2019-07-31 03:57:00	2019-07-31 05:05:53	CTBRASPC	I	Negative	68.8833
TAT-Pre-1589	2019-07-31 04:16:00	2019-07-31 05:21:33	CTBRASPC	I	Negative	65.55
TAT-Pre-1590	2019-07-31 04:54:00	2019-07-31 05:28:33	CTBRA	E	Negative	34.55
TAT-Pre-1591	2019-07-31 05:01:00	2019-07-31 05:42:53	CTBRA	I	Positive	41.8833
TAT-Pre-1592	2019-07-31 08:55:00	2019-07-31 09:28:23	CTBRA	I	Positive	33.3833
TAT-Pre-1593	2019-07-31 09:33:00	2019-07-31 14:31:03	CTBRANEC	O	Negative	298.05
TAT-Pre-1594	2019-07-31 10:15:00	2019-07-31 10:34:43	CTBRA	I	Negative	19.7167
TAT-Pre-1595	2019-07-31 10:59:00	2019-07-31 11:28:09	CTBRA	I	Negative	29.15
TAT-Pre-1596	2019-07-31 11:08:00	2019-07-31 11:32:14	CTBSPCSHOL	E	Negative	24.2333
TAT-Pre-1597	2019-07-31 11:19:00	2019-07-31 12:26:25	CTBRAC	I	Negative	67.4167
TAT-Pre-1598	2019-07-31 11:21:00	2019-07-31 17:09:07	CTBRA	O	Negative	348.117
TAT-Pre-1599	2019-07-31 12:24:00	2019-07-31 13:00:09	CTBRA	E	Positive	36.15
TAT-Pre-1600	2019-07-31 12:32:00	2019-07-31 12:49:58	CTBRA	E	Negative	17.9667
TAT-Pre-1601	2019-07-31 12:54:00	2019-07-31 14:58:14	CTBRASIN	O	Negative	124.233
TAT-Pre-1602	2019-07-31 12:57:00	2019-07-31 16:57:14	CTBRA	O	Negative	240.233
TAT-Pre-1603	2019-07-31 14:20:00	2019-07-31 15:40:59	CTBRACOW	I	Negative	80.9833
TAT-Pre-1604	2019-07-31 14:30:00	2019-07-31 16:19:59	CTBRA	I	Negative	109.983
TAT-Pre-1605	2019-07-31 14:35:00	2019-07-31 15:30:54	CTBRA	E	Positive	55.9
TAT-Pre-1606	2019-07-31 15:04:00	2019-07-31 15:46:35	CTBRASPC	E	Negative	42.5833
TAT-Pre-1607	2019-07-31 15:58:00	2019-07-31 16:56:44	CTBRA	I	Positive	58.7333
TAT-Pre-1608	2019-07-31 16:00:00	2019-07-31 16:38:30	CTBRA	I	Negative	38.5
TAT-Pre-1609	2019-07-31 16:30:00	2019-07-31 16:57:21	CTBRA	I	Negative	27.35
TAT-Pre-1610	2019-07-31 16:54:00	2019-07-31 17:36:22	CTBRA	E	Negative	42.3667
TAT-Pre-1611	2019-07-31 16:55:00	2019-07-31 17:42:53	CTBRACAR	E	Negative	47.8833
TAT-Pre-1612	2019-07-31 16:55:00	2019-07-31 17:26:12	CTBRA	I	Negative	31.2
TAT-Pre-1613	2019-07-31 17:01:00	2019-07-31 17:57:04	CTBRA	I	Negative	56.0667
TAT-Pre-1614	2019-07-31 17:09:00	2019-07-31 17:51:19	CTBSPCSHOR	E	Negative	42.3167
TAT-Pre-1615	2019-07-31 17:11:00	2019-08-01 09:11:48	CTBRASIN	O	Negative	960.8
TAT-Pre-1616	2019-07-31 17:23:00	2019-07-31 23:05:50	CTBRA	O	Negative	342.833
TAT-Pre-1617	2019-07-31 18:17:00	2019-07-31 18:49:19	CTBRA	E	Negative	32.3167
TAT-Pre-1618	2019-07-31 18:17:00	2019-07-31 18:52:01	CTBRA	E	Negative	35.0167
TAT-Pre-1619	2019-07-31 18:34:00	2019-07-31 18:59:39	CTBRASPC	E	Negative	25.65
TAT-Pre-1620	2019-07-31 19:04:00	2019-07-31 19:45:39	CTBRACAR	I	Negative	41.65
TAT-Pre-1621	2019-07-31 19:53:00	2019-07-31 20:42:43	CTBRACOW	E	Negative	49.7167
TAT-Pre-1622	2019-07-31 20:10:00	2019-07-31 21:08:19	CTBFC	E	Negative	58.3167
TAT-Pre-1623	2019-07-31 20:37:00	2019-07-31 21:58:53	CTBFC	E	Negative	81.8833
TAT-Pre-1624	2019-07-31 21:22:00	2019-07-31 22:24:07	CTBRA	E	Negative	62.1167
TAT-Pre-1625	2019-07-31 22:01:00	2019-07-31 22:38:06	CTBRA	E	Negative	37.1
TAT-Pre-1626	2019-07-31 22:38:00	2019-07-31 23:34:54	CTBRACOW	E	Negative	56.9
TAT-Pre-1627	2019-07-31 23:35:00	2019-08-01 01:09:18	CTBSPCAR	E	Negative	94.3
TAT-Pre-1628	2019-07-31 23:52:00	2019-08-01 00:50:12	CTBRA	I	Negative	58.2

## Sheet: post-Aidoc_TAT
PROCEDURE_KEY	PROCEDURE_START	REPORT_DATE	PROCEDURE_CODE	WORKPLACE_CODE	ICH	TAT
TAT-Post-1	2019-10-24 10:38:00	2019-10-24 11:38:54	CTBRA	I	Y	60.9
TAT-Post-2	2019-10-24 11:13:00	2019-10-24 12:59:36	CTBRAPER	E	N	106.6
TAT-Post-3	2019-10-24 11:25:00	2019-10-25 16:47:40	CTBRA	O	N	1762.67
TAT-Post-4	2019-10-24 11:40:00	2019-10-24 14:22:16	CTBRASPC	E	N	162.267
TAT-Post-5	2019-10-24 11:41:00	2019-10-29 10:50:30	CTBRACAR	O	N	7149.5
TAT-Post-6	2019-10-24 12:06:00	2019-10-24 14:43:34	CTBRA	E	N	157.567
TAT-Post-7	2019-10-24 12:22:00	2019-10-24 15:00:38	CTBRASPC	O	N	158.633
TAT-Post-8	2019-10-24 12:42:00	2019-10-24 13:06:49	CTBRA	E	N	24.8167
TAT-Post-9	2019-10-24 13:07:00	2019-10-24 14:52:33	CTBRASPC	I	N	105.55
TAT-Post-10	2019-10-24 13:12:00	2019-10-24 15:08:45	CTBRANEC	O	N	116.75
TAT-Post-11	2019-10-24 13:25:00	2019-10-24 14:46:10	CTBRA	I	N	81.1667
TAT-Post-12	2019-10-24 13:35:00	2019-10-24 14:51:33	CTBRA	E	N	76.55
TAT-Post-13	2019-10-24 13:36:00	2019-10-24 14:41:50	CTBRASIN	I	N	65.8333
TAT-Post-14	2019-10-24 13:47:00	2019-10-24 14:47:50	CTBRA	I	N	60.8333
TAT-Post-15	2019-10-24 14:17:00	2019-10-24 15:49:06	CTBRA	O	Y	92.1
TAT-Post-16	2019-10-24 15:05:00	2019-10-24 15:24:57	CTBRA	I	N	19.95
TAT-Post-17	2019-10-24 15:22:00	2019-10-24 15:43:38	CTBRASPC	E	N	21.6333
TAT-Post-18	2019-10-24 15:25:00	2019-10-24 15:48:23	CTBRA	I	Y	23.3833
TAT-Post-19	2019-10-24 15:56:00	2019-10-24 18:39:58	CTBRAFAC	I	Y	163.967
TAT-Post-20	2019-10-24 16:03:00	2019-10-24 17:36:39	CTBRA	I	Y	93.65
TAT-Post-21	2019-10-24 16:07:00	2019-10-24 16:17:52	CTBRA	E	N	10.8667
TAT-Post-22	2019-10-24 16:19:00	2019-10-24 18:29:45	CTBRA	I	Y	130.75
TAT-Post-23	2019-10-24 16:21:00	2019-10-24 16:37:53	CTBRA	E	N	16.8833
TAT-Post-24	2019-10-24 16:21:00	2019-10-24 16:37:12	CTBRA	E	N	16.2
TAT-Post-25	2019-10-24 16:57:00	2019-10-24 18:43:38	CTBRA	I	N	106.633
TAT-Post-26	2019-10-24 17:07:00	2019-10-24 17:49:05	CTBRAFAC	E	N	42.0833
TAT-Post-27	2019-10-24 17:08:00	2019-10-24 18:56:27	CTBFC	E	Y	108.45
TAT-Post-28	2019-10-24 17:56:00	2019-10-24 18:40:22	CTBRA	E	N	44.3667
TAT-Post-29	2019-10-24 17:58:00	2019-10-24 18:35:48	CTBRA	I	N	37.8
TAT-Post-30	2019-10-24 18:14:00	2019-10-24 19:48:44	CTBRASPC	E	N	94.7333
TAT-Post-31	2019-10-24 18:59:00	2019-10-24 19:43:10	CTBRA	I	Y	44.1667
TAT-Post-32	2019-10-24 19:24:00	2019-10-24 19:56:05	CTBRA	E	N	32.0833
TAT-Post-33	2019-10-24 19:56:00	2019-10-24 20:09:20	CTBRA	E	N	13.3333
TAT-Post-34	2019-10-24 20:33:00	2019-10-24 21:01:42	CTBSPCAR	E	Y	28.7
TAT-Post-35	2019-10-24 20:48:00	2019-10-24 21:26:20	CTBRASPC	E	N	38.3333
TAT-Post-36	2019-10-24 21:14:00	2019-10-24 21:43:14	CTBRA	I	Y	29.2333
TAT-Post-37	2019-10-24 21:24:00	2019-10-24 21:53:05	CTBFC	E	Y	29.0833
TAT-Post-38	2019-10-24 21:55:00	2019-10-24 22:26:15	CTBRA	E	N	31.25
TAT-Post-39	2019-10-24 22:33:00	2019-10-25 00:06:34	CTBRASPC	E	Y	93.5667
TAT-Post-40	2019-10-24 23:31:00	2019-10-25 00:18:31	CTBRA	E	N	47.5167
TAT-Post-41	2019-10-25 00:25:00	2019-10-25 01:16:56	CTBRASPC	E	N	51.9333
TAT-Post-42	2019-10-25 00:45:00	2019-10-25 01:45:40	CTBFC	E	N	60.6667
TAT-Post-43	2019-10-25 01:48:00	2019-10-25 02:11:07	CTBRA	E	N	23.1167
TAT-Post-44	2019-10-25 02:45:00	2019-10-25 03:30:22	CTBSPCSHOL	I	N	45.3667
TAT-Post-45	2019-10-25 03:00:00	2019-10-25 03:44:10	CTBFC	E	N	44.1667
TAT-Post-46	2019-10-25 03:55:00	2019-10-25 05:15:09	CTBFC	I	N	80.15
TAT-Post-47	2019-10-25 04:24:00	2019-10-25 05:16:32	CTBRA	E	N	52.5333
TAT-Post-48	2019-10-25 05:03:00	2019-10-25 06:15:27	CTBFC	E	N	72.45
TAT-Post-49	2019-10-25 07:50:00	2019-10-25 09:29:37	CTBFC	E	N	99.6167
TAT-Post-50	2019-10-25 08:20:00	2019-10-25 09:24:01	CTBRA	I	Y	64.0167
TAT-Post-51	2019-10-25 08:24:00	2019-10-25 09:15:30	CTBRA	O	N	51.5
TAT-Post-52	2019-10-25 09:18:00	2019-10-25 11:00:48	CTBRANEC	I	N	102.8
TAT-Post-53	2019-10-25 09:31:00	2019-10-25 09:57:11	CTBRA	E	N	26.1833
TAT-Post-54	2019-10-25 09:45:00	2019-10-25 10:28:47	CTBRA	I	N	43.7833
TAT-Post-55	2019-10-25 09:49:00	2019-10-25 10:18:17	CTBRA	I	Y	29.2833
TAT-Post-56	2019-10-25 10:04:00	2019-10-25 10:59:05	CTBSPCAR	E	N	55.0833
TAT-Post-57	2019-10-25 11:24:00	2019-10-25 12:55:18	CTBRA	I	N	91.3
TAT-Post-58	2019-10-25 11:36:00	2019-10-25 14:55:25	CTBRA	I	Y	199.417
TAT-Post-59	2019-10-25 11:45:00	2019-10-25 16:51:12	CTBRA	I	N	306.2
TAT-Post-60	2019-10-25 12:38:00	2019-10-25 13:04:48	CTBFC	E	N	26.8
TAT-Post-61	2019-10-25 13:09:00	2019-10-25 14:24:37	CTBRA	E	N	75.6167
TAT-Post-62	2019-10-25 13:11:00	2019-10-25 14:38:35	CTBRA	I	N	87.5833
TAT-Post-63	2019-10-25 13:20:00	2019-10-25 14:30:39	CTBFC	E	N	70.65
TAT-Post-64	2019-10-25 13:33:00	2019-10-26 17:58:53	CTBRA	O	N	1705.88
TAT-Post-65	2019-10-25 14:10:00	2019-10-25 14:49:22	CTBRASPC	E	N	39.3667
TAT-Post-66	2019-10-25 14:11:00	2019-10-25 17:40:38	CTBRA	I	N	209.633
TAT-Post-67	2019-10-25 14:16:00	2019-10-25 15:05:24	CTBRASPC	E	N	49.4
TAT-Post-68	2019-10-25 14:25:00	2019-10-25 15:07:42	CTBRA	I	Y	42.7
TAT-Post-69	2019-10-25 14:49:00	2019-10-25 17:12:42	CTBRA	I	N	143.7
TAT-Post-70	2019-10-25 14:54:00	2019-10-28 12:08:59	CTBRANEC	O	N	4154.98
TAT-Post-71	2019-10-25 15:31:00	2019-10-28 09:23:38	CTBRACOW	O	N	3952.63
TAT-Post-72	2019-10-25 17:37:00	2019-10-25 18:15:36	CTBRA	I	N	38.6
TAT-Post-73	2019-10-25 18:10:00	2019-10-25 18:47:20	CTBRASPC	E	N	37.3333
TAT-Post-74	2019-10-25 18:34:00	2019-10-25 19:27:23	CTBRASPC	E	N	53.3833
TAT-Post-75	2019-10-25 19:19:00	2019-10-25 19:53:37	CTBRA	E	N	34.6167
TAT-Post-76	2019-10-25 19:34:00	2019-10-25 19:59:52	CTBRASPC	E	N	25.8667
TAT-Post-77	2019-10-25 20:00:00	2019-10-25 20:35:33	CTBRASPC	E	N	35.55
TAT-Post-78	2019-10-25 21:11:00	2019-10-25 22:34:13	CTBFC	E	Y	83.2167
TAT-Post-79	2019-10-25 22:05:00	2019-10-26 01:03:17	CTBFC	E	N	178.283
TAT-Post-80	2019-10-25 22:37:00	2019-10-25 23:00:17	CTBRA	E	N	23.2833
TAT-Post-81	2019-10-25 22:46:00	2019-10-25 23:05:51	CTBRA	E	N	19.85
TAT-Post-82	2019-10-25 23:12:00	2019-10-26 01:42:09	CTBRA	E	N	150.15
TAT-Post-83	2019-10-25 23:32:00	2019-10-26 01:43:33	CTBRA	E	N	131.55
TAT-Post-84	2019-10-26	2019-10-26 01:45:37	CTBRASPC	E	N	105.617
TAT-Post-85	2019-10-26 01:10:00	2019-10-26 02:49:06	CTBRA	I	N	99.1
TAT-Post-86	2019-10-26 01:33:00	2019-10-26 03:12:21	CTBRAFAC	E	N	99.35
TAT-Post-87	2019-10-26 01:59:00	2019-10-26 03:20:35	CTBSPCSHOL	E	N	81.5833
TAT-Post-88	2019-10-26 02:06:00	2019-10-26 04:50:03	CTBRA	I	N	164.05
TAT-Post-89	2019-10-26 02:53:00	2019-10-26 03:51:46	CTBRASPC	E	N	58.7667
TAT-Post-90	2019-10-26 03:01:00	2019-10-26 03:55:16	CTBRASPC	E	N	54.2667
TAT-Post-91	2019-10-26 03:34:00	2019-10-26 03:58:28	CTBRASPC	E	N	24.4667
TAT-Post-92	2019-10-26 03:54:00	2019-10-26 05:04:58	CTBRA	I	N	70.9667
TAT-Post-93	2019-10-26 04:10:00	2019-10-26 05:06:53	CTBRA	E	N	56.8833
TAT-Post-94	2019-10-26 04:45:00	2019-10-26 05:41:57	CTBRACOW	E	Y	56.95
TAT-Post-95	2019-10-26 05:39:00	2019-10-26 06:10:24	CTBRASPC	E	N	31.4
TAT-Post-96	2019-10-26 05:52:00	2019-10-26 06:05:19	CTBRA	I	N	13.3167
TAT-Post-97	2019-10-26 06:03:00	2019-10-26 06:29:36	CTBRASPC	E	N	26.6
TAT-Post-98	2019-10-26 08:29:00	2019-10-26 09:15:32	CTBRA	E	Y	46.5333
TAT-Post-99	2019-10-26 08:47:00	2019-10-26 09:26:32	CTBRA	E	N	39.5333
TAT-Post-100	2019-10-26 09:16:00	2019-10-26 11:28:49	CTBRAFAC	I	N	132.817
TAT-Post-101	2019-10-26 09:35:00	2019-10-26 10:23:13	CTBRACAR	E	N	48.2167
TAT-Post-102	2019-10-26 09:58:00	2019-10-26 10:34:58	CTBRA	I	Y	36.9667
TAT-Post-103	2019-10-26 10:40:00	2019-10-26 11:36:50	CTBRA	E	N	56.8333
TAT-Post-104	2019-10-26 11:03:00	2019-10-26 12:33:05	CTBSPCAR	E	N	90.0833
TAT-Post-105	2019-10-26 11:27:00	2019-10-26 12:58:44	CTBRA	I	Y	91.7333
TAT-Post-106	2019-10-26 12:02:00	2019-10-26 12:49:56	CTBRA	E	N	47.9333
TAT-Post-107	2019-10-26 12:04:00	2019-10-26 13:48:49	CTBRA	I	Y	104.817
TAT-Post-108	2019-10-26 12:25:00	2019-10-26 14:17:01	CTBRA	I	N	112.017
TAT-Post-109	2019-10-26 12:27:00	2019-10-26 15:42:16	CTBRACAR	I	Y	195.267
TAT-Post-110	2019-10-26 12:38:00	2019-10-26 14:21:25	CTBRA	E	N	103.417
TAT-Post-111	2019-10-26 13:12:00	2019-10-26 15:57:22	CTBSPCAR	E	Y	165.367
TAT-Post-112	2019-10-26 13:50:00	2019-10-26 14:35:30	CTBRA	E	N	45.5
TAT-Post-113	2019-10-26 14:03:00	2019-10-26 16:04:59	CTBRASPC	E	N	121.983
TAT-Post-114	2019-10-26 14:20:00	2019-10-26 15:25:30	CTBRA	I	N	65.5
TAT-Post-115	2019-10-26 14:21:00	2019-10-26 15:29:07	CTBRA	E	N	68.1167
TAT-Post-116	2019-10-26 14:26:00	2019-10-26 17:11:14	CTBRASPC	E	N	165.233
TAT-Post-117	2019-10-26 15:11:00	2019-10-26 17:55:23	CTBFSPCCAR	E	N	164.383
TAT-Post-118	2019-10-26 15:42:00	2019-10-26 16:51:56	CTHEAVEN	I	N	69.9333
TAT-Post-119	2019-10-26 15:45:00	2019-10-26 16:32:20	CTBRA	E	N	47.3333
TAT-Post-120	2019-10-26 15:59:00	2019-10-26 16:39:39	CTBRAFAC	E	N	40.65
TAT-Post-121	2019-10-26 16:53:00	2019-10-26 19:22:32	CTBRA	I	Y	149.533
TAT-Post-122	2019-10-26 16:55:00	2019-10-26 19:39:58	CTBFC	I	N	164.967
TAT-Post-123	2019-10-26 17:06:00	2019-10-26 17:52:57	CTBRA	I	Y	46.95
TAT-Post-124	2019-10-26 17:09:00	2019-10-26 17:27:40	CTBRA	I	N	18.6667
TAT-Post-125	2019-10-26 18:05:00	2019-10-26 18:20:48	CTBRA	E	N	15.8
TAT-Post-126	2019-10-26 18:30:00	2019-10-26 18:53:33	CTBRA	I	N	23.55
TAT-Post-127	2019-10-26 19:04:00	2019-10-26 20:20:20	CTBRASPC	E	N	76.3333
TAT-Post-128	2019-10-26 19:58:00	2019-10-26 22:09:17	CTBRA	E	N	131.283
TAT-Post-129	2019-10-26 20:37:00	2019-10-26 22:40:20	CTBFC	E	N	123.333
TAT-Post-130	2019-10-26 21:21:00	2019-10-26 22:40:41	CTBRASPC	I	N	79.6833
TAT-Post-131	2019-10-26 22:04:00	2019-10-26 23:46:23	CTBRA	I	N	102.383
TAT-Post-132	2019-10-26 22:49:00	2019-10-26 23:56:49	CTBRASPC	E	N	67.8167
TAT-Post-133	2019-10-26 22:57:00	2019-10-27 00:36:13	CTBRA	I	Y	99.2167
TAT-Post-134	2019-10-26 23:48:00	2019-10-27 01:19:43	CTBRASPC	E	N	91.7167
TAT-Post-135	2019-10-26 23:51:00	2019-10-27 00:14:38	CTBRA	I	N	23.6333
TAT-Post-136	2019-10-27 00:09:00	2019-10-27 01:29:14	CTBFC	E	N	80.2333
TAT-Post-137	2019-10-27 00:27:00	2019-10-27 01:35:25	CTBRASPC	E	N	68.4167
TAT-Post-138	2019-10-27 00:33:00	2019-10-27 01:21:00	CTBRA	I	N	48
TAT-Post-139	2019-10-27 00:47:00	2019-10-27 01:53:59	CTBRASPC	E	N	66.9833
TAT-Post-140	2019-10-27 00:52:00	2019-10-27 01:49:05	CTBSPCSHOR	I	N	57.0833
TAT-Post-141	2019-10-27 01:13:00	2019-10-27 01:42:35	CTBRA	I	N	29.5833
TAT-Post-142	2019-10-27 01:22:00	2019-10-27 02:47:21	CTBRAFAC	E	N	85.35
TAT-Post-143	2019-10-27 02:04:00	2019-10-27 02:58:26	CTBFC	E	N	54.4333
TAT-Post-144	2019-10-27 02:10:00	2019-10-27 03:04:50	CTBFC	E	N	54.8333
TAT-Post-145	2019-10-27 02:29:00	2019-10-27 03:11:40	CTBRA	I	N	42.6667
TAT-Post-146	2019-10-27 02:46:00	2019-10-27 03:16:26	CTBRA	E	N	30.4333
TAT-Post-147	2019-10-27 03:28:00	2019-10-27 04:15:20	CTBRASPC	E	N	47.3333
TAT-Post-148	2019-10-27 03:53:00	2019-10-27 04:24:27	CTBFC	E	N	31.45
TAT-Post-149	2019-10-27 04:45:00	2019-10-27 05:14:02	CTBFC	E	N	29.0333
TAT-Post-150	2019-10-27 05:19:00	2019-10-27 05:42:51	CTBFC	E	N	23.85
TAT-Post-151	2019-10-27 08:09:00	2019-10-27 09:00:45	CTBRASPC	E	N	51.75
TAT-Post-152	2019-10-27 08:25:00	2019-10-27 09:04:35	CTBRASPC	I	N	39.5833
TAT-Post-153	2019-10-27 09:24:00	2019-10-27 10:07:12	CTBRA	E	N	43.2
TAT-Post-154	2019-10-27 09:30:00	2019-10-27 09:55:41	CTBRA	I	Y	25.6833
TAT-Post-155	2019-10-27 09:41:00	2019-10-27 10:37:52	CTBRA	I	Y	56.8667
TAT-Post-156	2019-10-27 09:56:00	2019-10-27 13:19:41	CTBRACOW	I	Y	203.683
TAT-Post-157	2019-10-27 10:24:00	2019-10-27 14:43:05	CTBRA	I	Y	259.083
TAT-Post-158	2019-10-27 10:38:00	2019-10-27 14:58:54	CTBRA	I	N	260.9
TAT-Post-159	2019-10-27 11:17:00	2019-10-27 15:33:10	CTBRA	I	Y	256.167
TAT-Post-160	2019-10-27 11:33:00	2019-10-27 12:43:45	CTBRACAR	E	N	70.75
TAT-Post-161	2019-10-27 12:26:00	2019-10-27 14:12:44	CTBRAPER	E	N	106.733
TAT-Post-162	2019-10-27 12:37:00	2019-10-27 17:28:56	CTBRA	I	Y	291.933
TAT-Post-163	2019-10-27 13:16:00	2019-10-27 15:59:05	CTBRA	I	N	163.083
TAT-Post-164	2019-10-27 13:27:00	2019-10-27 14:41:46	CTBFC	E	N	74.7667
TAT-Post-165	2019-10-27 13:53:00	2019-10-27 17:07:58	CTBRA	E	N	194.967
TAT-Post-166	2019-10-27 14:49:00	2019-10-27 18:34:47	CTBRACAR	E	N	225.783
TAT-Post-167	2019-10-27 15:13:00	2019-10-27 17:22:33	CTBRA	E	N	129.55
TAT-Post-168	2019-10-27 15:41:00	2019-10-27 18:04:58	CTBRAPER	E	N	143.967
TAT-Post-169	2019-10-27 15:58:00	2019-10-27 18:50:31	CTBRAFAC	E	N	172.517
TAT-Post-170	2019-10-27 15:58:00	2019-10-27 17:29:11	CTBRA	E	N	91.1833
TAT-Post-171	2019-10-27 16:11:00	2019-10-27 18:50:43	CTBRA	E	N	159.717
TAT-Post-172	2019-10-27 16:57:00	2019-10-28 05:49:06	CTBRA	I	N	772.1
TAT-Post-173	2019-10-27 17:29:00	2019-10-27 19:23:18	CTBRASPC	E	N	114.3
TAT-Post-174	2019-10-27 18:37:00	2019-10-27 19:36:38	CTBRA	E	N	59.6333
TAT-Post-175	2019-10-27 20:14:00	2019-10-27 21:53:55	CTBRA	I	N	99.9167
TAT-Post-176	2019-10-27 21:17:00	2019-10-27 23:02:42	CTBRA	E	N	105.7
TAT-Post-177	2019-10-27 22:34:00	2019-10-28 02:06:52	CTBRA	I	N	212.867
TAT-Post-178	2019-10-27 22:54:00	2019-10-28 02:05:01	CTBRACAR	E	N	191.017
TAT-Post-179	2019-10-27 23:09:00	2019-10-28 02:31:49	CTBRA	I	Y	202.817
TAT-Post-180	2019-10-27 23:36:00	2019-10-28 02:46:37	CTBRASPC	I	N	190.617
TAT-Post-181	2019-10-28 01:17:00	2019-10-28 03:10:56	CTBRASPC	E	N	113.933
TAT-Post-182	2019-10-28 01:32:00	2019-10-28 03:22:10	CTBRASPC	I	N	110.167
TAT-Post-183	2019-10-28 01:47:00	2019-10-28 03:29:22	CTBRACOW	I	N	102.367
TAT-Post-184	2019-10-28 02:09:00	2019-10-28 04:19:03	CTBRA	E	N	130.05
TAT-Post-185	2019-10-28 02:14:00	2019-10-28 08:54:10	CTBRA	I	N	400.167
TAT-Post-186	2019-10-28 02:25:00	2019-10-28 04:20:43	CTBRA	E	N	115.717
TAT-Post-187	2019-10-28 03:17:00	2019-10-28 04:17:43	CTBRASPC	E	N	60.7167
TAT-Post-188	2019-10-28 04:34:00	2019-10-28 05:17:44	CTBRA	E	Y	43.7333
TAT-Post-189	2019-10-28 07:46:00	2019-10-28 08:10:51	CTBRA	I	N	24.85
TAT-Post-190	2019-10-28 08:27:00	2019-10-28 09:05:46	CTBRA	I	N	38.7667
TAT-Post-191	2019-10-28 08:28:00	2019-10-28 09:00:13	CTBRA	I	N	32.2167
TAT-Post-192	2019-10-28 08:49:00	2019-10-28 09:32:13	CTBRAFAC	E	N	43.2167
TAT-Post-193	2019-10-28 09:33:00	2019-10-28 10:05:57	CTBRAC	I	N	32.95
TAT-Post-194	2019-10-28 09:44:00	2019-10-28 10:05:59	CTBRAC	I	N	21.9833
TAT-Post-195	2019-10-28 10:22:00	2019-10-28 11:17:26	CTBRACAR	E	N	55.4333
TAT-Post-196	2019-10-28 10:24:00	2019-10-28 11:15:31	CTHEAVEN	I	N	51.5167
TAT-Post-197	2019-10-28 10:57:00	2019-10-28 11:25:26	CTBRA	E	N	28.4333
TAT-Post-198	2019-10-28 11:28:00	2019-10-28 11:50:47	CTBRA	E	N	22.7833
TAT-Post-199	2019-10-28 11:53:00	2019-10-28 12:45:31	CTBFSPCCAR	E	N	52.5167
TAT-Post-200	2019-10-28 12:16:00	2019-10-28 12:34:33	CTBRA	I	N	18.55
TAT-Post-201	2019-10-28 12:24:00	2019-10-28 15:19:31	CTBRA	O	Y	175.517
TAT-Post-202	2019-10-28 12:36:00	2019-10-28 13:23:36	CTBFC	E	N	47.6
TAT-Post-203	2019-10-28 12:37:00	2019-10-28 15:06:10	CTBRA	E	N	149.167
TAT-Post-204	2019-10-28 12:40:00	2019-10-29 11:01:37	CTBRACOW	O	N	1341.62
TAT-Post-205	2019-10-28 13:05:00	2019-10-28 14:10:13	CTBSPCSHOR	E	N	65.2167
TAT-Post-206	2019-10-28 13:27:00	2019-10-28 14:24:48	CTBRASPC	E	N	57.8
TAT-Post-207	2019-10-28 13:27:00	2019-10-28 13:57:37	CTBRA	E	N	30.6167
TAT-Post-208	2019-10-28 13:35:00	2019-10-28 14:30:40	CTBRA	I	N	55.6667
TAT-Post-209	2019-10-28 14:04:00	2019-10-28 15:02:30	CTBRACAR	I	N	58.5
TAT-Post-210	2019-10-28 14:15:00	2019-10-28 15:50:14	CTBSPCAR	E	Y	95.2333
TAT-Post-211	2019-10-28 14:24:00	2019-10-28 15:12:54	CTBRA	O	N	48.9
TAT-Post-212	2019-10-28 14:35:00	2019-10-28 15:25:24	CTBRAFAC	E	N	50.4
TAT-Post-213	2019-10-28 14:54:00	2019-10-28 16:10:11	CTBFC	E	N	76.1833
TAT-Post-214	2019-10-28 15:10:00	2019-10-28 15:51:20	CTBRA	I	N	41.3333
TAT-Post-215	2019-10-28 15:12:00	2019-10-28 16:52:18	CTBRANEC	O	N	100.3
TAT-Post-216	2019-10-28 15:24:00	2019-10-28 16:31:28	CTBRASPC	E	N	67.4667
TAT-Post-217	2019-10-28 15:25:00	2019-10-29 15:53:20	CTHEAVEN	O	N	1468.33
TAT-Post-218	2019-10-28 15:30:00	2019-10-28 16:29:05	CTBFC	E	N	59.0833
TAT-Post-219	2019-10-28 15:39:00	2019-10-28 16:06:03	CTBRASPC	E	N	27.05
TAT-Post-220	2019-10-28 15:44:00	2019-10-28 16:17:58	CTBRASPC	E	Y	33.9667
TAT-Post-221	2019-10-28 15:48:00	2019-10-28 16:16:12	CTBRA	I	Y	28.2
TAT-Post-222	2019-10-28 15:58:00	2019-10-28 16:21:39	CTBRASPC	E	N	23.65
TAT-Post-223	2019-10-28 16:02:00	2019-10-28 17:17:30	CTBRASPC	E	N	75.5
TAT-Post-224	2019-10-28 16:04:00	2019-10-28 16:27:17	CTBRA	I	N	23.2833
TAT-Post-225	2019-10-28 16:17:00	2019-10-28 17:07:15	CTBRASPC	E	N	50.25
TAT-Post-226	2019-10-28 17:05:00	2019-10-29 11:14:23	CTBRA	O	N	1089.38
TAT-Post-227	2019-10-28 17:09:00	2019-10-28 17:51:04	CTBRA	E	Y	42.0667
TAT-Post-228	2019-10-28 17:09:00	2019-10-28 17:21:27	CTBRA	I	N	12.45
TAT-Post-229	2019-10-28 17:22:00	2019-10-28 18:46:23	CTBRACAR	E	N	84.3833
TAT-Post-230	2019-10-28 17:30:00	2019-10-28 17:56:29	CTBRA	E	N	26.4833
TAT-Post-231	2019-10-28 17:45:00	2019-10-28 18:28:40	CTBFC	E	N	43.6667
TAT-Post-232	2019-10-28 18:00:00	2019-10-28 19:08:46	CTBRA	E	N	68.7667
TAT-Post-233	2019-10-28 18:00:00	2019-10-28 18:55:35	CTBRASPC	E	N	55.5833
TAT-Post-234	2019-10-28 18:28:00	2019-10-28 19:12:46	CTBRAC	E	N	44.7667
TAT-Post-235	2019-10-28 19:05:00	2019-10-28 19:55:49	CTBRASPC	E	N	50.8167
TAT-Post-236	2019-10-28 19:25:00	2019-10-28 19:55:21	CTBRA	E	N	30.35
TAT-Post-237	2019-10-28 19:32:00	2019-10-28 20:37:28	CTBRASPC	E	N	65.4667
TAT-Post-238	2019-10-28 20:06:00	2019-10-28 20:56:46	CTBRASPC	E	N	50.7667
TAT-Post-239	2019-10-28 20:28:00	2019-10-28 21:58:02	CTBRA	I	N	90.0333
TAT-Post-240	2019-10-28 22:09:00	2019-10-28 23:25:44	CTBRASPC	E	N	76.7333
TAT-Post-241	2019-10-28 22:42:00	2019-10-28 23:30:10	CTBRA	E	N	48.1667
TAT-Post-242	2019-10-28 22:55:00	2019-10-28 23:42:58	CTBRA	E	N	47.9667
TAT-Post-243	2019-10-28 22:59:00	2019-10-28 23:32:42	CTBRA	E	N	33.7
TAT-Post-244	2019-10-29 00:10:00	2019-10-29 00:51:22	CTBRA	E	N	41.3667
TAT-Post-245	2019-10-29 02:03:00	2019-10-29 02:12:34	CTBRAC	E	N	9.56667
TAT-Post-246	2019-10-29 02:13:00	2019-10-29 03:03:03	CTBRASPC	E	N	50.05
TAT-Post-247	2019-10-29 02:25:00	2019-10-29 03:40:46	CTBRASPC	E	N	75.7667
TAT-Post-248	2019-10-29 03:22:00	2019-10-29 03:46:18	CTBRA	E	N	24.3
TAT-Post-249	2019-10-29 03:36:00	2019-10-29 03:48:43	CTBRA	E	N	12.7167
TAT-Post-250	2019-10-29 05:01:00	2019-10-29 05:41:12	CTBRASPC	I	N	40.2
TAT-Post-251	2019-10-29 08:08:00	2019-10-29 10:06:50	CTBRA	O	N	118.833
TAT-Post-252	2019-10-29 08:09:00	2019-10-29 09:04:12	CTBRA	I	Y	55.2
TAT-Post-253	2019-10-29 08:20:00	2019-10-29 09:42:02	CTBRA	I	N	82.0333
TAT-Post-254	2019-10-29 08:28:00	2019-10-29 11:28:33	CTBRACOW	O	N	180.55
TAT-Post-255	2019-10-29 08:38:00	2019-10-29 09:24:18	CTBRA	I	Y	46.3
TAT-Post-256	2019-10-29 09:07:00	2019-10-29 11:37:30	CTBRA	O	N	150.5
TAT-Post-257	2019-10-29 09:45:00	2019-10-29 11:04:44	CTBRA	E	N	79.7333
TAT-Post-258	2019-10-29 09:55:00	2019-10-29 10:27:52	CTBRA	E	N	32.8667
TAT-Post-259	2019-10-29 10:15:00	2019-10-29 11:02:17	CTBRASPC	E	Y	47.2833
TAT-Post-260	2019-10-29 10:19:00	2019-10-29 11:35:08	CTBRA	I	N	76.1333
TAT-Post-261	2019-10-29 10:54:00	2019-10-29 11:43:52	CTBRASPC	E	Y	49.8667
TAT-Post-262	2019-10-29 11:11:00	2019-10-29 11:46:07	CTBRA	I	N	35.1167
TAT-Post-263	2019-10-29 11:23:00	2019-10-29 12:15:25	CTBRASPC	E	N	52.4167
TAT-Post-264	2019-10-29 11:42:00	2019-10-29 12:03:17	CTBRA	I	N	21.2833
TAT-Post-265	2019-10-29 12:10:00	2019-10-29 12:38:42	CTBRA	O	N	28.7
TAT-Post-266	2019-10-29 12:21:00	2019-10-29 14:32:06	CTBRA	I	N	131.1
TAT-Post-267	2019-10-29 12:21:00	2019-10-29 14:20:47	CTBRACAR	E	N	119.783
TAT-Post-268	2019-10-29 13:01:00	2019-10-29 14:25:28	CTBRA	E	N	84.4667
TAT-Post-269	2019-10-29 13:10:00	2019-10-29 14:18:38	CTBRA	I	Y	68.6333
TAT-Post-270	2019-10-29 13:27:00	2019-10-29 13:47:35	CTBRA	E	N	20.5833
TAT-Post-271	2019-10-29 13:36:00	2019-10-29 14:09:44	CTBRAPER	E	N	33.7333
TAT-Post-272	2019-10-29 13:38:00	2019-11-01 12:32:57	CTBRANEC	O	N	4254.95
TAT-Post-273	2019-10-29 13:40:00	2019-10-29 14:42:09	CTBRA	E	N	62.15
TAT-Post-274	2019-10-29 13:44:00	2019-10-29 14:34:20	CTBRA	I	N	50.3333
TAT-Post-275	2019-10-29 14:30:00	2019-10-29 15:11:41	CTBRA	E	N	41.6833
TAT-Post-276	2019-10-29 14:36:00	2019-10-29 15:51:20	CTBRASPC	E	N	75.3333
TAT-Post-277	2019-10-29 14:47:00	2019-10-29 15:31:47	CTBFC	I	N	44.7833
TAT-Post-278	2019-10-29 14:51:00	2019-10-29 15:58:37	CTBFC	E	N	67.6167
TAT-Post-279	2019-10-29 15:16:00	2019-10-29 15:47:39	CTBRASPC	E	N	31.65
TAT-Post-280	2019-10-29 15:30:00	2019-10-29 16:02:01	CTBRASPC	E	N	32.0167
TAT-Post-281	2019-10-29 15:33:00	2019-10-29 15:57:06	CTBRA	E	N	24.1
TAT-Post-282	2019-10-29 15:43:00	2019-10-29 16:30:14	CTBRA	I	N	47.2333
TAT-Post-283	2019-10-29 15:50:00	2019-10-29 16:42:39	CTBRASPC	E	N	52.65
TAT-Post-284	2019-10-29 16:02:00	2019-10-30 14:38:52	CTBRANEC	O	N	1356.87
TAT-Post-285	2019-10-29 16:08:00	2019-10-29 16:33:13	CTBRA	I	N	25.2167
TAT-Post-286	2019-10-29 16:09:00	2019-10-29 16:47:19	CTBRA	E	N	38.3167
TAT-Post-287	2019-10-29 16:29:00	2019-10-29 17:03:29	CTBRA	I	N	34.4833
TAT-Post-288	2019-10-29 16:33:00	2019-10-29 16:45:59	CTBRA	E	N	12.9833
TAT-Post-289	2019-10-29 16:37:00	2019-10-31 12:36:08	CTBRA	O	N	2639.13
TAT-Post-290	2019-10-29 16:40:00	2019-10-29 17:17:08	CTBRASPC	E	N	37.1333
TAT-Post-291	2019-10-29 17:16:00	2019-10-29 19:01:57	CTBRAFAC	E	N	105.95
TAT-Post-292	2019-10-29 17:43:00	2019-10-29 19:23:36	CTBRA	E	N	100.6
TAT-Post-293	2019-10-29 17:47:00	2019-10-29 19:38:10	CTBRA	I	Y	111.167
TAT-Post-294	2019-10-29 18:40:00	2019-10-29 19:10:54	CTBRASPC	E	N	30.9
TAT-Post-295	2019-10-29 19:24:00	2019-10-29 20:40:58	CTBRA	E	N	76.9667
TAT-Post-296	2019-10-29 19:32:00	2019-10-29 20:44:00	CTBRA	I	N	72
TAT-Post-297	2019-10-29 19:40:00	2019-10-29 21:29:28	CTBFSPCCAR	E	N	109.467
TAT-Post-298	2019-10-29 20:58:00	2019-10-29 22:07:03	CTBRASPC	E	N	69.05
TAT-Post-299	2019-10-29 21:26:00	2019-10-29 22:24:11	CTBRASPC	E	N	58.1833
TAT-Post-300	2019-10-29 21:40:00	2019-10-29 22:48:59	CTBRA	I	Y	68.9833
TAT-Post-301	2019-10-29 22:07:00	2019-10-29 23:00:36	CTBRAFAC	E	N	53.6
TAT-Post-302	2019-10-29 22:27:00	2019-10-29 23:28:50	CTBRA	E	Y	61.8333
TAT-Post-303	2019-10-29 22:52:00	2019-10-29 23:46:37	CTBRA	I	N	54.6167
TAT-Post-304	2019-10-29 23:13:00	2019-10-30 00:07:39	CTBRASPC	I	Y	54.65
TAT-Post-305	2019-10-29 23:25:00	2019-10-30 00:19:57	CTBRASPC	E	N	54.95
TAT-Post-306	2019-10-30 01:28:00	2019-10-30 02:13:29	CTBSPCSHOR	E	N	45.4833
TAT-Post-307	2019-10-30 01:40:00	2019-10-30 02:15:36	CTBRA	I	N	35.6
TAT-Post-308	2019-10-30 03:12:00	2019-10-30 03:43:43	CTBRASPC	E	N	31.7167
TAT-Post-309	2019-10-30 04:24:00	2019-10-30 04:58:23	CTBRASPC	I	N	34.3833
TAT-Post-310	2019-10-30 05:12:00	2019-10-30 06:01:38	CTBRAFAC	I	N	49.6333
TAT-Post-311	2019-10-30 05:49:00	2019-10-30 06:22:16	CTBRACOW	E	N	33.2667
TAT-Post-312	2019-10-30 06:20:00	2019-10-30 07:02:45	CTBRA	E	N	42.75
TAT-Post-313	2019-10-30 07:09:00	2019-10-30 07:41:51	CTBRASPC	E	N	32.85
TAT-Post-314	2019-10-30 07:56:00	2019-10-30 08:56:44	CTBRA	E	N	60.7333
TAT-Post-315	2019-10-30 08:13:00	2019-10-30 09:49:41	CTBRASPC	E	N	96.6833
TAT-Post-316	2019-10-30 08:57:00	2019-10-30 09:43:15	CTBRA	I	N	46.25
TAT-Post-317	2019-10-30 09:12:00	2019-10-30 09:46:15	CTBRA	I	N	34.25
TAT-Post-318	2019-10-30 09:19:00	2019-10-30 10:08:35	CTBRASPC	I	N	49.5833
TAT-Post-319	2019-10-30 09:28:00	2019-10-30 09:42:25	CTBRA	I	N	14.4167
TAT-Post-320	2019-10-30 09:34:00	2019-10-30 10:25:06	CTBRA	I	N	51.1
TAT-Post-321	2019-10-30 09:37:00	2019-10-30 11:03:14	CTBRASPC	E	N	86.2333
TAT-Post-322	2019-10-30 10:09:00	2019-10-30 11:23:45	CTBRA	E	Y	74.75
TAT-Post-323	2019-10-30 10:22:00	2019-10-30 11:47:58	CTBFC	E	N	85.9667
TAT-Post-324	2019-10-30 10:40:00	2019-10-30 12:17:28	CTBRA	I	N	97.4667
TAT-Post-325	2019-10-30 10:44:00	2019-10-30 11:15:21	CTBRA	I	Y	31.35
TAT-Post-326	2019-10-30 10:48:00	2019-10-30 11:41:15	CTBRA	E	N	53.25
TAT-Post-327	2019-10-30 10:55:00	2019-10-30 12:02:11	CTBRA	I	Y	67.1833
TAT-Post-328	2019-10-30 10:58:00	2019-10-30 12:13:18	CTBRA	I	Y	75.3
TAT-Post-329	2019-10-30 11:09:00	2019-10-30 11:43:53	CTBRA	E	N	34.8833
TAT-Post-330	2019-10-30 11:12:00	2019-10-30 11:55:18	CTBRA	E	N	43.3
TAT-Post-331	2019-10-30 12:03:00	2019-10-30 12:43:37	CTBSPCSHOL	E	N	40.6167
TAT-Post-332	2019-10-30 12:09:00	2019-10-30 12:42:44	CTBRAC	O	N	33.7333
TAT-Post-333	2019-10-30 12:24:00	2019-10-30 14:33:45	CTBRAFAC	I	Y	129.75
TAT-Post-334	2019-10-30 12:37:00	2019-10-30 15:19:29	CTBRACOW	O	N	162.483
TAT-Post-335	2019-10-30 12:49:00	2019-10-30 14:14:34	CTBRA	E	N	85.5667
TAT-Post-336	2019-10-30 12:53:00	2019-10-30 16:07:56	CTBRA	I	Y	194.933
TAT-Post-337	2019-10-30 13:17:00	2019-10-30 16:00:20	CTBRA	I	N	163.333
TAT-Post-338	2019-10-30 13:39:00	2019-10-30 15:34:21	CTBRA	O	N	115.35
TAT-Post-339	2019-10-30 13:56:00	2019-10-30 14:53:18	CTBFC	E	N	57.3
TAT-Post-340	2019-10-30 13:57:00	2019-10-30 16:04:07	CTBRA	O	N	127.117
TAT-Post-341	2019-10-30 14:13:00	2019-10-30 14:45:50	CTBFC	E	N	32.8333
TAT-Post-342	2019-10-30 14:35:00	2019-10-30 15:58:45	CTBRA	I	N	83.75
TAT-Post-343	2019-10-30 14:35:00	2019-10-30 15:16:31	CTBRACAR	E	N	41.5167
TAT-Post-344	2019-10-30 14:51:00	2019-10-30 15:15:53	CTBFC	E	N	24.8833
TAT-Post-345	2019-10-30 15:10:00	2019-10-30 16:16:51	CTBRASPC	E	N	66.85
TAT-Post-346	2019-10-30 15:27:00	2019-10-30 16:11:42	CTBFC	E	N	44.7
TAT-Post-347	2019-10-30 16:18:00	2019-10-30 16:58:24	CTBRA	I	Y	40.4
TAT-Post-348	2019-10-30 16:33:00	2019-10-31 08:49:06	CTBRA	O	N	976.1
TAT-Post-349	2019-10-30 16:46:00	2019-10-30 17:48:06	CTBRACAR	E	N	62.1
TAT-Post-350	2019-10-30 17:10:00	2019-10-30 17:27:46	CTBRA	E	N	17.7667
TAT-Post-351	2019-10-30 17:37:00	2019-10-30 18:10:06	CTBRAPER	E	N	33.1
TAT-Post-352	2019-10-30 18:46:00	2019-10-30 19:26:28	CTBRA	E	N	40.4667
TAT-Post-353	2019-10-30 19:44:00	2019-10-30 20:08:21	CTBRA	I	N	24.35
TAT-Post-354	2019-10-30 21:12:00	2019-10-30 22:18:17	CTBRASPC	I	N	66.2833
TAT-Post-355	2019-10-30 21:23:00	2019-10-30 22:32:14	CTBRASPC	E	N	69.2333
TAT-Post-356	2019-10-30 21:46:00	2019-10-30 22:56:42	CTBRA	E	N	70.7
TAT-Post-357	2019-10-30 21:51:00	2019-10-30 22:56:39	CTBRA	E	N	65.65
TAT-Post-358	2019-10-30 22:20:00	2019-10-30 23:30:55	CTBFSPCCAR	E	N	70.9167
TAT-Post-359	2019-10-30 22:47:00	2019-10-30 23:26:11	CTBRASPC	E	N	39.1833
TAT-Post-360	2019-10-30 23:06:00	2019-10-30 23:36:50	CTBRA	E	N	30.8333
TAT-Post-361	2019-10-31 00:22:00	2019-10-31 00:59:54	CTBRASPC	I	N	37.9
TAT-Post-362	2019-10-31 00:45:00	2019-10-31 01:02:10	CTBRA	I	N	17.1667
TAT-Post-363	2019-10-31 01:43:00	2019-10-31 02:15:14	CTBRASPC	E	N	32.2333
TAT-Post-364	2019-10-31 03:26:00	2019-10-31 04:12:25	CTBRA	E	Y	46.4167
TAT-Post-365	2019-10-31 04:14:00	2019-10-31 04:25:10	CTBRAC	E	N	11.1667
TAT-Post-366	2019-10-31 04:27:00	2019-10-31 04:48:09	CTBRASPC	E	N	21.15
TAT-Post-367	2019-10-31 04:41:00	2019-10-31 05:09:26	CTBRA	E	Y	28.4333
TAT-Post-368	2019-10-31 04:51:00	2019-10-31 05:17:25	CTBRASPC	E	N	26.4167
TAT-Post-369	2019-10-31 05:12:00	2019-10-31 06:04:52	CTBRASPC	E	N	52.8667
TAT-Post-370	2019-10-31 05:57:00	2019-10-31 06:25:41	CTBFC	E	N	28.6833
TAT-Post-371	2019-10-31 08:25:00	2019-10-31 09:40:18	CTBRA	I	Y	75.3
TAT-Post-372	2019-10-31 09:05:00	2019-10-31 09:30:16	CTBRA	I	N	25.2667
TAT-Post-373	2019-10-31 09:37:00	2019-10-31 10:14:20	CTBRA	I	Y	37.3333
TAT-Post-374	2019-10-31 09:48:00	2019-10-31 10:11:31	CTBRA	I	N	23.5167
TAT-Post-375	2019-10-31 09:50:00	2019-10-31 10:02:03	CTBRA	I	Y	12.05
TAT-Post-376	2019-10-31 10:32:00	2019-10-31 10:52:00	CTBRA	E	N	20
TAT-Post-377	2019-10-31 10:39:00	2019-10-31 12:23:31	CTBRACOW	I	N	104.517
TAT-Post-378	2019-10-31 11:32:00	2019-10-31 12:41:49	CTBRA	I	Y	69.8167
TAT-Post-379	2019-10-31 11:49:00	2019-10-31 12:11:58	CTBRA	E	N	22.9667
TAT-Post-380	2019-10-31 12:07:00	2019-10-31 12:57:35	CTBRA	I	N	50.5833
TAT-Post-381	2019-10-31 12:22:00	2019-10-31 15:24:37	CTHEAVEN	I	Y	182.617
TAT-Post-382	2019-10-31 12:50:00	2019-10-31 15:13:19	CTHEAVEN	I	Y	143.317
TAT-Post-383	2019-10-31 13:24:00	2019-10-31 14:24:14	CTBRA	I	N	60.2333
TAT-Post-384	2019-10-31 13:49:00	2019-10-31 15:03:38	CTBRA	I	Y	74.6333
TAT-Post-385	2019-10-31 14:22:00	2019-10-31 14:49:52	CTBRA	I	N	27.8667
TAT-Post-386	2019-10-31 14:37:00	2019-10-31 15:09:07	CTBRACAR	E	N	32.1167
TAT-Post-387	2019-10-31 14:55:00	2019-10-31 15:41:13	CTBRASPC	E	N	46.2167
TAT-Post-388	2019-10-31 15:24:00	2019-10-31 16:28:34	CTBRASPC	E	N	64.5667
TAT-Post-389	2019-10-31 15:24:00	2019-10-31 15:43:56	CTBRA	I	N	19.9333
TAT-Post-390	2019-10-31 15:42:00	2019-10-31 16:58:34	CTBSPCAR	E	N	76.5667
TAT-Post-391	2019-10-31 16:12:00	2019-10-31 16:50:12	CTBRASPC	E	N	38.2
TAT-Post-392	2019-10-31 16:31:00	2019-10-31 16:52:24	CTBRA	I	N	21.4
TAT-Post-393	2019-10-31 17:03:00	2019-10-31 17:34:07	CTBRA	E	N	31.1167
TAT-Post-394	2019-10-31 17:13:00	2019-11-01 11:48:10	CTBRA	O	N	1115.17
TAT-Post-395	2019-10-31 17:14:00	2019-10-31 18:09:42	CTBRA	E	N	55.7
TAT-Post-396	2019-10-31 17:16:00	2019-10-31 18:56:48	CTBRACOW	I	N	100.8
TAT-Post-397	2019-10-31 17:32:00	2019-11-01 08:56:14	CTBRA	I	N	924.233
TAT-Post-398	2019-10-31 17:35:00	2019-10-31 18:52:21	CTBRA	I	N	77.35
TAT-Post-399	2019-10-31 19:11:00	2019-10-31 19:43:35	CTBRASPC	I	N	32.5833
TAT-Post-400	2019-10-31 19:25:00	2019-10-31 19:51:07	CTBRA	E	N	26.1167
TAT-Post-401	2019-10-31 19:37:00	2019-10-31 20:32:48	CTBFC	E	N	55.8
TAT-Post-402	2019-10-31 19:57:00	2019-10-31 20:41:38	CTBRA	E	N	44.6333
TAT-Post-403	2019-10-31 20:21:00	2019-10-31 20:49:27	CTBRA	E	N	28.45
TAT-Post-404	2019-10-31 20:29:00	2019-10-31 21:32:09	CTBRA	E	N	63.15
TAT-Post-405	2019-10-31 21:36:00	2019-10-31 22:06:30	CTBRA	E	N	30.5
TAT-Post-406	2019-10-31 21:46:00	2019-10-31 22:54:09	CTBRA	E	N	68.15
TAT-Post-407	2019-10-31 22:09:00	2019-10-31 22:56:17	CTBRA	I	N	47.2833
TAT-Post-408	2019-10-31 22:11:00	2019-10-31 23:08:23	CTBFC	I	N	57.3833
TAT-Post-409	2019-10-31 22:25:00	2019-10-31 23:08:17	CTBRASPC	E	N	43.2833
TAT-Post-410	2019-10-31 22:41:00	2019-10-31 23:29:45	CTBRASPC	E	N	48.75
TAT-Post-411	2019-10-31 23:40:00	2019-11-01 01:26:38	CTBRASPC	E	N	106.633
TAT-Post-412	2019-10-31 23:55:00	2019-11-01 00:51:07	CTBFC	E	N	56.1167
TAT-Post-413	2019-11-01 00:51:00	2019-11-01 01:32:51	CTBRASPC	E	N	41.85
TAT-Post-414	2019-11-01 01:06:00	2019-11-01 01:39:46	CTBRA	I	N	33.7667
TAT-Post-415	2019-11-01 01:18:00	2019-11-01 01:44:37	CTBRA	E	Y	26.6167
TAT-Post-416	2019-11-01 01:32:00	2019-11-01 03:05:44	CTBRACAR	I	N	93.7333
TAT-Post-417	2019-11-01 01:45:00	2019-11-01 03:09:40	CTBSPCSHOL	I	N	84.6667
TAT-Post-418	2019-11-01 02:27:00	2019-11-01 03:12:06	CTBRA	E	N	45.1
TAT-Post-419	2019-11-01 02:44:00	2019-11-01 03:18:48	CTBFC	E	N	34.8
TAT-Post-420	2019-11-01 02:58:00	2019-11-01 03:21:55	CTBRA	E	N	23.9167
TAT-Post-421	2019-11-01 03:36:00	2019-11-01 03:56:59	CTBRA	E	N	20.9833
TAT-Post-422	2019-11-01 04:05:00	2019-11-01 04:28:44	CTBRACAR	E	N	23.7333
TAT-Post-423	2019-11-01 04:46:00	2019-11-01 04:59:53	CTBRA	I	N	13.8833
TAT-Post-424	2019-11-01 05:29:00	2019-11-01 05:59:40	CTBRA	E	N	30.6667
TAT-Post-425	2019-11-01 05:35:00	2019-11-01 06:06:12	CTBRAFAC	E	N	31.2
TAT-Post-426	2019-11-01 06:24:00	2019-11-01 07:02:40	CTBRACAR	E	N	38.6667
TAT-Post-427	2019-11-01 06:53:00	2019-11-01 07:05:12	CTBRA	E	N	12.2
TAT-Post-428	2019-11-01 08:51:00	2019-11-01 09:20:45	CTBRA	I	Y	29.75
TAT-Post-429	2019-11-01 08:58:00	2019-11-01 09:30:09	CTBRA	I	Y	32.15
TAT-Post-430	2019-11-01 09:23:00	2019-11-01 11:55:19	CTBRACAR	I	N	152.317
TAT-Post-431	2019-11-01 09:28:00	2019-11-01 10:10:16	CTBRA	I	Y	42.2667
TAT-Post-432	2019-11-01 09:59:00	2019-11-01 11:31:39	CTBRA	I	N	92.65
TAT-Post-433	2019-11-01 11:04:00	2019-11-01 12:41:10	CTBRA	E	N	97.1667
TAT-Post-434	2019-11-01 11:08:00	2019-11-01 11:42:40	CTBRA	I	Y	34.6667
TAT-Post-435	2019-11-01 11:30:00	2019-11-01 11:54:34	CTBRA	O	Y	24.5667
TAT-Post-436	2019-11-01 11:56:00	2019-11-01 12:48:19	CTBRA	I	Y	52.3167
TAT-Post-437	2019-11-01 12:00:00	2019-11-01 12:14:14	CTBRA	E	N	14.2333
TAT-Post-438	2019-11-01 12:39:00	2019-11-01 14:46:12	CTBRASIN	I	N	127.2
TAT-Post-439	2019-11-01 12:58:00	2019-11-01 14:25:24	CTBRA	O	N	87.4
TAT-Post-440	2019-11-01 13:04:00	2019-11-01 14:15:51	CTBRACAR	E	N	71.85
TAT-Post-441	2019-11-01 13:21:00	2019-11-01 14:20:56	CTBRA	O	N	59.9333
TAT-Post-442	2019-11-01 13:54:00	2019-11-01 14:54:47	CTBSPCAR	E	N	60.7833
TAT-Post-443	2019-11-01 14:24:00	2019-11-01 14:52:50	CTBRAFAC	I	Y	28.8333
TAT-Post-444	2019-11-01 14:56:00	2019-11-01 15:14:50	CTBRAFAC	E	N	18.8333
TAT-Post-445	2019-11-01 15:04:00	2019-11-01 15:30:19	CTBRA	E	N	26.3167
TAT-Post-446	2019-11-01 15:07:00	2019-11-01 15:47:55	CTBRASPC	E	N	40.9167
TAT-Post-447	2019-11-01 15:12:00	2019-11-01 15:56:49	CTBRA	O	N	44.8167
TAT-Post-448	2019-11-01 15:32:00	2019-11-01 16:21:46	CTBRA	E	N	49.7667
TAT-Post-449	2019-11-01 15:36:00	2019-11-01 16:09:33	CTBRA	E	N	33.55
TAT-Post-450	2019-11-01 15:47:00	2019-11-01 15:58:56	CTBRA	E	N	11.9333
TAT-Post-451	2019-11-01 16:01:00	2019-11-01 17:16:01	CTBRACOW	I	y	75.0167
TAT-Post-452	2019-11-01 16:39:00	2019-11-01 17:31:05	CTBRASPC	E	N	52.0833
TAT-Post-453	2019-11-01 16:55:00	2019-11-01 17:24:55	CTBRA	I	Y	29.9167
TAT-Post-454	2019-11-01 17:07:00	2019-11-01 17:42:09	CTBRA	I	N	35.15
TAT-Post-455	2019-11-01 17:18:00	2019-11-01 17:41:12	CTBRA	I	N	23.2
TAT-Post-456	2019-11-01 17:30:00	2019-11-01 17:54:59	CTBFC	E	N	24.9833
TAT-Post-457	2019-11-01 17:43:00	2019-11-01 18:05:47	CTBRASPC	E	N	22.7833
TAT-Post-458	2019-11-01 17:44:00	2019-11-01 18:52:55	CTBRASPC	E	N	68.9167
TAT-Post-459	2019-11-01 18:07:00	2019-11-01 19:05:33	CTBRASPC	E	N	58.55
TAT-Post-460	2019-11-01 18:50:00	2019-11-01 19:32:43	CTBRASPC	E	N	42.7167
TAT-Post-461	2019-11-01 19:31:00	2019-11-01 20:29:58	CTBRASPC	E	N	58.9667
TAT-Post-462	2019-11-01 19:47:00	2019-11-01 20:20:52	CTBRASPC	E	N	33.8667
TAT-Post-463	2019-11-01 20:00:00	2019-11-01 20:51:43	CTBRA	E	N	51.7167
TAT-Post-464	2019-11-01 20:10:00	2019-11-01 20:56:24	CTBRASPC	E	N	46.4
TAT-Post-465	2019-11-01 20:35:00	2019-11-01 21:14:01	CTBRA	E	N	39.0167
TAT-Post-466	2019-11-01 20:41:00	2019-11-01 21:39:14	CTBSPCAR	E	N	58.2333
TAT-Post-467	2019-11-01 20:43:00	2019-11-01 21:18:14	CTBRASPC	E	N	35.2333
TAT-Post-468	2019-11-01 21:06:00	2019-11-01 21:52:42	CTBRASPC	E	N	46.7
TAT-Post-469	2019-11-01 21:29:00	2019-11-01 22:23:59	CTBRA	I	N	54.9833
TAT-Post-470	2019-11-01 21:49:00	2019-11-01 22:55:58	CTBRASPC	E	N	66.9667
TAT-Post-471	2019-11-01 22:31:00	2019-11-02 01:03:51	CTBRASPC	E	N	152.85
TAT-Post-472	2019-11-01 22:50:00	2019-11-02 01:12:26	CTBRASPC	E	N	142.433
TAT-Post-473	2019-11-01 22:58:00	2019-11-01 23:29:26	CTBRA	I	N	31.4333
TAT-Post-474	2019-11-01 23:03:00	2019-11-02 01:18:21	CTBRA	E	N	135.35
TAT-Post-475	2019-11-01 23:05:00	2019-11-02 01:30:16	CTBRA	E	N	145.267
TAT-Post-476	2019-11-02 00:38:00	2019-11-02 02:07:03	CTBRA	E	N	89.05
TAT-Post-477	2019-11-02 01:38:00	2019-11-02 02:48:12	CTBRASPC	E	N	70.2
TAT-Post-478	2019-11-02 02:34:00	2019-11-02 04:15:55	CTBFSPCCAR	E	N	101.917
TAT-Post-479	2019-11-02 03:14:00	2019-11-02 04:31:35	CTBRACAR	E	N	77.5833
TAT-Post-480	2019-11-02 03:17:00	2019-11-02 04:25:35	CTBRAFAC	E	N	68.5833
TAT-Post-481	2019-11-02 03:50:00	2019-11-02 05:06:52	CTBFC	E	N	76.8667
TAT-Post-482	2019-11-02 04:24:00	2019-11-02 05:10:56	CTBRA	I	N	46.9333
TAT-Post-483	2019-11-02 05:03:00	2019-11-02 06:33:50	CTBRASPC	E	N	90.8333
TAT-Post-484	2019-11-02 05:32:00	2019-11-02 06:49:17	CTBFC	E	N	77.2833
TAT-Post-485	2019-11-02 08:18:00	2019-11-02 09:07:55	CTBRA	I	N	49.9167
TAT-Post-486	2019-11-02 09:28:00	2019-11-02 11:10:38	CTBRASPC	E	N	102.633
TAT-Post-487	2019-11-02 09:28:00	2019-11-02 10:52:15	CTBRA	E	N	84.25
TAT-Post-488	2019-11-02 10:00:00	2019-11-02 12:50:31	CTBRASPC	E	N	170.517
TAT-Post-489	2019-11-02 10:19:00	2019-11-02 13:29:10	CTBRA	I	N	190.167
TAT-Post-490	2019-11-02 10:38:00	2019-11-02 12:13:12	CTBRA	I	N	95.2
TAT-Post-491	2019-11-02 11:43:00	2019-11-02 13:57:11	CTBRASPC	E	N	134.183
TAT-Post-492	2019-11-02 11:57:00	2019-11-02 14:15:15	CTBRA	I	Y	138.25
TAT-Post-493	2019-11-02 12:08:00	2019-11-02 13:07:58	CTBRASPC	E	N	59.9667
TAT-Post-494	2019-11-02 12:48:00	2019-11-02 15:07:31	CTBRA	I	N	139.517
TAT-Post-495	2019-11-02 12:55:00	2019-11-02 13:35:20	CTBRASPC	E	N	40.3333
TAT-Post-496	2019-11-02 13:12:00	2019-11-02 14:52:27	CTBRA	E	N	100.45
TAT-Post-497	2019-11-02 13:40:00	2019-11-02 15:22:46	CTBRAPER	E	N	102.767
TAT-Post-498	2019-11-02 14:01:00	2019-11-02 15:17:07	CTBRACAR	I	Y	76.1167
TAT-Post-499	2019-11-02 14:19:00	2019-11-02 15:42:49	CTBRASPC	E	N	83.8167
TAT-Post-500	2019-11-02 14:42:00	2019-11-02 15:36:07	CTBSPCSHOL	E	N	54.1167
TAT-Post-501	2019-11-02 15:15:00	2019-11-02 15:38:33	CTBRA	E	N	23.55
TAT-Post-502	2019-11-02 15:47:00	2019-11-02 17:02:35	CTBRASPC	E	N	75.5833
TAT-Post-503	2019-11-02 15:54:00	2019-11-02 16:27:20	CTBRAC	I	N	33.3333
TAT-Post-504	2019-11-02 16:09:00	2019-11-02 17:28:59	CTBRASPC	E	N	79.9833
TAT-Post-505	2019-11-02 16:48:00	2019-11-02 17:26:36	CTBRACAR	E	N	38.6
TAT-Post-506	2019-11-02 17:07:00	2019-11-02 18:51:13	CTBRA	E	N	104.217
TAT-Post-507	2019-11-02 17:27:00	2019-11-02 19:04:22	CTBSPCAR	E	N	97.3667
TAT-Post-508	2019-11-02 18:00:00	2019-11-02 19:30:07	CTBRASPC	E	N	90.1167
TAT-Post-509	2019-11-02 18:44:00	2019-11-02 19:29:11	CTBRA	E	N	45.1833
TAT-Post-510	2019-11-02 19:31:00	2019-11-02 20:43:41	CTBFC	E	N	72.6833
TAT-Post-511	2019-11-02 19:41:00	2019-11-02 21:01:07	CTBFC	E	N	80.1167
TAT-Post-512	2019-11-02 19:56:00	2019-11-02 21:39:08	CTBSPCSHOL	E	N	103.133
TAT-Post-513	2019-11-02 20:48:00	2019-11-02 21:51:54	CTBRAC	E	N	63.9
TAT-Post-514	2019-11-02 20:55:00	2019-11-02 22:35:11	CTBRA	I	N	100.183
TAT-Post-515	2019-11-02 21:02:00	2019-11-02 22:08:02	CTBRA	E	N	66.0333
TAT-Post-516	2019-11-02 21:07:00	2019-11-02 22:38:56	CTBRA	E	N	91.9333
TAT-Post-517	2019-11-02 21:11:00	2019-11-02 22:32:42	CTBRA	E	N	81.7
TAT-Post-518	2019-11-02 21:32:00	2019-11-02 22:44:12	CTBRASPC	E	N	72.2
TAT-Post-519	2019-11-02 22:26:00	2019-11-02 23:03:15	CTBRA	E	N	37.25
TAT-Post-520	2019-11-02 23:02:00	2019-11-02 23:32:20	CTBRA	E	N	30.3333
TAT-Post-521	2019-11-02 23:31:00	2019-11-03 00:17:47	CTBRASPC	E	N	46.7833
TAT-Post-522	2019-11-02 23:37:00	2019-11-02 23:57:40	CTBRA	I	N	20.6667
TAT-Post-523	2019-11-02 23:55:00	2019-11-03 00:19:34	CTBRA	I	N	24.5667
TAT-Post-524	2019-11-03 00:30:00	2019-11-03 01:33:45	CTBRA	I	N	63.75
TAT-Post-525	2019-11-03 02:11:00	2019-11-03 02:38:07	CTBRASPC	E	N	27.1167
TAT-Post-526	2019-11-03 02:29:00	2019-11-03 03:00:17	CTBRA	E	N	31.2833
TAT-Post-527	2019-11-03 03:27:00	2019-11-03 03:56:32	CTBRA	E	N	29.5333
TAT-Post-528	2019-11-03 03:29:00	2019-11-03 04:20:23	CTBRASPC	E	N	51.3833
TAT-Post-529	2019-11-03 03:47:00	2019-11-03 04:01:44	CTBRA	E	N	14.7333
TAT-Post-530	2019-11-03 03:54:00	2019-11-03 04:39:09	CTBRASPC	E	N	45.15
TAT-Post-531	2019-11-03 04:59:00	2019-11-03 05:37:43	CTBFC	E	N	38.7167
TAT-Post-532	2019-11-03 05:22:00	2019-11-03 05:58:26	CTBRA	E	N	36.4333
TAT-Post-533	2019-11-03 08:33:00	2019-11-03 09:48:40	CTBRAPER	I	N	75.6667
TAT-Post-534	2019-11-03 09:41:00	2019-11-03 10:32:40	CTBRA	I	N	51.6667
TAT-Post-535	2019-11-03 09:44:00	2019-11-03 11:56:23	CTBFC	E	N	132.383
TAT-Post-536	2019-11-03 11:39:00	2019-11-03 13:27:16	CTBRACAR	E	N	108.267
TAT-Post-537	2019-11-03 11:48:00	2019-11-03 13:17:04	CTBRACAR	I	N	89.0667
TAT-Post-538	2019-11-03 12:26:00	2019-11-03 13:19:51	CTBRA	I	Y	53.85
TAT-Post-539	2019-11-03 12:43:00	2019-11-03 13:04:06	CTBRA	I	N	21.1
TAT-Post-540	2019-11-03 13:06:00	2019-11-03 14:12:37	CTBRASPC	E	Y	66.6167
TAT-Post-541	2019-11-03 13:46:00	2019-11-03 14:55:24	CTBFC	E	N	69.4
TAT-Post-542	2019-11-03 13:46:00	2019-11-03 14:32:10	CTBRA	I	N	46.1667
TAT-Post-543	2019-11-03 13:50:00	2019-11-03 18:14:04	CTBRA	E	N	264.067
TAT-Post-544	2019-11-03 14:41:00	2019-11-03 15:04:53	CTBRAFAC	E	N	23.8833
TAT-Post-545	2019-11-03 15:19:00	2019-11-03 16:40:21	CTBRASPC	E	N	81.35
TAT-Post-546	2019-11-03 16:15:00	2019-11-03 17:12:35	CTBRASPC	E	N	57.5833
TAT-Post-547	2019-11-03 16:28:00	2019-11-03 17:49:41	CTBRACAR	E	N	81.6833
TAT-Post-548	2019-11-03 16:47:00	2019-11-03 17:48:20	CTBSPCAR	E	N	61.3333
TAT-Post-549	2019-11-03 16:49:00	2019-11-03 17:16:05	CTBRA	I	N	27.0833
TAT-Post-550	2019-11-03 17:23:00	2019-11-03 18:27:46	CTBRAC	E	N	64.7667
TAT-Post-551	2019-11-03 17:54:00	2019-11-03 18:49:11	CTBRASPC	E	N	55.1833
TAT-Post-552	2019-11-03 18:21:00	2019-11-03 20:06:40	CTBRAC	E	Y	105.667
TAT-Post-553	2019-11-03 18:50:00	2019-11-03 19:20:59	CTBRA	E	N	30.9833
TAT-Post-554	2019-11-03 19:08:00	2019-11-03 20:14:32	CTBRA	E	N	66.5333
TAT-Post-555	2019-11-03 19:27:00	2019-11-03 20:30:29	CTBRA	E	Y	63.4833
TAT-Post-556	2019-11-03 19:45:00	2019-11-03 21:26:21	CTBRACAR	I	N	101.35
TAT-Post-557	2019-11-03 21:32:00	2019-11-03 22:17:47	CTBFC	E	N	45.7833
TAT-Post-558	2019-11-03 21:55:00	2019-11-03 22:19:58	CTBRA	I	N	24.9667
TAT-Post-559	2019-11-03 22:13:00	2019-11-03 23:11:45	CTBRASPC	E	N	58.75
TAT-Post-560	2019-11-03 23:01:00	2019-11-03 23:29:05	CTBRA	E	N	28.0833
TAT-Post-561	2019-11-03 23:14:00	2019-11-03 23:49:27	CTBFC	E	N	35.45
TAT-Post-562	2019-11-03 23:24:00	2019-11-04 00:00:16	CTBSPCSHOL	I	N	36.2667
TAT-Post-563	2019-11-03 23:45:00	2019-11-04 00:41:52	CTBRASPC	E	N	56.8667
TAT-Post-564	2019-11-04 00:46:00	2019-11-04 02:02:06	CTBRASPC	I	N	76.1
TAT-Post-565	2019-11-04 01:06:00	2019-11-04 01:44:24	CTBRA	I	Y	38.4
TAT-Post-566	2019-11-04 01:54:00	2019-11-04 02:31:31	CTBRASPC	E	N	37.5167
TAT-Post-567	2019-11-04 03:29:00	2019-11-04 04:12:13	CTBRASPC	I	Y	43.2167
TAT-Post-568	2019-11-04 08:15:00	2019-11-04 14:52:23	CTBRA	O	N	397.383
TAT-Post-569	2019-11-04 08:22:00	2019-11-04 09:49:25	CTBRA	I	Y	87.4167
TAT-Post-570	2019-11-04 09:09:00	2019-11-04 15:07:55	CTBRANEC	O	N	358.917
TAT-Post-571	2019-11-04 09:34:00	2019-11-04 09:55:43	CTBRA	E	N	21.7167
TAT-Post-572	2019-11-04 10:07:00	2019-11-04 11:26:12	CTBRASPC	E	Y	79.2
TAT-Post-573	2019-11-04 10:28:00	2019-11-04 11:10:53	CTBRACAR	I	N	42.8833
TAT-Post-574	2019-11-04 11:39:00	2019-11-04 12:19:46	CTBRA	I	Y	40.7667
TAT-Post-575	2019-11-04 11:51:00	2019-11-04 12:19:04	CTBRASPC	E	N	28.0667
TAT-Post-576	2019-11-04 12:53:00	2019-11-04 14:11:22	CTBRA	I	Y	78.3667
TAT-Post-577	2019-11-04 13:01:00	2019-11-04 14:20:34	CTBRA	I	N	79.5667
TAT-Post-578	2019-11-04 13:05:00	2019-11-06 09:17:16	CTBRA	O	N	2652.27
TAT-Post-579	2019-11-04 13:22:00	2019-11-04 14:09:30	CTBRA	I	N	47.5
TAT-Post-580	2019-11-04 13:35:00	2019-11-04 14:21:19	CTBRASPC	E	N	46.3167
TAT-Post-581	2019-11-04 13:37:00	2019-11-04 14:33:59	CTBRA	E	N	56.9833
TAT-Post-582	2019-11-04 14:03:00	2019-11-04 15:49:32	CTBFC	E	N	106.533
TAT-Post-583	2019-11-04 14:06:00	2019-11-04 14:55:15	CTBRA	O	N	49.25
TAT-Post-584	2019-11-04 14:10:00	2019-11-06 09:59:26	CTBRA	O	Y	2629.43
TAT-Post-585	2019-11-04 14:38:00	2019-11-04 15:46:43	CTBRASPC	E	N	68.7167
TAT-Post-586	2019-11-04 15:27:00	2019-11-04 16:03:12	CTBRASPC	E	N	36.2
TAT-Post-587	2019-11-04 15:40:00	2019-11-04 16:09:41	CTBRAC	E	N	29.6833
TAT-Post-588	2019-11-04 15:59:00	2019-11-04 16:29:21	CTBRASPC	E	N	30.35
TAT-Post-589	2019-11-04 16:42:00	2019-11-06 10:09:10	CTBRAC	O	N	2487.17
TAT-Post-590	2019-11-04 16:47:00	2019-11-04 18:23:32	CTBRASPC	E	N	96.5333
TAT-Post-591	2019-11-04 17:23:00	2019-11-04 17:47:18	CTBRA	E	N	24.3
TAT-Post-592	2019-11-04 18:25:00	2019-11-04 18:36:07	CTBRA	E	N	11.1167
TAT-Post-593	2019-11-04 18:26:00	2019-11-04 19:15:31	CTBFC	E	N	49.5167
TAT-Post-594	2019-11-04 18:37:00	2019-11-04 19:38:00	CTBRACAR	I	N	61
TAT-Post-595	2019-11-04 18:52:00	2019-11-04 20:28:15	CTBRASPC	E	N	96.25
TAT-Post-596	2019-11-04 19:47:00	2019-11-04 20:20:29	CTBRASPC	E	N	33.4833
TAT-Post-597	2019-11-04 20:30:00	2019-11-04 22:39:52	CTBFC	E	N	129.867
TAT-Post-598	2019-11-04 20:41:00	2019-11-04 21:27:23	CTBRA	I	N	46.3833
TAT-Post-599	2019-11-04 21:24:00	2019-11-04 22:39:59	CTBRASPC	E	N	75.9833
TAT-Post-600	2019-11-04 21:31:00	2019-11-04 22:29:56	CTBRA	E	N	58.9333
TAT-Post-601	2019-11-04 21:50:00	2019-11-04 23:28:02	CTBRA	E	N	98.0333
TAT-Post-602	2019-11-04 22:02:00	2019-11-04 23:20:44	CTBRA	E	N	78.7333
TAT-Post-603	2019-11-04 22:04:00	2019-11-04 23:41:59	CTBFC	E	N	97.9833
TAT-Post-604	2019-11-04 22:26:00	2019-11-04 23:57:37	CTBRA	I	Y	91.6167
TAT-Post-605	2019-11-04 22:58:00	2019-11-05 00:05:19	CTBRASPC	E	N	67.3167
TAT-Post-606	2019-11-04 23:25:00	2019-11-05 01:12:51	CTBRACOW	E	Y	107.85
TAT-Post-607	2019-11-05 00:23:00	2019-11-05 01:45:47	CTBRASPC	E	N	82.7833
TAT-Post-608	2019-11-05 01:27:00	2019-11-05 03:10:25	CTBSPCAR	E	N	103.417
TAT-Post-609	2019-11-05 02:23:00	2019-11-05 03:42:40	CTBRASPC	E	N	79.6667
TAT-Post-610	2019-11-05 02:57:00	2019-11-05 03:52:23	CTBRASPC	E	N	55.3833
TAT-Post-611	2019-11-05 03:04:00	2019-11-05 03:46:19	CTBRA	I	N	42.3167
TAT-Post-612	2019-11-05 03:23:00	2019-11-05 04:05:18	CTBRASPC	E	N	42.3
TAT-Post-613	2019-11-05 05:06:00	2019-11-05 05:31:32	CTBRASPC	E	N	25.5333
TAT-Post-614	2019-11-05 05:16:00	2019-11-05 06:41:25	CTBRA	E	N	85.4167
TAT-Post-615	2019-11-05 05:57:00	2019-11-05 06:52:28	CTBRASPC	E	Y	55.4667
TAT-Post-616	2019-11-05 08:16:00	2019-11-05 08:56:55	CTBRA	I	N	40.9167
TAT-Post-617	2019-11-05 08:18:00	2019-11-05 09:11:33	CTBRASPC	E	N	53.55
TAT-Post-618	2019-11-05 09:36:00	2019-11-05 11:40:14	CTBRA	E	N	124.233
TAT-Post-619	2019-11-05 10:11:00	2019-11-05 12:33:31	CTBRA	E	N	142.517
TAT-Post-620	2019-11-05 10:25:00	2019-11-05 13:51:21	CTBRA	I	Y	206.35
TAT-Post-621	2019-11-05 10:38:00	2019-11-05 12:30:21	CTBRACOW	E	Y	112.35
TAT-Post-622	2019-11-05 10:44:00	2019-11-05 12:30:45	CTBRA	E	N	106.75
TAT-Post-623	2019-11-05 11:04:00	2019-11-05 12:56:42	CTBRASPC	E	N	112.7
TAT-Post-624	2019-11-05 12:22:00	2019-11-05 14:57:12	CTBRA	I	Y	155.2
TAT-Post-625	2019-11-05 12:32:00	2019-11-05 14:02:52	CTBRA	I	N	90.8667
TAT-Post-626	2019-11-05 12:45:00	2019-11-05 14:46:35	CTBFC	E	N	121.583
TAT-Post-627	2019-11-05 12:45:00	2019-11-05 13:13:07	CTBRA	E	N	28.1167
TAT-Post-628	2019-11-05 13:32:00	2019-11-05 14:07:35	CTBRAFAC	I	N	35.5833
TAT-Post-629	2019-11-05 13:42:00	2019-11-05 14:22:22	CTBRASPC	E	N	40.3667
TAT-Post-630	2019-11-05 13:45:00	2019-11-05 14:12:53	CTBRA	E	N	27.8833
TAT-Post-631	2019-11-05 13:45:00	2019-11-05 14:12:20	CTBRA	I	N	27.3333
TAT-Post-632	2019-11-05 14:13:00	2019-11-05 15:20:23	CTBRAPER	E	N	67.3833
TAT-Post-633	2019-11-05 15:22:00	2019-11-05 16:10:35	CTBRASPC	E	N	48.5833
TAT-Post-634	2019-11-05 15:26:00	2019-11-05 16:44:36	CTBRASPC	E	N	78.6
TAT-Post-635	2019-11-05 16:19:00	2019-11-05 17:41:06	CTBRA	I	Y	82.1
TAT-Post-636	2019-11-05 17:03:00	2019-11-05 17:48:28	CTBRA	I	N	45.4667
TAT-Post-637	2019-11-05 17:11:00	2019-11-05 18:24:04	CTBSPCAR	E	Y	73.0667
TAT-Post-638	2019-11-05 17:45:00	2019-11-05 18:36:50	CTBRASPC	E	N	51.8333
TAT-Post-639	2019-11-05 18:04:00	2019-11-05 19:03:50	CTBFC	E	N	59.8333
TAT-Post-640	2019-11-05 18:25:00	2019-11-06 01:19:27	CTBRA	O	N	414.45
TAT-Post-641	2019-11-05 18:38:00	2019-11-05 19:08:49	CTBRA	I	N	30.8167
TAT-Post-642	2019-11-05 18:41:00	2019-11-05 19:40:18	CTBRASPC	E	N	59.3
TAT-Post-643	2019-11-05 18:42:00	2019-11-05 20:31:25	CTBRACAR	E	N	109.417
TAT-Post-644	2019-11-05 19:02:00	2019-11-05 19:38:06	CTBRASPC	I	N	36.1
TAT-Post-645	2019-11-05 19:43:00	2019-11-05 20:39:43	CTBRA	E	N	56.7167
TAT-Post-646	2019-11-05 19:47:00	2019-11-05 20:28:26	CTBRASPC	E	N	41.4333
TAT-Post-647	2019-11-05 20:00:00	2019-11-05 20:59:01	CTBRASPC	E	N	59.0167
TAT-Post-648	2019-11-05 20:21:00	2019-11-05 21:02:27	CTBRA	E	N	41.45
TAT-Post-649	2019-11-05 20:55:00	2019-11-05 21:30:31	CTBFC	E	Y	35.5167
TAT-Post-650	2019-11-05 21:03:00	2019-11-05 21:45:37	CTBFC	E	N	42.6167
TAT-Post-651	2019-11-05 21:33:00	2019-11-05 21:48:45	CTBRA	E	N	15.75
TAT-Post-652	2019-11-05 21:42:00	2019-11-05 22:22:50	CTBRA	I	Y	40.8333
TAT-Post-653	2019-11-05 22:04:00	2019-11-05 22:30:08	CTBRASPC	I	N	26.1333
TAT-Post-654	2019-11-05 22:22:00	2019-11-05 22:40:01	CTBRA	I	N	18.0167
TAT-Post-655	2019-11-05 22:29:00	2019-11-05 23:18:01	CTBFC	E	N	49.0167
TAT-Post-656	2019-11-05 22:30:00	2019-11-05 23:01:28	CTBRASPC	E	N	31.4667
TAT-Post-657	2019-11-05 22:47:00	2019-11-05 23:21:31	CTBRA	E	N	34.5167
TAT-Post-658	2019-11-05 23:26:00	2019-11-05 23:55:09	CTBRA	E	N	29.15
TAT-Post-659	2019-11-05 23:34:00	2019-11-06 00:17:31	CTBRASPC	I	Y	43.5167
TAT-Post-660	2019-11-05 23:38:00	2019-11-05 23:59:21	CTBRA	E	N	21.35
TAT-Post-661	2019-11-06 00:48:00	2019-11-06 01:49:44	CTBRASPC	I	N	61.7333
TAT-Post-662	2019-11-06 02:25:00	2019-11-06 03:15:48	CTBFC	E	N	50.8
TAT-Post-663	2019-11-06 03:00:00	2019-11-06 04:01:24	CTBRA	E	Y	61.4
TAT-Post-664	2019-11-06 03:38:00	2019-11-06 05:28:39	CTBRA	E	Y	110.65
TAT-Post-665	2019-11-06 03:49:00	2019-11-06 04:22:07	CTBRA	I	Y	33.1167
TAT-Post-666	2019-11-06 03:57:00	2019-11-06 05:19:05	CTBFC	E	N	82.0833
TAT-Post-667	2019-11-06 07:19:00	2019-11-06 09:05:26	CTBRA	E	N	106.433
TAT-Post-668	2019-11-06 07:58:00	2019-11-06 08:52:42	CTBRAPER	E	N	54.7
TAT-Post-669	2019-11-06 08:34:00	2019-11-07 15:10:58	CTBRASPC	O	N	1836.97
TAT-Post-670	2019-11-06 08:39:00	2019-11-06 09:13:34	CTBRASPC	E	N	34.5667
TAT-Post-671	2019-11-06 09:26:00	2019-11-06 11:43:34	CTBRANEC	I	N	137.567
TAT-Post-672	2019-11-06 09:31:00	2019-11-06 10:04:59	CTBRA	I	N	33.9833
TAT-Post-673	2019-11-06 09:34:00	2019-11-06 10:10:55	CTBRA	I	N	36.9167
TAT-Post-674	2019-11-06 09:47:00	2019-11-06 10:23:45	CTBRA	I	N	36.75
TAT-Post-675	2019-11-06 10:44:00	2019-11-06 11:16:39	CTBRA	E	N	32.65
TAT-Post-676	2019-11-06 10:56:00	2019-11-06 11:13:38	CTBSPCSHOL	E	N	17.6333
TAT-Post-677	2019-11-06 11:15:00	2019-11-08 11:12:26	CTBRANEC	O	N	2877.43
TAT-Post-678	2019-11-06 11:15:00	2019-11-06 11:56:44	CTBSPCSHOL	E	N	41.7333
TAT-Post-679	2019-11-06 11:30:00	2019-11-06 12:51:00	CTBRA	I	Y	81
TAT-Post-680	2019-11-06 11:45:00	2019-11-06 12:29:47	CTBSPCAR	E	N	44.7833
TAT-Post-681	2019-11-06 12:25:00	2019-11-06 14:38:46	CTBRACOW	O	N	133.767
TAT-Post-682	2019-11-06 12:59:00	2019-11-06 14:39:03	CTHEAVEN	I	Y	100.05
TAT-Post-683	2019-11-06 13:19:00	2019-11-06 14:35:55	CTBRASPC	E	N	76.9167
TAT-Post-684	2019-11-06 13:25:00	2019-11-06 14:05:38	CTBRASPC	E	N	40.6333
TAT-Post-685	2019-11-06 13:57:00	2019-11-06 14:48:52	CTBRASPC	I	Y	51.8667
TAT-Post-686	2019-11-06 14:14:00	2019-11-06 15:30:17	CTBSPCAR	E	Y	76.2833
TAT-Post-687	2019-11-06 14:29:00	2019-11-06 16:40:33	CTBFC	E	N	131.55
TAT-Post-688	2019-11-06 14:50:00	2019-11-06 17:28:00	CTBRACOW	O	N	158
TAT-Post-689	2019-11-06 14:50:00	2019-11-06 15:49:29	CTBRASPC	E	N	59.4833
TAT-Post-690	2019-11-06 15:21:00	2019-11-06 16:55:03	CTBRACAR	E	N	94.05
TAT-Post-691	2019-11-06 15:42:00	2019-11-06 17:11:39	CTBRA	I	N	89.65
TAT-Post-692	2019-11-06 16:01:00	2019-11-06 16:43:35	CTBRA	I	N	42.5833
TAT-Post-693	2019-11-06 16:15:00	2019-11-07 15:57:17	CTBRA	O	N	1422.28
TAT-Post-694	2019-11-06 16:28:00	2019-11-06 22:44:44	CTBRACAR	I	N	376.733
TAT-Post-695	2019-11-06 17:01:00	2019-11-06 18:19:42	CTBRASPC	E	N	78.7
TAT-Post-696	2019-11-06 17:31:00	2019-11-06 19:34:26	CTBRASPC	E	N	123.433
TAT-Post-697	2019-11-06 17:57:00	2019-11-06 20:22:26	CTBRA	I	N	145.433
TAT-Post-698	2019-11-06 18:28:00	2019-11-06 20:19:43	CTBRA	E	N	111.717
TAT-Post-699	2019-11-06 18:42:00	2019-11-06 20:22:54	CTBRA	I	N	100.9
TAT-Post-700	2019-11-06 18:52:00	2019-11-06 20:34:14	CTBRASPC	E	N	102.233
TAT-Post-701	2019-11-06 19:26:00	2019-11-06 21:37:09	CTBSPCAR	E	N	131.15
TAT-Post-702	2019-11-06 19:55:00	2019-11-06 20:23:54	CTBRA	E	N	28.9
TAT-Post-703	2019-11-06 19:59:00	2019-11-06 20:30:39	CTBRA	I	Y	31.65
TAT-Post-704	2019-11-06 20:25:00	2019-11-06 22:46:24	CTBFC	E	N	141.4
TAT-Post-705	2019-11-06 20:36:00	2019-11-06 23:34:08	CTBRASPC	E	N	178.133
TAT-Post-706	2019-11-06 21:14:00	2019-11-06 23:38:58	CTBRASPC	E	N	144.967
TAT-Post-707	2019-11-06 21:42:00	2019-11-06 23:28:20	CTBRA	E	N	106.333
TAT-Post-708	2019-11-06 21:50:00	2019-11-06 23:30:21	CTBRA	E	N	100.35
TAT-Post-709	2019-11-06 21:52:00	2019-11-06 23:42:38	CTBRA	I	N	110.633
TAT-Post-710	2019-11-06 22:31:00	2019-11-07 01:40:15	CTBRA	I	N	189.25
TAT-Post-711	2019-11-06 23:00:00	2019-11-07 00:06:15	CTBRASPC	E	N	66.25
TAT-Post-712	2019-11-06 23:01:00	2019-11-07 00:31:17	CTBRASPC	E	N	90.2833
TAT-Post-713	2019-11-06 23:14:00	2019-11-07 01:42:53	CTBRA	I	N	148.883
TAT-Post-714	2019-11-06 23:34:00	2019-11-07 00:07:02	CTBRASPC	E	N	33.0333
TAT-Post-715	2019-11-06 23:53:00	2019-11-07 01:16:46	CTBSPCAR	E	N	83.7667
TAT-Post-716	2019-11-07 00:22:00	2019-11-07 01:38:23	CTBSPCAR	I	N	76.3833
TAT-Post-717	2019-11-07 00:52:00	2019-11-07 02:01:57	CTBRA	E	N	69.95
TAT-Post-718	2019-11-07 01:19:00	2019-11-07 03:57:02	CTBRAFAC	E	N	158.033
TAT-Post-719	2019-11-07 01:20:00	2019-11-07 03:29:59	CTBRA	I	Y	129.983
TAT-Post-720	2019-11-07 01:24:00	2019-11-07 03:15:34	CTBRA	E	N	111.567
TAT-Post-721	2019-11-07 01:45:00	2019-11-07 04:00:28	CTBRA	E	N	135.467
TAT-Post-722	2019-11-07 02:20:00	2019-11-07 04:05:46	CTBRA	E	N	105.767
TAT-Post-723	2019-11-07 03:01:00	2019-11-07 04:11:29	CTBRASPC	E	N	70.4833
TAT-Post-724	2019-11-07 03:24:00	2019-11-07 04:58:35	CTBRASPC	E	N	94.5833
TAT-Post-725	2019-11-07 03:42:00	2019-11-07 04:53:48	CTBRASPC	E	N	71.8
TAT-Post-726	2019-11-07 04:29:00	2019-11-07 05:42:08	CTBRA	I	N	73.1333
TAT-Post-727	2019-11-07 04:39:00	2019-11-07 06:27:16	CTBFC	E	N	108.267
TAT-Post-728	2019-11-07 08:20:00	2019-11-07 11:44:43	CTBRA	O	N	204.717
TAT-Post-729	2019-11-07 08:35:00	2019-11-07 09:10:23	CTBRA	I	Y	35.3833
TAT-Post-730	2019-11-07 08:59:00	2019-11-07 09:27:44	CTBRA	I	Y	28.7333
TAT-Post-731	2019-11-07 09:21:00	2019-11-07 10:25:46	CTHEAVEN	E	N	64.7667
TAT-Post-732	2019-11-07 09:22:00	2019-11-07 16:21:01	CTBRANEC	O	N	419.017
TAT-Post-733	2019-11-07 09:44:00	2019-11-07 10:28:48	CTBRA	I	Y	44.8
TAT-Post-734	2019-11-07 10:09:00	2019-11-07 15:04:29	CTBRAC	O	N	295.483
TAT-Post-735	2019-11-07 11:15:00	2019-11-07 15:49:22	CTBRAC	O	N	274.367
TAT-Post-736	2019-11-07 11:31:00	2019-11-07 14:38:30	CTBRA	I	Y	187.5
TAT-Post-737	2019-11-07 11:33:00	2019-11-07 12:38:06	CTBRA	I	Y	65.1
TAT-Post-738	2019-11-07 11:36:00	2019-11-07 11:57:46	CTBRA	E	N	21.7667
TAT-Post-739	2019-11-07 12:07:00	2019-11-07 16:09:47	CTBRA	O	N	242.783
TAT-Post-740	2019-11-07 12:11:00	2019-11-07 12:55:59	CTBRASPC	E	N	44.9833
TAT-Post-741	2019-11-07 12:28:00	2019-11-07 15:10:08	CTBRASPC	E	N	162.133
TAT-Post-742	2019-11-07 12:59:00	2019-11-07 15:12:22	CTBRA	I	Y	133.367
TAT-Post-743	2019-11-07 13:00:00	2019-11-07 13:56:12	CTBRA	O	N	56.2
TAT-Post-744	2019-11-07 14:16:00	2019-11-07 14:39:58	CTBRA	E	N	23.9667
TAT-Post-745	2019-11-07 14:25:00	2019-11-07 16:59:36	CTBRACAR	I	N	154.6
TAT-Post-746	2019-11-07 15:00:00	2019-11-07 15:45:28	CTBRA	I	Y	45.4667
TAT-Post-747	2019-11-07 15:00:00	2019-11-07 15:38:03	CTBRA	O	Y	38.05
TAT-Post-748	2019-11-07 15:01:00	2019-11-07 15:55:15	CTBRASPC	E	N	54.25
TAT-Post-749	2019-11-07 15:08:00	2019-11-07 16:21:45	CTBRASPC	E	N	73.75
TAT-Post-750	2019-11-07 15:09:00	2019-11-07 15:42:22	CTBRA	O	Y	33.3667
TAT-Post-751	2019-11-07 15:14:00	2019-11-07 15:47:16	CTBRA	E	N	33.2667
TAT-Post-752	2019-11-07 15:25:00	2019-11-07 18:02:48	CTBRACAR	E	N	157.8
TAT-Post-753	2019-11-07 16:00:00	2019-11-07 16:59:45	CTBRASPC	E	N	59.75
TAT-Post-754	2019-11-07 16:18:00	2019-11-07 17:34:58	CTBRACAR	I	N	76.9667
TAT-Post-755	2019-11-07 16:26:00	2019-11-07 16:53:44	CTBRA	I	N	27.7333
TAT-Post-756	2019-11-07 16:29:00	2019-11-07 17:07:45	CTBRA	E	Y	38.75
TAT-Post-757	2019-11-07 16:53:00	2019-11-07 17:37:28	CTBRA	I	Y	44.4667
TAT-Post-758	2019-11-07 16:58:00	2019-11-07 17:35:50	CTBRA	E	N	37.8333
TAT-Post-759	2019-11-07 17:30:00	2019-11-07 19:42:52	CTBFC	E	N	132.867
TAT-Post-760	2019-11-07 17:46:00	2019-11-07 18:33:25	CTBRA	E	N	47.4167
TAT-Post-761	2019-11-07 17:46:00	2019-11-07 18:11:27	CTBRA	I	N	25.45
TAT-Post-762	2019-11-07 18:07:00	2019-11-07 19:03:04	CTBRASPC	E	N	56.0667
TAT-Post-763	2019-11-07 18:11:00	2019-11-07 20:21:12	CTBRACAR	I	N	130.2
TAT-Post-764	2019-11-07 18:40:00	2019-11-07 20:02:23	CTBSPCAR	E	N	82.3833
TAT-Post-765	2019-11-07 18:44:00	2019-11-07 23:34:08	CTBRACAR	I	Y	290.133
TAT-Post-766	2019-11-07 19:17:00	2019-11-07 20:37:10	CTBRA	E	N	80.1667
TAT-Post-767	2019-11-07 19:19:00	2019-11-07 21:30:12	CTBRACAR	E	N	131.2
TAT-Post-768	2019-11-07 19:40:00	2019-11-07 20:44:30	CTBRA	E	N	64.5
TAT-Post-769	2019-11-07 20:06:00	2019-11-07 22:42:47	CTBFC	E	N	156.783
TAT-Post-770	2019-11-07 20:12:00	2019-11-07 23:33:21	CTBSPCSHOR	E	N	201.35
TAT-Post-771	2019-11-07 20:34:00	2019-11-07 21:56:28	CTBRA	I	N	82.4667
TAT-Post-772	2019-11-07 20:58:00	2019-11-08 00:16:39	CTBRASPC	I	N	198.65
TAT-Post-773	2019-11-07 21:17:00	2019-11-08 00:31:41	CTBRASPC	I	N	194.683
TAT-Post-774	2019-11-07 21:53:00	2019-11-07 23:36:56	CTBRA	E	N	103.933
TAT-Post-775	2019-11-07 21:54:00	2019-11-07 23:45:34	CTBRA	E	N	111.567
TAT-Post-776	2019-11-07 22:05:00	2019-11-08 00:00:46	CTBRA	I	N	115.767
TAT-Post-777	2019-11-07 22:31:00	2019-11-08 00:41:15	CTBRA	E	N	130.25
TAT-Post-778	2019-11-07 22:57:00	2019-11-08 00:50:25	CTBRA	E	N	113.417
TAT-Post-779	2019-11-07 23:18:00	2019-11-08 01:19:36	CTBRA	E	N	121.6
TAT-Post-780	2019-11-08 00:09:00	2019-11-08 02:11:41	CTBFC	I	N	122.683
TAT-Post-781	2019-11-08 00:21:00	2019-11-08 01:54:43	CTBRASPC	E	N	93.7167
TAT-Post-782	2019-11-08 00:58:00	2019-11-08 02:16:41	CTBRA	E	N	78.6833
TAT-Post-783	2019-11-08 01:28:00	2019-11-08 02:19:07	CTBRA	I	N	51.1167
TAT-Post-784	2019-11-08 02:18:00	2019-11-08 03:06:33	CTBRASPC	E	N	48.55
TAT-Post-785	2019-11-08 03:19:00	2019-11-08 03:56:38	CTBRA	I	N	37.6333
TAT-Post-786	2019-11-08 03:27:00	2019-11-08 04:08:05	CTBRASPC	E	N	41.0833
TAT-Post-787	2019-11-08 03:57:00	2019-11-08 05:02:24	CTBRA	I	N	65.4
TAT-Post-788	2019-11-08 07:32:00	2019-11-08 09:08:25	CTBRASPC	E	N	96.4167
TAT-Post-789	2019-11-08 08:13:00	2019-11-08 09:44:23	CTBRA	I	N	91.3833
TAT-Post-790	2019-11-08 08:22:00	2019-11-08 09:18:46	CTBRA	O	N	56.7667
TAT-Post-791	2019-11-08 08:46:00	2019-11-08 10:02:21	CTBRA	I	Y	76.35
TAT-Post-792	2019-11-08 08:59:00	2019-11-08 09:45:06	CTBRA	I	N	46.1
TAT-Post-793	2019-11-08 09:04:00	2019-11-08 09:59:57	CTBRA	E	N	55.95
TAT-Post-794	2019-11-08 09:09:00	2019-11-08 10:06:28	CTBRA	I	N	57.4667
TAT-Post-795	2019-11-08 09:56:00	2019-11-08 11:14:23	CTBSPCAR	E	N	78.3833
TAT-Post-796	2019-11-08 10:35:00	2019-11-08 11:38:47	CTBRASPC	E	N	63.7833
TAT-Post-797	2019-11-08 11:03:00	2019-11-08 12:29:21	CTBRA	I	Y	86.35
TAT-Post-798	2019-11-08 11:18:00	2019-11-08 12:15:14	CTBRA	I	Y	57.2333
TAT-Post-799	2019-11-08 11:33:00	2019-11-08 12:08:38	CTBRASPC	E	N	35.6333
TAT-Post-800	2019-11-08 12:59:00	2019-11-08 14:07:21	CTBRA	I	N	68.35
TAT-Post-801	2019-11-08 13:43:00	2019-11-08 14:29:34	CTBRA	E	N	46.5667
TAT-Post-802	2019-11-08 13:56:00	2019-11-08 15:37:48	CTBRACOW	O	N	101.8
TAT-Post-803	2019-11-08 14:03:00	2019-11-08 14:22:43	CTBRA	I	N	19.7167
TAT-Post-804	2019-11-08 14:13:00	2019-11-08 16:38:43	CTBRACAR	I	N	145.717
TAT-Post-805	2019-11-08 14:34:00	2019-11-08 15:04:28	CTBRA	I	Y	30.4667
TAT-Post-806	2019-11-08 14:42:00	2019-11-08 15:00:27	CTBRA	E	N	18.45
TAT-Post-807	2019-11-08 14:50:00	2019-11-08 15:17:38	CTBRASPC	E	N	27.6333
TAT-Post-808	2019-11-08 15:01:00	2019-11-08 15:20:14	CTBRA	E	N	19.2333
TAT-Post-809	2019-11-08 15:10:00	2019-11-08 15:42:20	CTBFC	I	N	32.3333
TAT-Post-810	2019-11-08 15:30:00	2019-11-08 16:30:56	CTBRASPC	E	N	60.9333
TAT-Post-811	2019-11-08 15:33:00	2019-11-08 16:03:37	CTBRA	I	N	30.6167
TAT-Post-812	2019-11-08 16:25:00	2019-11-08 17:04:44	CTBRAC	O	N	39.7333
TAT-Post-813	2019-11-08 16:34:00	2019-11-08 16:54:42	CTBRA	I	Y	20.7
TAT-Post-814	2019-11-08 16:38:00	2019-11-08 17:00:26	CTBRA	O	Y	22.4333
TAT-Post-815	2019-11-08 17:12:00	2019-11-08 18:38:00	CTBRAPER	E	N	86
TAT-Post-816	2019-11-08 17:34:00	2019-11-08 17:51:41	CTBRASPC	E	N	17.6833
TAT-Post-817	2019-11-08 18:02:00	2019-11-08 18:57:50	CTBRAFAC	E	N	55.8333
TAT-Post-818	2019-11-08 18:57:00	2019-11-08 19:30:51	CTBRA	E	N	33.85
TAT-Post-819	2019-11-08 19:15:00	2019-11-08 19:43:49	CTBRA	E	N	28.8167
TAT-Post-820	2019-11-08 19:27:00	2019-11-08 20:26:01	CTBSPCSHOL	E	N	59.0167
TAT-Post-821	2019-11-08 19:53:00	2019-11-08 20:57:37	CTBRA	E	N	64.6167
TAT-Post-822	2019-11-08 19:54:00	2019-11-08 22:21:25	CTBRASPC	E	N	147.417
TAT-Post-823	2019-11-08 20:24:00	2019-11-08 22:43:17	CTBSPCSHOR	E	N	139.283
TAT-Post-824	2019-11-08 21:02:00	2019-11-08 21:49:05	CTBRA	E	N	47.0833
TAT-Post-825	2019-11-08 21:30:00	2019-11-08 23:03:33	CTBSPCAR	E	Y	93.55
TAT-Post-826	2019-11-08 21:57:00	2019-11-09 00:12:05	CTBRASPC	E	N	135.083
TAT-Post-827	2019-11-08 22:04:00	2019-11-08 23:34:13	CTBFC	E	Y	90.2167
TAT-Post-828	2019-11-08 22:27:00	2019-11-08 23:49:55	CTHEAVEN	I	Y	82.9167
TAT-Post-829	2019-11-08 23:20:00	2019-11-09 00:31:00	CTBRASPC	E	N	71
TAT-Post-830	2019-11-08 23:44:00	2019-11-09 02:29:44	CTBRASPC	I	N	165.733
TAT-Post-831	2019-11-08 23:57:00	2019-11-09 02:52:38	CTBRASPC	I	N	175.633
TAT-Post-832	2019-11-09 00:14:00	2019-11-09 01:34:08	CTBRASPC	E	Y	80.1333
TAT-Post-833	2019-11-09 00:52:00	2019-11-09 02:58:18	CTBRA	E	N	126.3
TAT-Post-834	2019-11-09 01:32:00	2019-11-09 02:08:12	CTBRASPC	E	N	36.2
TAT-Post-835	2019-11-09 02:18:00	2019-11-09 03:40:04	CTBRASPC	E	N	82.0667
TAT-Post-836	2019-11-09 02:31:00	2019-11-09 03:50:29	CTBRA	I	N	79.4833
TAT-Post-837	2019-11-09 02:41:00	2019-11-09 04:02:48	CTBRASPC	E	N	81.8
TAT-Post-838	2019-11-09 03:23:00	2019-11-09 04:27:45	CTBFC	E	N	64.75
TAT-Post-839	2019-11-09 04:08:00	2019-11-09 04:47:25	CTBRASPC	E	N	39.4167
TAT-Post-840	2019-11-09 04:28:00	2019-11-09 05:24:49	CTBRA	O	N	56.8167
TAT-Post-841	2019-11-09 06:08:00	2019-11-09 06:59:50	CTBRASPC	E	N	51.8333
TAT-Post-842	2019-11-09 06:57:00	2019-11-09 07:37:34	CTBRA	I	Y	40.5667
TAT-Post-843	2019-11-09 07:34:00	2019-11-09 08:24:03	CTBRA	E	N	50.05
TAT-Post-844	2019-11-09 08:45:00	2019-11-09 09:14:57	CTBRAFAC	E	Y	29.95
TAT-Post-845	2019-11-09 09:10:00	2019-11-09 10:13:22	CTBRA	I	N	63.3667
TAT-Post-846	2019-11-09 10:56:00	2019-11-09 13:00:32	CTBFSPCCAR	E	N	124.533
TAT-Post-847	2019-11-09 12:06:00	2019-11-09 19:56:37	CTBRAFAC	I	Y	470.617
TAT-Post-848	2019-11-09 12:43:00	2019-11-09 14:05:38	CTBRA	I	N	82.6333
TAT-Post-849	2019-11-09 13:28:00	2019-11-09 14:58:19	CTBRA	I	N	90.3167
TAT-Post-850	2019-11-09 13:37:00	2019-11-09 14:47:41	CTBRAPER	E	N	70.6833
TAT-Post-851	2019-11-09 13:50:00	2019-11-09 14:36:27	CTBRA	E	N	46.45
TAT-Post-852	2019-11-09 13:59:00	2019-11-09 14:53:00	CTBRA	I	N	54
TAT-Post-853	2019-11-09 14:09:00	2019-11-09 15:06:34	CTBRACAR	E	N	57.5667
TAT-Post-854	2019-11-09 14:32:00	2019-11-09 15:39:15	CTBRA	E	N	67.25
TAT-Post-855	2019-11-09 14:52:00	2019-11-09 15:36:22	CTBRA	E	N	44.3667
TAT-Post-856	2019-11-09 14:55:00	2019-11-09 15:34:04	CTBRACAR	E	N	39.0667
TAT-Post-857	2019-11-09 15:35:00	2019-11-09 16:25:19	CTBFC	E	N	50.3167
TAT-Post-858	2019-11-09 15:39:00	2019-11-09 16:37:22	CTBRA	I	N	58.3667
TAT-Post-859	2019-11-09 17:14:00	2019-11-09 17:52:49	CTBRA	E	N	38.8167
TAT-Post-860	2019-11-09 17:15:00	2019-11-09 17:42:55	CTBRA	E	N	27.9167
TAT-Post-861	2019-11-09 17:16:00	2019-11-09 18:19:12	CTBRACAR	I	N	63.2
TAT-Post-862	2019-11-09 17:53:00	2019-11-09 18:18:13	CTBRA	E	N	25.2167
TAT-Post-863	2019-11-09 18:08:00	2019-11-09 19:30:45	CTBRASPC	I	N	82.75
TAT-Post-864	2019-11-09 18:41:00	2019-11-09 19:34:13	CTBRASPC	E	N	53.2167
TAT-Post-865	2019-11-09 19:01:00	2019-11-09 20:02:58	CTBFC	E	N	61.9667
TAT-Post-866	2019-11-09 19:38:00	2019-11-09 20:20:21	CTBRASPC	E	N	42.35
TAT-Post-867	2019-11-09 19:58:00	2019-11-09 20:52:06	CTBRASPC	I	Y	54.1
TAT-Post-868	2019-11-09 20:16:00	2019-11-09 20:57:35	CTBRA	E	N	41.5833
TAT-Post-869	2019-11-09 20:26:00	2019-11-09 21:12:39	CTBRASPC	E	N	46.65
TAT-Post-870	2019-11-09 20:54:00	2019-11-09 22:12:03	CTBRASPC	E	N	78.05
TAT-Post-871	2019-11-09 21:20:00	2019-11-09 22:00:29	CTBRA	I	N	40.4833
TAT-Post-872	2019-11-09 22:21:00	2019-11-09 23:58:53	CTBRA	E	N	97.8833
TAT-Post-873	2019-11-09 23:21:00	2019-11-10 01:02:56	CTBRA	E	N	101.933
TAT-Post-874	2019-11-09 23:24:00	2019-11-10 01:10:46	CTBRA	I	Y	106.767
TAT-Post-875	2019-11-09 23:55:00	2019-11-10 01:15:22	CTBRASPC	E	N	80.3667
TAT-Post-876	2019-11-10 00:32:00	2019-11-10 01:27:23	CTHEAVEN	E	N	55.3833
TAT-Post-877	2019-11-10 01:38:00	2019-11-10 02:36:45	CTBRA	E	N	58.75
TAT-Post-878	2019-11-10 02:35:00	2019-11-10 03:42:01	CTBRASPC	I	N	67.0167
TAT-Post-879	2019-11-10 03:49:00	2019-11-10 04:21:46	CTBRASPC	E	N	32.7667
TAT-Post-880	2019-11-10 04:43:00	2019-11-10 05:12:35	CTBRA	I	Y	29.5833
TAT-Post-881	2019-11-10 04:55:00	2019-11-10 05:34:04	CTBFC	E	Y	39.0667
TAT-Post-882	2019-11-10 08:30:00	2019-11-10 09:39:39	CTBRA	E	N	69.65
TAT-Post-883	2019-11-10 09:34:00	2019-11-10 10:44:00	CTBFC	E	N	70
TAT-Post-884	2019-11-10 09:57:00	2019-11-10 10:22:41	CTBRA	I	N	25.6833
TAT-Post-885	2019-11-10 10:03:00	2019-11-10 11:08:04	CTBFC	E	N	65.0667
TAT-Post-886	2019-11-10 10:11:00	2019-11-10 10:48:41	CTBRA	I	N	37.6833
TAT-Post-887	2019-11-10 10:55:00	2019-11-10 11:16:23	CTBRA	I	Y	21.3833
TAT-Post-888	2019-11-10 11:17:00	2019-11-10 11:51:36	CTBRA	I	Y	34.6
TAT-Post-889	2019-11-10 11:29:00	2019-11-11 08:57:52	CTBRA	O	N	1288.87
TAT-Post-890	2019-11-10 11:46:00	2019-11-10 13:06:52	CTBRAFAC	E	N	80.8667
TAT-Post-891	2019-11-10 11:55:00	2019-11-10 13:29:35	CTBRA	I	Y	94.5833
TAT-Post-892	2019-11-10 12:17:00	2019-11-10 14:00:43	CTBRA	I	N	103.717
TAT-Post-893	2019-11-10 12:17:00	2019-11-10 13:12:06	CTBRA	E	N	55.1
TAT-Post-894	2019-11-10 13:23:00	2019-11-10 14:34:02	CTBFC	E	N	71.0333
TAT-Post-895	2019-11-10 13:34:00	2019-11-10 15:02:50	CTBFC	E	N	88.8333
TAT-Post-896	2019-11-10 14:02:00	2019-11-10 15:09:43	CTBRA	E	N	67.7167
TAT-Post-897	2019-11-10 14:20:00	2019-11-10 15:28:42	CTBRA	I	Y	68.7
TAT-Post-898	2019-11-10 14:33:00	2019-11-10 15:31:42	CTBRA	E	N	58.7
TAT-Post-899	2019-11-10 14:41:00	2019-11-10 15:40:55	CTBRASPC	E	N	59.9167
TAT-Post-900	2019-11-10 14:53:00	2019-11-10 15:45:10	CTBRASPC	E	N	52.1667
TAT-Post-901	2019-11-10 15:28:00	2019-11-10 16:14:36	CTBRASPC	E	Y	46.6
TAT-Post-902	2019-11-10 15:32:00	2019-11-10 15:48:24	CTBRA	I	N	16.4
TAT-Post-903	2019-11-10 15:50:00	2019-11-10 17:06:58	CTBSPCAR	E	Y	76.9667
TAT-Post-904	2019-11-10 16:07:00	2019-11-10 16:59:22	CTBRA	I	N	52.3667
TAT-Post-905	2019-11-10 16:21:00	2019-11-10 18:20:46	CTBRASPC	E	N	119.767
TAT-Post-906	2019-11-10 17:00:00	2019-11-10 17:45:43	CTBRASPC	E	N	45.7167
TAT-Post-907	2019-11-10 17:05:00	2019-11-10 17:47:21	CTBRA	E	N	42.35
TAT-Post-908	2019-11-10 17:47:00	2019-11-10 18:48:40	CTBRASPC	E	N	61.6667
TAT-Post-909	2019-11-10 18:23:00	2019-11-10 18:41:40	CTBRASPC	E	N	18.6667
TAT-Post-910	2019-11-10 19:28:00	2019-11-10 20:42:40	CTBRASPC	E	N	74.6667
TAT-Post-911	2019-11-10 20:03:00	2019-11-10 21:26:16	CTBFC	E	Y	83.2667
TAT-Post-912	2019-11-10 20:32:00	2019-11-10 21:31:39	CTBRASPC	E	N	59.65
TAT-Post-913	2019-11-10 20:52:00	2019-11-10 21:55:00	CTBFC	E	N	63
TAT-Post-914	2019-11-10 21:07:00	2019-11-10 21:31:38	CTBRA	E	N	24.6333
TAT-Post-915	2019-11-10 22:11:00	2019-11-10 22:37:25	CTBRACOW	E	N	26.4167
TAT-Post-916	2019-11-10 23:00:00	2019-11-11 00:52:00	CTBRASPC	I	N	112
TAT-Post-917	2019-11-10 23:12:00	2019-11-10 23:44:14	CTBFSPCCAR	E	N	32.2333
TAT-Post-918	2019-11-10 23:17:00	2019-11-11 01:00:34	CTBRA	E	N	103.567
TAT-Post-919	2019-11-11 00:03:00	2019-11-11 01:13:35	CTBRA	E	N	70.5833
TAT-Post-920	2019-11-11 00:35:00	2019-11-11 02:05:12	CTBRASPC	E	N	90.2
TAT-Post-921	2019-11-11 01:15:00	2019-11-11 01:48:44	CTBRAPER	E	N	33.7333
TAT-Post-922	2019-11-11 01:29:00	2019-11-11 01:53:25	CTBRASPC	E	N	24.4167
TAT-Post-923	2019-11-11 01:56:00	2019-11-11 02:28:48	CTBRA	E	N	32.8
TAT-Post-924	2019-11-11 02:44:00	2019-11-11 03:24:03	CTBFC	I	N	40.05
TAT-Post-925	2019-11-11 03:05:00	2019-11-11 03:48:58	CTBRASPC	I	N	43.9667
TAT-Post-926	2019-11-11 04:10:00	2019-11-11 04:55:13	CTBRA	I	Y	45.2167
TAT-Post-927	2019-11-11 04:28:00	2019-11-11 04:57:29	CTBRA	I	N	29.4833
TAT-Post-928	2019-11-11 04:41:00	2019-11-11 05:00:17	CTBRA	I	N	19.2833
TAT-Post-929	2019-11-11 05:12:00	2019-11-11 05:37:48	CTBRASPC	I	N	25.8
TAT-Post-930	2019-11-11 05:39:00	2019-11-11 05:52:54	CTBRA	E	N	13.9
TAT-Post-931	2019-11-11 05:44:00	2019-11-11 06:26:51	CTBRACAR	E	N	42.85
TAT-Post-932	2019-11-11 05:59:00	2019-11-11 06:12:41	CTBRASPC	E	N	13.6833
TAT-Post-933	2019-11-11 06:31:00	2019-11-11 07:13:38	CTBFC	I	N	42.6333
TAT-Post-934	2019-11-11 08:13:00	2019-11-11 09:41:26	CTBRACAR	I	N	88.4333
TAT-Post-935	2019-11-11 08:29:00	2019-11-11 12:02:57	CTBRA	I	Y	213.95
TAT-Post-936	2019-11-11 09:22:00	2019-11-11 10:43:15	CTBFC	E	N	81.25
TAT-Post-937	2019-11-11 09:46:00	2019-11-11 10:26:35	CTBRA	I	Y	40.5833
TAT-Post-938	2019-11-11 09:50:00	2019-11-11 10:34:01	CTBRA	E	Y	44.0167
TAT-Post-939	2019-11-11 10:04:00	2019-11-11 10:32:54	CTBRA	E	N	28.9
TAT-Post-940	2019-11-11 10:13:00	2019-11-11 10:39:39	CTBRA	E	N	26.65
TAT-Post-941	2019-11-11 10:56:00	2019-11-11 11:12:03	CTBRA	I	N	16.05
TAT-Post-942	2019-11-11 11:24:00	2019-11-11 12:17:11	CTBSPCAR	E	N	53.1833
TAT-Post-943	2019-11-11 11:39:00	2019-11-11 12:03:55	CTBRA	E	N	24.9167
TAT-Post-944	2019-11-11 11:48:00	2019-11-11 12:22:29	CTBRA	I	Y	34.4833
TAT-Post-945	2019-11-11 11:55:00	2019-11-11 12:45:08	CTBFC	E	N	50.1333
TAT-Post-946	2019-11-11 12:05:00	2019-11-11 14:06:46	CTBRA	O	N	121.767
TAT-Post-947	2019-11-11 12:09:00	2019-11-11 12:46:24	CTBRASPC	E	N	37.4
TAT-Post-948	2019-11-11 12:53:00	2019-11-11 15:17:09	CTBRA	I	N	144.15
TAT-Post-949	2019-11-11 13:25:00	2019-11-11 14:37:34	CTBRA	I	N	72.5667
TAT-Post-950	2019-11-11 13:52:00	2019-11-11 15:29:51	CTBRASPC	I	N	97.85
TAT-Post-951	2019-11-11 14:09:00	2019-11-11 14:37:50	CTBRA	E	N	28.8333
TAT-Post-952	2019-11-11 14:55:00	2019-11-11 15:35:00	CTBRA	I	N	40
TAT-Post-953	2019-11-11 15:09:00	2019-11-11 15:20:27	CTBRA	E	Y	11.45
TAT-Post-954	2019-11-11 15:23:00	2019-11-11 16:04:21	CTBSPCSHOR	E	N	41.35
TAT-Post-955	2019-11-11 15:37:00	2019-11-11 16:09:59	CTBRA	I	Y	32.9833
TAT-Post-956	2019-11-11 15:37:00	2019-11-11 15:48:12	CTBRA	I	N	11.2
TAT-Post-957	2019-11-11 15:54:00	2019-11-11 16:51:50	CTBRACAR	E	N	57.8333
TAT-Post-958	2019-11-11 16:05:00	2019-11-11 16:54:03	CTBFC	E	N	49.05
TAT-Post-959	2019-11-11 16:22:00	2019-11-11 17:03:26	CTBRASPC	E	N	41.4333
TAT-Post-960	2019-11-11 16:24:00	2019-11-14 10:07:19	CTBRACOW	O	N	3943.32
TAT-Post-961	2019-11-11 16:43:00	2019-11-11 17:34:36	CTBRACAR	I	N	51.6
TAT-Post-962	2019-11-11 16:44:00	2019-11-11 17:05:17	CTBRA	I	N	21.2833
TAT-Post-963	2019-11-11 16:51:00	2019-11-11 17:16:57	CTBRA	I	N	25.95
TAT-Post-964	2019-11-11 17:17:00	2019-11-11 17:37:24	CTBRA	I	N	20.4
TAT-Post-965	2019-11-11 17:25:00	2019-11-11 19:17:45	CTBRACOW	E	Y	112.75
TAT-Post-966	2019-11-11 18:11:00	2019-11-11 18:42:42	CTBRA	E	N	31.7
TAT-Post-967	2019-11-11 18:18:00	2019-11-11 19:14:15	CTHEAVEN	E	N	56.25
TAT-Post-968	2019-11-11 19:32:00	2019-11-11 20:03:56	CTBRASPC	E	N	31.9333
TAT-Post-969	2019-11-11 19:37:00	2019-11-11 20:11:57	CTBRASPC	E	N	34.95
TAT-Post-970	2019-11-11 19:58:00	2019-11-11 20:47:04	CTBFC	E	N	49.0667
TAT-Post-971	2019-11-11 20:43:00	2019-11-11 22:09:14	CTBRASPC	I	N	86.2333
TAT-Post-972	2019-11-11 20:47:00	2019-11-11 22:23:22	CTBSPCAR	E	N	96.3667
TAT-Post-973	2019-11-11 20:58:00	2019-11-11 22:25:19	CTBRASPC	I	N	87.3167
TAT-Post-974	2019-11-11 21:30:00	2019-11-11 22:38:08	CTBRA	E	N	68.1333
TAT-Post-975	2019-11-11 21:36:00	2019-11-11 22:16:26	CTBRAPER	I	N	40.4333
TAT-Post-976	2019-11-11 22:21:00	2019-11-11 22:57:50	CTBRA	E	N	36.8333
TAT-Post-977	2019-11-11 23:06:00	2019-11-11 23:22:29	CTBRA	E	N	16.4833
TAT-Post-978	2019-11-11 23:23:00	2019-11-12 00:17:39	CTBRASPC	E	N	54.65
TAT-Post-979	2019-11-11 23:44:00	2019-11-12 00:52:08	CTBRA	I	N	68.1333
TAT-Post-980	2019-11-11 23:54:00	2019-11-12 00:59:07	CTBRA	E	N	65.1167
TAT-Post-981	2019-11-12 00:59:00	2019-11-12 02:35:33	CTBRA	I	N	96.55
TAT-Post-982	2019-11-12 01:10:00	2019-11-12 06:23:09	CTBRA	I	N	313.15
TAT-Post-983	2019-11-12 01:51:00	2019-11-12 03:19:47	CTBRA	E	N	88.7833
TAT-Post-984	2019-11-12 02:39:00	2019-11-12 04:12:50	CTBRA	E	N	93.8333
TAT-Post-985	2019-11-12 03:21:00	2019-11-12 04:34:28	CTBRACOW	I	N	73.4667
TAT-Post-986	2019-11-12 03:34:00	2019-11-12 04:19:21	CTBRASPC	E	N	45.35
TAT-Post-987	2019-11-12 03:51:00	2019-11-12 05:33:59	CTBRASPC	E	N	102.983
TAT-Post-988	2019-11-12 04:09:00	2019-11-12 05:39:14	CTBRA	E	N	90.2333
TAT-Post-989	2019-11-12 04:14:00	2019-11-12 05:44:57	CTBRA	E	N	90.95
TAT-Post-990	2019-11-12 04:47:00	2019-11-12 05:22:19	CTBRA	I	N	35.3167
TAT-Post-991	2019-11-12 05:15:00	2019-11-12 06:15:30	CTBRASPC	E	N	60.5
TAT-Post-992	2019-11-12 08:22:00	2019-11-12 12:06:04	CTBRACAR	I	Y	224.067
TAT-Post-993	2019-11-12 08:47:00	2019-11-12 10:54:22	CTBRA	I	Y	127.367
TAT-Post-994	2019-11-12 08:47:00	2019-11-12 10:36:25	CTBRA	I	Y	109.417
TAT-Post-995	2019-11-12 09:15:00	2019-11-12 10:09:41	CTBRASPC	E	N	54.6833
TAT-Post-996	2019-11-12 09:16:00	2019-11-12 10:30:19	CTBRA	I	Y	74.3167
TAT-Post-997	2019-11-12 09:29:00	2019-11-14 12:26:16	CTBRA	O	Y	3057.27
TAT-Post-998	2019-11-12 10:26:00	2019-11-12 11:29:30	CTBRA	I	Y	63.5
TAT-Post-999	2019-11-12 10:28:00	2019-11-12 11:16:04	CTBRA	E	N	48.0667
TAT-Post-1000	2019-11-12 10:42:00	2019-11-12 11:54:04	CTBRA	I	N	72.0667
TAT-Post-1001	2019-11-12 11:14:00	2019-11-14 10:14:52	CTBRA	O	N	2820.87
TAT-Post-1002	2019-11-12 11:43:00	2019-11-12 12:59:43	CTHEAVEN	I	Y	76.7167
TAT-Post-1003	2019-11-12 11:55:00	2019-11-12 13:33:34	CTBRA	I	Y	98.5667
TAT-Post-1004	2019-11-12 12:42:00	2019-11-14 10:33:14	CTBRA	O	N	2751.23
TAT-Post-1005	2019-11-12 13:10:00	2019-11-12 14:25:18	CTBRA	E	N	75.3
TAT-Post-1006	2019-11-12 13:12:00	2019-11-15 11:13:19	CTBRANEC	O	N	4201.32
TAT-Post-1007	2019-11-12 13:18:00	2019-11-12 14:49:49	CTBRA	I	N	91.8167
TAT-Post-1008	2019-11-12 13:18:00	2019-11-12 14:14:01	CTBRA	E	N	56.0167
TAT-Post-1009	2019-11-12 13:27:00	2019-11-12 14:40:58	CTBRA	I	N	73.9667
TAT-Post-1010	2019-11-12 13:45:00	2019-11-12 15:11:35	CTBRA	E	N	86.5833
TAT-Post-1011	2019-11-12 13:58:00	2019-11-12 14:56:44	CTBRA	I	Y	58.7333
TAT-Post-1012	2019-11-12 14:19:00	2019-11-12 15:44:19	CTBSPCAR	E	N	85.3167
TAT-Post-1013	2019-11-12 14:47:00	2019-11-12 16:06:29	CTBRASPC	E	N	79.4833
TAT-Post-1014	2019-11-12 14:59:00	2019-11-14 12:06:47	CTBRACAR	O	N	2707.78
TAT-Post-1015	2019-11-12 15:03:00	2019-11-12 16:41:28	CTBRA	E	Y	98.4667
TAT-Post-1016	2019-11-12 15:13:00	2019-11-12 16:34:49	CTBFC	E	N	81.8167
TAT-Post-1017	2019-11-12 15:28:00	2019-11-12 16:31:39	CTBRASPC	E	N	63.65
TAT-Post-1018	2019-11-12 15:57:00	2019-11-12 16:21:45	CTBRA	I	Y	24.75
TAT-Post-1019	2019-11-12 16:01:00	2019-11-12 16:34:33	CTBRA	I	Y	33.55
TAT-Post-1020	2019-11-12 16:06:00	2019-11-12 16:44:29	CTBRASPC	E	N	38.4833
TAT-Post-1021	2019-11-12 16:33:00	2019-11-12 17:15:12	CTBRA	I	N	42.2
TAT-Post-1022	2019-11-12 16:44:00	2019-11-12 19:39:53	CTBRASPC	I	N	175.883
TAT-Post-1023	2019-11-12 16:58:00	2019-11-12 17:21:25	CTBRA	E	N	23.4167
TAT-Post-1024	2019-11-12 17:24:00	2019-11-12 18:47:13	CTBSPCSHOR	E	N	83.2167
TAT-Post-1025	2019-11-12 17:28:00	2019-11-12 18:43:00	CTBRA	I	N	75
TAT-Post-1026	2019-11-12 17:40:00	2019-11-12 18:47:07	CTBRA	E	N	67.1167
TAT-Post-1027	2019-11-12 17:52:00	2019-11-12 18:51:13	CTBRASPC	E	N	59.2167
TAT-Post-1028	2019-11-12 18:35:00	2019-11-12 19:33:33	CTBRASPC	E	N	58.55
TAT-Post-1029	2019-11-12 18:55:00	2019-11-12 20:09:28	CTBRASPC	E	N	74.4667
TAT-Post-1030	2019-11-12 19:27:00	2019-11-12 20:46:51	CTBRA	E	N	79.85
TAT-Post-1031	2019-11-12 19:43:00	2019-11-12 21:43:53	CTBSPCAR	E	N	120.883
TAT-Post-1032	2019-11-12 20:08:00	2019-11-12 21:11:08	CTBRAPER	E	Y	63.1333
TAT-Post-1033	2019-11-12 20:51:00	2019-11-12 21:47:44	CTBRA	I	N	56.7333
TAT-Post-1034	2019-11-12 21:32:00	2019-11-12 22:50:29	CTBFC	E	N	78.4833
TAT-Post-1035	2019-11-12 21:44:00	2019-11-12 22:56:16	CTBRASPC	E	N	72.2667
TAT-Post-1036	2019-11-12 21:48:00	2019-11-12 22:59:08	CTBRA	E	N	71.1333
TAT-Post-1037	2019-11-12 22:27:00	2019-11-12 23:35:48	CTBSPCAR	E	N	68.8
TAT-Post-1038	2019-11-12 22:59:00	2019-11-12 23:13:50	CTBRA	E	N	14.8333
TAT-Post-1039	2019-11-12 23:12:00	2019-11-13 00:35:42	CTBFC	E	N	83.7
TAT-Post-1040	2019-11-12 23:46:00	2019-11-13 01:15:34	CTBFC	E	N	89.5667
TAT-Post-1041	2019-11-13	2019-11-13 01:21:18	CTBRA	I	N	81.3
TAT-Post-1042	2019-11-13 00:10:00	2019-11-13 02:25:00	CTBRACAR	E	N	135
TAT-Post-1043	2019-11-13 03:25:00	2019-11-13 04:10:10	CTBRA	E	N	45.1667
TAT-Post-1044	2019-11-13 03:45:00	2019-11-13 04:16:31	CTBRA	E	N	31.5167
TAT-Post-1045	2019-11-13 04:04:00	2019-11-13 04:54:56	CTBRASPC	I	N	50.9333
TAT-Post-1046	2019-11-13 04:29:00	2019-11-13 05:54:20	CTBRA	I	N	85.3333
TAT-Post-1047	2019-11-13 08:04:00	2019-11-14 11:36:04	CTBRA	O	N	1652.07
TAT-Post-1048	2019-11-13 08:34:00	2019-11-13 09:17:05	CTBRA	I	Y	43.0833
TAT-Post-1049	2019-11-13 08:45:00	2019-11-13 09:26:02	CTBRASPC	E	N	41.0333
TAT-Post-1050	2019-11-13 09:03:00	2019-11-13 09:41:58	CTBRA	I	Y	38.9667
TAT-Post-1051	2019-11-13 09:04:00	2019-11-14 11:42:07	CTBRA	O	N	1598.12
TAT-Post-1052	2019-11-13 09:25:00	2019-11-13 14:12:08	CTBRA	I	N	287.133
TAT-Post-1053	2019-11-13 10:14:00	2019-11-13 14:43:47	CTBRA	I	N	269.783
TAT-Post-1054	2019-11-13 10:38:00	2019-11-13 11:01:03	CTBRA	I	N	23.05
TAT-Post-1055	2019-11-13 11:25:00	2019-11-13 12:30:26	CTBRA	E	N	65.4333
TAT-Post-1056	2019-11-13 11:34:00	2019-11-13 12:49:56	CTBRASPC	E	N	75.9333
TAT-Post-1057	2019-11-13 12:10:00	2019-11-13 12:35:17	CTBRA	E	N	25.2833
TAT-Post-1058	2019-11-13 12:36:00	2019-11-13 15:11:49	CTBRASPC	E	N	155.817
TAT-Post-1059	2019-11-13 12:42:00	2019-11-13 15:12:12	CTBRACAR	I	N	150.2
TAT-Post-1060	2019-11-13 13:08:00	2019-11-13 15:14:25	CTBRACOW	I	Y	126.417
TAT-Post-1061	2019-11-13 13:12:00	2019-11-13 13:57:51	CTBRASPC	E	N	45.85
TAT-Post-1062	2019-11-13 13:34:00	2019-11-13 14:03:39	CTBRA	E	N	29.65
TAT-Post-1063	2019-11-13 13:40:00	2019-11-13 15:03:18	CTBFC	E	N	83.3
TAT-Post-1064	2019-11-13 14:24:00	2019-11-13 14:48:38	CTBRA	E	N	24.6333
TAT-Post-1065	2019-11-13 14:58:00	2019-11-13 15:30:46	CTBRASPC	E	N	32.7667
TAT-Post-1066	2019-11-13 15:10:00	2019-11-13 16:32:51	CTBSPCAR	E	N	82.85
TAT-Post-1067	2019-11-13 15:26:00	2019-11-13 16:29:55	CTBRACAR	E	N	63.9167
TAT-Post-1068	2019-11-13 15:34:00	2019-11-13 16:13:54	CTBRACAR	I	N	39.9
TAT-Post-1069	2019-11-13 16:05:00	2019-11-14 12:18:15	CTBRAC	O	N	1213.25
TAT-Post-1070	2019-11-13 16:29:00	2019-11-13 17:02:15	CTBRACOW	I	N	33.25
TAT-Post-1071	2019-11-13 16:49:00	2019-11-13 17:27:17	CTBRA	I	N	38.2833
TAT-Post-1072	2019-11-13 17:07:00	2019-11-13 17:25:01	CTBRA	E	N	18.0167
TAT-Post-1073	2019-11-13 17:11:00	2019-11-13 18:19:20	CTBRASPC	E	N	68.3333
TAT-Post-1074	2019-11-13 17:23:00	2019-11-14 12:19:09	CTBRA	O	Y	1136.15
TAT-Post-1075	2019-11-13 17:41:00	2019-11-13 18:31:07	CTBRASPC	E	N	50.1167
TAT-Post-1076	2019-11-13 18:35:00	2019-11-13 18:49:39	CTBRA	I	N	14.65
TAT-Post-1077	2019-11-13 18:41:00	2019-11-13 19:35:27	CTBRASPC	I	N	54.45
TAT-Post-1078	2019-11-13 19:28:00	2019-11-13 19:52:19	CTBRASPC	E	N	24.3167
TAT-Post-1079	2019-11-13 19:44:00	2019-11-13 19:59:00	CTBRA	E	N	15
TAT-Post-1080	2019-11-13 20:03:00	2019-11-13 20:36:30	CTBRA	E	N	33.5
TAT-Post-1081	2019-11-13 20:12:00	2019-11-13 20:29:59	CTBRASPC	E	N	17.9833
TAT-Post-1082	2019-11-13 20:27:00	2019-11-13 21:36:57	CTBRA	E	N	69.95
TAT-Post-1083	2019-11-13 20:41:00	2019-11-13 21:39:26	CTBRA	I	N	58.4333
TAT-Post-1084	2019-11-13 20:56:00	2019-11-13 21:42:00	CTBRA	E	N	46
TAT-Post-1085	2019-11-13 21:01:00	2019-11-13 21:44:47	CTBRASPC	E	N	43.7833
TAT-Post-1086	2019-11-13 21:09:00	2019-11-13 21:40:42	CTBRA	E	N	31.7
TAT-Post-1087	2019-11-13 21:59:00	2019-11-13 22:31:25	CTBSPCSHOL	E	N	32.4167
TAT-Post-1088	2019-11-13 22:35:00	2019-11-13 22:53:49	CTBRA	E	N	18.8167
TAT-Post-1089	2019-11-13 23:23:00	2019-11-13 23:38:47	CTBRA	E	N	15.7833
TAT-Post-1090	2019-11-13 23:41:00	2019-11-14 00:00:39	CTBRASPC	E	N	19.65
TAT-Post-1091	2019-11-13 23:58:00	2019-11-14 00:40:44	CTBSPCSHOR	I	N	42.7333
TAT-Post-1092	2019-11-14 01:07:00	2019-11-14 03:03:11	CTBSPCAR	E	N	116.183
TAT-Post-1093	2019-11-14 01:23:00	2019-11-14 02:12:36	CTBRACOW	I	N	49.6
TAT-Post-1094	2019-11-14 03:32:00	2019-11-14 03:54:24	CTBRA	E	N	22.4
TAT-Post-1095	2019-11-14 03:53:00	2019-11-14 05:24:50	CTBRA	E	N	91.8333
TAT-Post-1096	2019-11-14 08:27:00	2019-11-14 11:06:49	CTBRA	I	Y	159.817
TAT-Post-1097	2019-11-14 09:51:00	2019-11-14 11:47:12	CTBFC	E	N	116.2
TAT-Post-1098	2019-11-14 10:00:00	2019-11-14 11:00:00	CTBRA	I	Y	60
TAT-Post-1099	2019-11-14 10:33:00	2019-11-14 10:50:27	CTBRA	E	N	17.45
TAT-Post-1100	2019-11-14 10:53:00	2019-11-14 11:46:00	CTBRA	I	N	53
TAT-Post-1101	2019-11-14 10:59:00	2019-11-14 11:52:10	CTBRA	I	Y	53.1667
TAT-Post-1102	2019-11-14 11:16:00	2019-11-14 12:58:43	CTBRA	I	Y	102.717
TAT-Post-1103	2019-11-14 11:25:00	2019-11-14 15:10:07	CTBRA	I	Y	225.117
TAT-Post-1104	2019-11-14 12:13:00	2019-11-14 13:26:30	CTBSPCSHOR	E	N	73.5
TAT-Post-1105	2019-11-14 12:17:00	2019-11-14 14:44:46	CTBRAC	I	N	147.767
TAT-Post-1106	2019-11-14 12:21:00	2019-11-14 12:57:57	CTBRA	E	N	36.95
TAT-Post-1107	2019-11-14 12:33:00	2019-11-14 15:51:32	CTBRAORB	O	N	198.533
TAT-Post-1108	2019-11-14 12:54:00	2019-11-14 14:52:47	CTBRAPER	E	N	118.783
TAT-Post-1109	2019-11-14 13:13:00	2019-11-14 13:48:45	CTBRA	I	N	35.75
TAT-Post-1110	2019-11-14 13:27:00	2019-11-14 14:33:36	CTBRAFAC	E	N	66.6
TAT-Post-1111	2019-11-14 13:41:00	2019-11-14 14:58:14	CTBRAC	O	N	77.2333
TAT-Post-1112	2019-11-14 13:57:00	2019-11-14 14:44:41	CTBRA	I	N	47.6833
TAT-Post-1113	2019-11-14 14:03:00	2019-11-15 12:34:22	CTBRANEC	O	N	1351.37
TAT-Post-1114	2019-11-14 14:12:00	2019-11-14 14:37:16	CTBRAPET	I	N	25.2667
TAT-Post-1115	2019-11-14 14:25:00	2019-11-14 14:46:15	CTBRA	E	N	21.25
TAT-Post-1116	2019-11-14 14:48:00	2019-11-14 15:36:23	CTBRASPC	E	N	48.3833
TAT-Post-1117	2019-11-14 15:21:00	2019-11-14 15:38:53	CTBRA	E	N	17.8833
TAT-Post-1118	2019-11-14 15:35:00	2019-11-14 16:38:44	CTBRAFAC	E	Y	63.7333
TAT-Post-1119	2019-11-14 15:55:00	2019-11-14 16:13:53	CTBRASPC	E	N	18.8833
TAT-Post-1120	2019-11-14 15:56:00	2019-11-14 16:43:26	CTBRA	I	N	47.4333
TAT-Post-1121	2019-11-14 16:13:00	2019-11-14 16:30:34	CTBRA	E	N	17.5667
TAT-Post-1122	2019-11-14 16:24:00	2019-11-14 17:06:21	CTBRA	I	N	42.35
TAT-Post-1123	2019-11-14 16:36:00	2019-11-14 17:10:06	CTBRACAR	E	N	34.1
TAT-Post-1124	2019-11-14 17:13:00	2019-11-14 17:38:22	CTBRASPC	E	N	25.3667
TAT-Post-1125	2019-11-14 17:20:00	2019-11-14 17:55:42	CTBRA	I	N	35.7
TAT-Post-1126	2019-11-14 17:53:00	2019-11-14 19:38:59	CTBRASPC	I	N	105.983
TAT-Post-1127	2019-11-14 17:53:00	2019-11-14 18:46:26	CTBRASPC	E	N	53.4333
TAT-Post-1128	2019-11-14 18:33:00	2019-11-14 19:54:39	CTBRACAR	I	N	81.65
TAT-Post-1129	2019-11-14 19:13:00	2019-11-14 19:30:53	CTBRASPC	E	N	17.8833
TAT-Post-1130	2019-11-14 19:25:00	2019-11-14 21:00:01	CTBSPCSHOL	E	N	95.0167
TAT-Post-1131	2019-11-14 20:27:00	2019-11-14 21:48:31	CTBSPCAR	E	N	81.5167
TAT-Post-1132	2019-11-14 20:40:00	2019-11-14 21:59:04	CTBFC	E	Y	79.0667
TAT-Post-1133	2019-11-14 21:05:00	2019-11-14 22:53:29	CTBRASPC	E	N	108.483
TAT-Post-1134	2019-11-14 21:41:00	2019-11-14 22:17:25	CTBRA	E	Y	36.4167
TAT-Post-1135	2019-11-14 21:52:00	2019-11-14 22:55:34	CTBRA	E	N	63.5667
TAT-Post-1136	2019-11-14 22:17:00	2019-11-15 10:03:14	CTBRAPET	I	N	706.233
TAT-Post-1137	2019-11-14 22:27:00	2019-11-14 23:15:38	CTBRA	E	N	48.6333
TAT-Post-1138	2019-11-14 23:12:00	2019-11-15 00:01:02	CTBSPCSHOR	E	N	49.0333
TAT-Post-1139	2019-11-14 23:15:00	2019-11-15 00:12:52	CTBRASPC	E	N	57.8667
TAT-Post-1140	2019-11-14 23:41:00	2019-11-15 01:50:56	CTBRASPC	I	N	129.933
TAT-Post-1141	2019-11-15 00:16:00	2019-11-15 02:11:10	CTBRA	E	N	115.167
TAT-Post-1142	2019-11-15 00:33:00	2019-11-15 02:17:34	CTBRA	E	N	104.567
TAT-Post-1143	2019-11-15 00:35:00	2019-11-15 02:58:20	CTBRASPC	E	N	143.333
TAT-Post-1144	2019-11-15 00:57:00	2019-11-15 01:42:26	CTBRA	I	Y	45.4333
TAT-Post-1145	2019-11-15 01:51:00	2019-11-15 03:19:59	CTBRA	I	N	88.9833
TAT-Post-1146	2019-11-15 02:24:00	2019-11-15 04:00:50	CTBRA	E	N	96.8333
TAT-Post-1147	2019-11-15 03:02:00	2019-11-15 03:53:14	CTBRA	I	N	51.2333
TAT-Post-1148	2019-11-15 03:30:00	2019-11-15 05:25:49	CTBRACAR	E	N	115.817
TAT-Post-1149	2019-11-15 04:51:00	2019-11-15 05:51:37	CTBRASPC	E	N	60.6167
TAT-Post-1150	2019-11-15 07:54:00	2019-11-15 10:00:54	CTBRACAR	E	N	126.9
TAT-Post-1151	2019-11-15 09:01:00	2019-11-15 15:40:45	CTHEAVEN	I	Y	399.75
TAT-Post-1152	2019-11-15 09:21:00	2019-11-15 12:29:35	CTBRANEC	O	N	188.583
TAT-Post-1153	2019-11-15 09:57:00	2019-11-15 11:56:02	CTHEAVEN	I	N	119.033
TAT-Post-1154	2019-11-15 09:57:00	2019-11-15 10:49:51	CTBRASPC	E	Y	52.85
TAT-Post-1155	2019-11-15 10:21:00	2019-11-15 11:15:06	CTBRA	O	N	54.1
TAT-Post-1156	2019-11-15 10:24:00	2019-11-15 11:22:42	CTBRASPC	E	N	58.7
TAT-Post-1157	2019-11-15 10:24:00	2019-11-15 11:20:40	CTBRA	O	N	56.6667
TAT-Post-1158	2019-11-15 10:24:00	2019-11-15 11:03:11	CTBRASPC	E	N	39.1833
TAT-Post-1159	2019-11-15 11:45:00	2019-11-15 12:25:05	CTBRA	O	N	40.0833
TAT-Post-1160	2019-11-15 12:13:00	2019-11-15 14:59:21	CTBFC	E	N	166.35
TAT-Post-1161	2019-11-15 12:27:00	2019-11-15 12:55:46	CTBRA	I	N	28.7667
TAT-Post-1162	2019-11-15 12:43:00	2019-11-15 14:32:21	CTBRA	O	N	109.35
TAT-Post-1163	2019-11-15 13:08:00	2019-11-15 14:31:10	CTBRA	E	N	83.1667
TAT-Post-1164	2019-11-15 13:21:00	2019-11-15 15:19:40	CTBSPCAR	E	N	118.667
TAT-Post-1165	2019-11-15 13:28:00	2019-11-15 14:42:36	CTBRA	O	Y	74.6
TAT-Post-1166	2019-11-15 13:32:00	2019-11-15 14:29:10	CTBRA	E	N	57.1667
TAT-Post-1167	2019-11-15 13:53:00	2019-11-15 15:55:44	CTBRACAR	I	N	122.733
TAT-Post-1168	2019-11-15 14:26:00	2019-11-15 14:59:25	CTBRA	I	Y	33.4167
TAT-Post-1169	2019-11-15 14:27:00	2019-11-15 15:25:56	CTBSPCSHOR	E	N	58.9333
TAT-Post-1170	2019-11-15 14:53:00	2019-11-15 15:36:10	CTBRASPC	E	N	43.1667
TAT-Post-1171	2019-11-15 15:04:00	2019-11-15 15:24:20	CTBRA	I	N	20.3333
TAT-Post-1172	2019-11-15 15:22:00	2019-11-15 16:23:59	CTBRAC	I	N	61.9833
TAT-Post-1173	2019-11-15 15:23:00	2019-11-15 16:43:01	CTBFC	E	N	80.0167
TAT-Post-1174	2019-11-15 15:39:00	2019-11-18 15:15:43	CTBRAC	O	N	4296.72
TAT-Post-1175	2019-11-15 15:50:00	2019-11-15 16:04:34	CTBRA	I	N	14.5667
TAT-Post-1176	2019-11-15 15:54:00	2019-11-15 16:54:12	CTBRASPC	E	N	60.2
TAT-Post-1177	2019-11-15 16:17:00	2019-11-15 17:34:26	CTBRASPC	E	N	77.4333
TAT-Post-1178	2019-11-15 16:17:00	2019-11-15 16:38:43	CTBRASPC	I	N	21.7167
TAT-Post-1179	2019-11-15 17:18:00	2019-11-15 17:48:26	CTBRA	E	N	30.4333
TAT-Post-1180	2019-11-15 17:22:00	2019-11-18 09:31:37	CTBRAFAC	O	N	3849.62
TAT-Post-1181	2019-11-15 17:25:00	2019-11-15 18:00:03	CTBRACAR	I	N	35.05
TAT-Post-1182	2019-11-15 17:37:00	2019-11-15 18:02:19	CTBRA	E	N	25.3167
TAT-Post-1183	2019-11-15 18:28:00	2019-11-15 19:30:48	CTBRASPC	E	N	62.8
TAT-Post-1184	2019-11-15 18:52:00	2019-11-15 19:35:27	CTBRA	E	N	43.45
TAT-Post-1185	2019-11-15 19:06:00	2019-11-15 20:12:07	CTBRACAR	E	N	66.1167
TAT-Post-1186	2019-11-15 19:57:00	2019-11-15 21:29:07	CTBFSPCCAR	E	N	92.1167
TAT-Post-1187	2019-11-15 20:00:00	2019-11-15 21:57:46	CTBFC	E	N	117.767
TAT-Post-1188	2019-11-15 20:18:00	2019-11-15 21:30:59	CTBRA	E	N	72.9833
TAT-Post-1189	2019-11-15 20:23:00	2019-11-15 21:40:14	CTBRASPC	E	N	77.2333
TAT-Post-1190	2019-11-15 20:37:00	2019-11-15 21:33:32	CTBRA	I	N	56.5333
TAT-Post-1191	2019-11-15 20:59:00	2019-11-15 22:55:55	CTBSPCAR	E	N	116.917
TAT-Post-1192	2019-11-15 21:17:00	2019-11-15 21:35:39	CTBRA	E	N	18.65
TAT-Post-1193	2019-11-15 21:24:00	2019-11-15 22:55:00	CTBRASPC	E	N	91
TAT-Post-1194	2019-11-15 22:16:00	2019-11-15 22:48:42	CTBRA	I	N	32.7
TAT-Post-1195	2019-11-15 23:02:00	2019-11-15 23:40:15	CTBRA	E	N	38.25
TAT-Post-1196	2019-11-15 23:24:00	2019-11-16 00:14:18	CTBRASPC	E	N	50.3
TAT-Post-1197	2019-11-15 23:37:00	2019-11-16 00:22:09	CTBRA	I	N	45.15
TAT-Post-1198	2019-11-16 00:29:00	2019-11-16 01:10:06	CTBRA	E	N	41.1
TAT-Post-1199	2019-11-16 00:42:00	2019-11-16 01:22:38	CTBRASPC	E	N	40.6333
TAT-Post-1200	2019-11-16 01:01:00	2019-11-16 01:34:51	CTBRA	E	N	33.85
TAT-Post-1201	2019-11-16 01:30:00	2019-11-16 02:28:28	CTBRACAR	E	N	58.4667
TAT-Post-1202	2019-11-16 03:24:00	2019-11-16 04:11:15	CTBRASPC	E	N	47.25
TAT-Post-1203	2019-11-16 03:47:00	2019-11-16 04:31:36	CTBRASPC	E	N	44.6
TAT-Post-1204	2019-11-16 04:28:00	2019-11-16 04:55:48	CTBRASPC	E	N	27.8
TAT-Post-1205	2019-11-16 04:39:00	2019-11-16 06:00:25	CTBFC	E	N	81.4167
TAT-Post-1206	2019-11-16 06:14:00	2019-11-16 06:56:52	CTBRASPC	E	N	42.8667
TAT-Post-1207	2019-11-16 06:27:00	2019-11-16 07:06:15	CTBRASPC	E	N	39.25
TAT-Post-1208	2019-11-16 07:52:00	2019-11-16 09:02:23	CTBRA	E	N	70.3833
TAT-Post-1209	2019-11-16 08:40:00	2019-11-16 09:34:31	CTBRASPC	E	N	54.5167
TAT-Post-1210	2019-11-16 08:58:00	2019-11-16 10:12:39	CTBFC	E	N	74.65
TAT-Post-1211	2019-11-16 10:36:00	2019-11-16 11:12:37	CTBRASPC	E	N	36.6167
TAT-Post-1212	2019-11-16 10:58:00	2019-11-16 11:39:16	CTBRASPC	E	N	41.2667
TAT-Post-1213	2019-11-16 11:55:00	2019-11-16 12:13:39	CTBRA	E	N	18.65
TAT-Post-1214	2019-11-16 13:25:00	2019-11-16 15:16:14	CTBRASPC	E	N	111.233
TAT-Post-1215	2019-11-16 14:25:00	2019-11-16 15:31:17	CTBSPCSHOL	E	N	66.2833
TAT-Post-1216	2019-11-16 14:52:00	2019-11-16 15:18:44	CTBRA	E	N	26.7333
TAT-Post-1217	2019-11-16 14:53:00	2019-11-16 15:18:46	CTBRA	I	N	25.7667
TAT-Post-1218	2019-11-16 15:00:00	2019-11-16 15:22:32	CTBRAFAC	E	N	22.5333
TAT-Post-1219	2019-11-16 15:06:00	2019-11-16 15:58:37	CTBRA	E	N	52.6167
TAT-Post-1220	2019-11-16 15:36:00	2019-11-16 16:09:53	CTBRA	E	N	33.8833
TAT-Post-1221	2019-11-16 15:40:00	2019-11-16 16:19:52	CTBRA	I	N	39.8667
TAT-Post-1222	2019-11-16 15:55:00	2019-11-16 16:32:36	CTBRA	E	N	37.6
TAT-Post-1223	2019-11-16 16:31:00	2019-11-16 17:41:51	CTBRA	I	Y	70.85
TAT-Post-1224	2019-11-16 16:44:00	2019-11-16 17:11:39	CTBRA	I	Y	27.65
TAT-Post-1225	2019-11-16 17:10:00	2019-11-16 17:33:32	CTBRAFAC	E	N	23.5333
TAT-Post-1226	2019-11-16 17:38:00	2019-11-16 19:09:49	CTBRAPER	E	N	91.8167
TAT-Post-1227	2019-11-16 17:42:00	2019-11-16 18:39:49	CTBRACOW	E	Y	57.8167
TAT-Post-1228	2019-11-16 17:51:00	2019-11-16 19:13:04	CTBFC	E	N	82.0667
TAT-Post-1229	2019-11-16 18:07:00	2019-11-16 18:56:29	CTBRA	E	N	49.4833
TAT-Post-1230	2019-11-16 18:22:00	2019-11-16 19:47:40	CTBRANEC	E	N	85.6667
TAT-Post-1231	2019-11-16 18:32:00	2019-11-16 19:19:11	CTBRA	E	N	47.1833
TAT-Post-1232	2019-11-16 18:47:00	2019-11-16 19:58:43	CTBRA	E	Y	71.7167
TAT-Post-1233	2019-11-16 19:12:00	2019-11-16 20:30:19	CTBRASPC	E	N	78.3167
TAT-Post-1234	2019-11-16 19:50:00	2019-11-16 20:39:21	CTBRASPC	E	N	49.35
TAT-Post-1235	2019-11-16 20:44:00	2019-11-16 21:44:29	CTBRA	E	N	60.4833
TAT-Post-1236	2019-11-16 21:05:00	2019-11-16 21:59:24	CTBSPCSHOR	E	N	54.4
TAT-Post-1237	2019-11-16 22:01:00	2019-11-16 22:48:34	CTBRA	E	N	47.5667
TAT-Post-1238	2019-11-16 22:04:00	2019-11-16 22:55:43	CTBRA	E	N	51.7167
TAT-Post-1239	2019-11-16 22:31:00	2019-11-16 23:42:43	CTBRA	I	N	71.7167
TAT-Post-1240	2019-11-16 23:07:00	2019-11-16 23:55:37	CTBRA	I	N	48.6167
TAT-Post-1241	2019-11-16 23:28:00	2019-11-17 00:42:44	CTBRA	E	N	74.7333
TAT-Post-1242	2019-11-16 23:58:00	2019-11-17 01:46:40	CTBRA	E	N	108.667
TAT-Post-1243	2019-11-17 00:13:00	2019-11-17 03:25:10	CTBRASPC	E	N	192.167
TAT-Post-1244	2019-11-17 00:15:00	2019-11-17 01:50:40	CTBRA	E	N	95.6667
TAT-Post-1245	2019-11-17 00:30:00	2019-11-17 03:47:00	CTBRASPC	E	N	197
TAT-Post-1246	2019-11-17 02:11:00	2019-11-17 05:38:35	CTBRAFAC	E	N	207.583
TAT-Post-1247	2019-11-17 02:23:00	2019-11-17 05:49:50	CTBRAFAC	E	N	206.833
TAT-Post-1248	2019-11-17 02:27:00	2019-11-17 05:56:01	CTBRASPC	E	N	209.017
TAT-Post-1249	2019-11-17 03:02:00	2019-11-17 06:21:30	CTBRASPC	E	N	199.5
TAT-Post-1250	2019-11-17 03:19:00	2019-11-17 06:28:57	CTBRASPC	E	N	189.95
TAT-Post-1251	2019-11-17 04:04:00	2019-11-17 07:01:04	CTBSPCSHOR	E	N	177.067
TAT-Post-1252	2019-11-17 04:23:00	2019-11-17 07:06:01	CTBRA	E	N	163.017
TAT-Post-1253	2019-11-17 05:54:00	2019-11-17 08:01:51	CTBFC	E	N	127.85
TAT-Post-1254	2019-11-17 08:40:00	2019-11-17 09:08:19	CTBRASPC	E	N	28.3167
TAT-Post-1255	2019-11-17 09:18:00	2019-11-17 10:30:50	CTBFC	E	N	72.8333
TAT-Post-1256	2019-11-17 09:32:00	2019-11-17 11:35:31	CTBRA	I	N	123.517
TAT-Post-1257	2019-11-17 10:08:00	2019-11-17 11:40:10	CTBRA	I	N	92.1667
TAT-Post-1258	2019-11-17 10:12:00	2019-11-17 10:44:44	CTBRASPC	E	N	32.7333
TAT-Post-1259	2019-11-17 10:37:00	2019-11-17 12:12:55	CTBRASPC	E	N	95.9167
TAT-Post-1260	2019-11-17 11:02:00	2019-11-17 12:16:07	CTBRA	I	Y	74.1167
TAT-Post-1261	2019-11-17 11:24:00	2019-11-17 13:51:22	CTBRA	I	Y	147.367
TAT-Post-1262	2019-11-17 12:17:00	2019-11-17 14:07:21	CTBRASPC	I	N	110.35
TAT-Post-1263	2019-11-17 12:26:00	2019-11-17 12:54:37	CTBRA	I	N	28.6167
TAT-Post-1264	2019-11-17 12:32:00	2019-11-17 14:01:30	CTBRASPC	E	N	89.5
TAT-Post-1265	2019-11-17 13:11:00	2019-11-17 13:52:52	CTBRA	E	N	41.8667
TAT-Post-1266	2019-11-17 13:23:00	2019-11-17 13:55:49	CTBRA	I	N	32.8167
TAT-Post-1267	2019-11-17 14:13:00	2019-11-17 15:17:10	CTBRA	I	Y	64.1667
TAT-Post-1268	2019-11-17 14:41:00	2019-11-17 15:35:37	CTBFC	I	N	54.6167
TAT-Post-1269	2019-11-17 15:18:00	2019-11-17 15:47:45	CTBRASPC	E	N	29.75
TAT-Post-1270	2019-11-17 15:30:00	2019-11-17 15:44:08	CTBRA	E	N	14.1333
TAT-Post-1271	2019-11-17 15:49:00	2019-11-17 16:59:57	CTBRASPC	E	N	70.95
TAT-Post-1272	2019-11-17 16:01:00	2019-11-17 16:38:40	CTBRA	E	N	37.6667
TAT-Post-1273	2019-11-17 16:19:00	2019-11-17 16:46:24	CTBRASPC	E	N	27.4
TAT-Post-1274	2019-11-17 16:47:00	2019-11-17 17:07:40	CTBRASPC	E	N	20.6667
TAT-Post-1275	2019-11-17 17:07:00	2019-11-17 18:10:50	CTBFC	E	N	63.8333
TAT-Post-1276	2019-11-17 17:52:00	2019-11-17 18:21:23	CTBRASPC	E	N	29.3833
TAT-Post-1277	2019-11-17 18:52:00	2019-11-17 19:42:33	CTBRASPC	E	N	50.55
TAT-Post-1278	2019-11-17 19:19:00	2019-11-17 19:37:38	CTBRA	E	N	18.6333
TAT-Post-1279	2019-11-17 19:57:00	2019-11-17 20:50:06	CTBRA	E	N	53.1
TAT-Post-1280	2019-11-17 20:12:00	2019-11-17 21:08:44	CTBFC	E	N	56.7333
TAT-Post-1281	2019-11-17 20:43:00	2019-11-17 21:19:05	CTBRA	E	N	36.0833
TAT-Post-1282	2019-11-17 21:03:00	2019-11-17 22:05:08	CTBRA	I	Y	62.1333
TAT-Post-1283	2019-11-17 22:12:00	2019-11-18 00:04:30	CTBRACAR	E	N	112.5
TAT-Post-1284	2019-11-17 22:59:00	2019-11-18 00:22:09	CTBRASPC	E	Y	83.15
TAT-Post-1285	2019-11-17 22:59:00	2019-11-17 23:49:24	CTBFC	E	N	50.4
TAT-Post-1286	2019-11-17 23:10:00	2019-11-18 00:38:39	CTBRA	I	N	88.65
TAT-Post-1287	2019-11-17 23:30:00	2019-11-18 00:31:05	CTBRASPC	E	N	61.0833
TAT-Post-1288	2019-11-17 23:55:00	2019-11-18 02:08:48	CTBRA	E	N	133.8
TAT-Post-1289	2019-11-18 00:20:00	2019-11-18 02:17:02	CTBRA	E	N	117.033
TAT-Post-1290	2019-11-18 00:38:00	2019-11-18 02:48:13	CTBRAFAC	I	N	130.217
TAT-Post-1291	2019-11-18 01:18:00	2019-11-18 03:19:07	CTBRASPC	E	N	121.117
TAT-Post-1292	2019-11-18 02:48:00	2019-11-18 03:57:17	CTBRASPC	E	Y	69.2833
TAT-Post-1293	2019-11-18 02:51:00	2019-11-18 07:31:03	CTBRA	I	N	280.05
TAT-Post-1294	2019-11-18 03:37:00	2019-11-18 05:31:50	CTBRA	E	N	114.833
TAT-Post-1295	2019-11-18 04:02:00	2019-11-18 05:42:48	CTBRASPC	E	N	100.8
TAT-Post-1296	2019-11-18 04:14:00	2019-11-18 07:18:31	CTBRA	I	N	184.517
TAT-Post-1297	2019-11-18 04:20:00	2019-11-18 05:51:25	CTBRASPC	E	N	91.4167
TAT-Post-1298	2019-11-18 04:47:00	2019-11-18 06:23:48	CTBRAFAC	E	N	96.8
TAT-Post-1299	2019-11-18 04:53:00	2019-11-18 06:37:12	CTBRASPC	I	N	104.2
TAT-Post-1300	2019-11-18 05:59:00	2019-11-18 06:52:16	CTBRA	E	N	53.2667
TAT-Post-1301	2019-11-18 07:00:00	2019-11-18 09:18:56	CTBSPCAR	E	N	138.933
TAT-Post-1302	2019-11-18 08:19:00	2019-11-18 10:02:21	CTBRASPC	E	N	103.35
TAT-Post-1303	2019-11-18 08:39:00	2019-11-18 10:12:49	CTBRASPC	E	N	93.8167
TAT-Post-1304	2019-11-18 08:42:00	2019-11-18 11:35:33	CTBRA	O	N	173.55
TAT-Post-1305	2019-11-18 08:58:00	2019-11-18 10:03:41	CTBRASPC	E	N	65.6833
TAT-Post-1306	2019-11-18 09:26:00	2019-11-18 10:44:04	CTBRA	E	N	78.0667
TAT-Post-1307	2019-11-18 09:59:00	2019-11-18 11:31:00	CTBRAC	O	N	92
TAT-Post-1308	2019-11-18 10:21:00	2019-11-18 14:59:12	CTBRA	O	N	278.2
TAT-Post-1309	2019-11-18 10:21:00	2019-11-18 12:09:20	CTBRASPC	E	N	108.333
TAT-Post-1310	2019-11-18 10:44:00	2019-11-18 11:35:03	CTBRA	I	Y	51.05
TAT-Post-1311	2019-11-18 10:56:00	2019-11-18 11:41:56	CTBRA	E	N	45.9333
TAT-Post-1312	2019-11-18 11:23:00	2019-11-18 12:15:12	CTBRASPC	E	N	52.2
TAT-Post-1313	2019-11-18 11:39:00	2019-11-18 12:15:13	CTBRA	I	Y	36.2167
TAT-Post-1314	2019-11-18 11:52:00	2019-11-18 13:07:43	CTBRAPER	E	N	75.7167
TAT-Post-1315	2019-11-18 11:58:00	2019-11-18 14:37:17	CTBSPCSHOL	E	N	159.283
TAT-Post-1316	2019-11-18 12:18:00	2019-11-18 14:44:02	CTBRACAR	E	N	146.033
TAT-Post-1317	2019-11-18 12:44:00	2019-11-18 15:04:59	CTBRASPC	I	N	140.983
TAT-Post-1318	2019-11-18 12:59:00	2019-11-18 14:17:19	CTBRASPC	E	N	78.3167
TAT-Post-1319	2019-11-18 13:26:00	2019-11-18 14:13:57	CTBRA	I	N	47.95
TAT-Post-1320	2019-11-18 13:48:00	2019-11-18 14:50:40	CTBRA	I	N	62.6667
TAT-Post-1321	2019-11-18 13:52:00	2019-11-18 14:25:19	CTBRA	E	N	33.3167
TAT-Post-1322	2019-11-18 13:58:00	2019-11-18 14:47:06	CTBRAFAC	E	N	49.1
TAT-Post-1323	2019-11-18 14:01:00	2019-11-18 16:29:36	CTBRA	O	N	148.6
TAT-Post-1324	2019-11-18 14:05:00	2019-11-18 14:57:03	CTBRA	I	Y	52.05
TAT-Post-1325	2019-11-18 14:37:00	2019-11-18 15:15:21	CTBRAC	I	N	38.35
TAT-Post-1326	2019-11-18 15:30:00	2019-11-18 15:55:01	CTBRA	E	N	25.0167
TAT-Post-1327	2019-11-18 15:37:00	2019-11-18 16:01:07	CTBRA	I	N	24.1167
TAT-Post-1328	2019-11-18 15:38:00	2019-11-18 15:56:44	CTBRA	E	N	18.7333
TAT-Post-1329	2019-11-18 15:53:00	2019-11-18 16:24:20	CTBRA	O	Y	31.3333
TAT-Post-1330	2019-11-18 16:00:00	2019-11-18 16:46:26	CTBRAC	O	N	46.4333
TAT-Post-1331	2019-11-18 16:21:00	2019-11-18 16:37:49	CTBRA	E	N	16.8167
TAT-Post-1332	2019-11-18 16:27:00	2019-11-18 17:02:57	CTBRA	E	N	35.95
TAT-Post-1333	2019-11-18 16:49:00	2019-11-18 17:01:14	CTBRA	E	N	12.2333
TAT-Post-1334	2019-11-18 16:52:00	2019-11-18 17:10:25	CTBRA	O	N	18.4167
TAT-Post-1335	2019-11-18 17:21:00	2019-11-18 18:17:20	CTBRAFAC	E	N	56.3333
TAT-Post-1336	2019-11-18 18:53:00	2019-11-18 19:04:47	CTBRA	E	N	11.7833
TAT-Post-1337	2019-11-18 19:10:00	2019-11-18 21:48:52	CTBFC	E	N	158.867
TAT-Post-1338	2019-11-18 19:12:00	2019-11-18 19:26:26	CTBRA	E	N	14.4333
TAT-Post-1339	2019-11-18 20:20:00	2019-11-18 22:23:25	CTBRASPC	I	N	123.417
TAT-Post-1340	2019-11-18 21:32:00	2019-11-18 22:48:22	CTBRASPC	E	N	76.3667
TAT-Post-1341	2019-11-18 22:36:00	2019-11-18 23:17:35	CTBRA	E	N	41.5833
TAT-Post-1342	2019-11-18 23:01:00	2019-11-18 23:51:25	CTBRA	I	N	50.4167
TAT-Post-1343	2019-11-19 00:40:00	2019-11-19 01:31:30	CTBRA	E	N	51.5
TAT-Post-1344	2019-11-19 01:56:00	2019-11-19 02:49:42	CTBRASPC	E	N	53.7
TAT-Post-1345	2019-11-19 02:29:00	2019-11-19 03:29:19	CTBRASPC	E	N	60.3167
TAT-Post-1346	2019-11-19 02:52:00	2019-11-19 04:04:27	CTBRA	I	N	72.45
TAT-Post-1347	2019-11-19 04:06:00	2019-11-19 04:44:25	CTBRACAR	I	N	38.4167
TAT-Post-1348	2019-11-19 04:24:00	2019-11-19 04:53:52	CTBRASPC	I	N	29.8667
TAT-Post-1349	2019-11-19 05:14:00	2019-11-19 06:07:06	CTBRA	E	N	53.1
TAT-Post-1350	2019-11-19 06:44:00	2019-11-19 07:18:12	CTBRA	I	Y	34.2
TAT-Post-1351	2019-11-19 07:33:00	2019-11-19 09:05:13	CTBFC	E	N	92.2167
TAT-Post-1352	2019-11-19 07:55:00	2019-11-19 10:27:41	CTBRASIN	O	N	152.683
TAT-Post-1353	2019-11-19 08:15:00	2019-11-19 09:04:45	CTBRA	I	N	49.75
TAT-Post-1354	2019-11-19 08:26:00	2019-11-19 09:07:22	CTBRA	I	N	41.3667
TAT-Post-1355	2019-11-19 08:29:00	2019-11-19 09:45:14	CTBRA	E	N	76.2333
TAT-Post-1356	2019-11-19 08:29:00	2019-11-19 09:14:06	CTBRA	E	N	45.1
TAT-Post-1357	2019-11-19 08:51:00	2019-11-19 10:40:06	CTBRASPC	O	N	109.1
TAT-Post-1358	2019-11-19 09:27:00	2019-11-19 10:20:53	CTBRA	E	N	53.8833
TAT-Post-1359	2019-11-19 10:00:00	2019-11-19 10:18:59	CTBRA	I	N	18.9833
TAT-Post-1360	2019-11-19 10:29:00	2019-11-19 10:59:13	CTBRA	I	N	30.2167
TAT-Post-1361	2019-11-19 10:45:00	2019-11-19 11:31:30	CTBRA	O	Y	46.5
TAT-Post-1362	2019-11-19 10:45:00	2019-11-19 11:17:36	CTBRA	E	N	32.6
TAT-Post-1363	2019-11-19 10:54:00	2019-11-19 11:24:41	CTBRA	I	N	30.6833
TAT-Post-1364	2019-11-19 11:09:00	2019-11-19 11:56:42	CTBRA	I	N	47.7
TAT-Post-1365	2019-11-19 11:49:00	2019-11-19 12:12:38	CTBRA	I	Y	23.6333
TAT-Post-1366	2019-11-19 12:41:00	2019-11-19 15:03:52	CTBRAC	I	N	142.867
TAT-Post-1367	2019-11-19 13:02:00	2019-11-19 15:10:19	CTBRA	O	N	128.317
TAT-Post-1368	2019-11-19 13:07:00	2019-11-19 14:13:35	CTBRA	E	N	66.5833
TAT-Post-1369	2019-11-19 13:56:00	2019-11-19 14:42:42	CTBRA	I	Y	46.7
TAT-Post-1370	2019-11-19 14:03:00	2019-11-19 14:32:34	CTBRA	I	Y	29.5667
TAT-Post-1371	2019-11-19 14:04:00	2019-11-19 15:13:13	CTBRA	O	N	69.2167
TAT-Post-1372	2019-11-19 14:27:00	2019-11-19 14:46:17	CTBRA	I	N	19.2833
TAT-Post-1373	2019-11-19 14:40:00	2019-11-19 15:41:26	CTHEAVEN	I	N	61.4333
TAT-Post-1374	2019-11-19 14:50:00	2019-11-19 15:09:38	CTBRA	E	N	19.6333
TAT-Post-1375	2019-11-19 15:04:00	2019-11-19 15:54:54	CTBSPCSHOR	E	N	50.9
TAT-Post-1376	2019-11-19 15:04:00	2019-11-19 15:40:39	CTBRA	E	Y	36.65
TAT-Post-1377	2019-11-19 16:19:00	2019-11-20 09:47:25	CTBRA	O	Y	1048.42
TAT-Post-1378	2019-11-19 16:24:00	2019-11-19 16:47:40	CTBRASPC	E	N	23.6667
TAT-Post-1379	2019-11-19 16:26:00	2019-11-19 17:03:28	CTBRA	I	Y	37.4667
TAT-Post-1380	2019-11-19 16:49:00	2019-11-19 17:16:15	CTBRA	I	N	27.25
TAT-Post-1381	2019-11-19 17:14:00	2019-11-19 18:07:11	CTBRASPC	E	N	53.1833
TAT-Post-1382	2019-11-19 19:16:00	2019-11-19 22:14:06	CTBSPCAR	E	N	178.1
TAT-Post-1383	2019-11-19 20:01:00	2019-11-19 21:47:27	CTBFC	E	N	106.45
TAT-Post-1384	2019-11-19 20:47:00	2019-11-19 22:40:30	CTBRA	I	N	113.5
TAT-Post-1385	2019-11-19 21:52:00	2019-11-19 22:54:02	CTBRASPC	E	N	62.0333
TAT-Post-1386	2019-11-19 22:18:00	2019-11-19 23:08:40	CTBRAFAC	E	N	50.6667
TAT-Post-1387	2019-11-19 23:25:00	2019-11-20 00:45:20	CTBRASPC	E	N	80.3333
TAT-Post-1388	2019-11-20 00:16:00	2019-11-20 01:30:48	CTBRA	E	N	74.8
TAT-Post-1389	2019-11-20 00:34:00	2019-11-20 02:31:46	CTBFSPCCAR	E	N	117.767
TAT-Post-1390	2019-11-20 00:44:00	2019-11-20 01:33:32	CTBRA	E	N	49.5333
TAT-Post-1391	2019-11-20 01:06:00	2019-11-20 03:06:35	CTBRASPC	E	N	120.583
TAT-Post-1392	2019-11-20 01:25:00	2019-11-20 02:35:24	CTBRA	E	N	70.4
TAT-Post-1393	2019-11-20 01:56:00	2019-11-20 03:18:36	CTBRASPC	E	N	82.6
TAT-Post-1394	2019-11-20 02:42:00	2019-11-20 03:47:56	CTBRACOW	I	N	65.9333
TAT-Post-1395	2019-11-20 03:14:00	2019-11-20 04:00:27	CTBRA	E	N	46.45
TAT-Post-1396	2019-11-20 03:40:00	2019-11-20 04:40:30	CTBSPCAR	E	N	60.5
TAT-Post-1397	2019-11-20 05:13:00	2019-11-20 05:32:36	CTBRA	I	N	19.6
TAT-Post-1398	2019-11-20 05:49:00	2019-11-20 06:32:29	CTBRAC	E	N	43.4833
TAT-Post-1399	2019-11-20 06:17:00	2019-11-20 06:36:04	CTBRA	I	N	19.0667
TAT-Post-1400	2019-11-20 06:25:00	2019-11-20 06:53:27	CTBRA	I	N	28.45
TAT-Post-1401	2019-11-20 08:03:00	2019-11-20 09:36:21	CTBRACAR	E	N	93.35
TAT-Post-1402	2019-11-20 09:25:00	2019-11-20 10:03:56	CTBRA	I	N	38.9333
TAT-Post-1403	2019-11-20 09:33:00	2019-11-20 11:12:52	CTBFC	E	N	99.8667
TAT-Post-1404	2019-11-20 09:48:00	2019-11-20 11:23:17	CTBRACOW	O	N	95.2833
TAT-Post-1405	2019-11-20 09:59:00	2019-11-20 10:48:49	CTBRA	E	Y	49.8167
TAT-Post-1406	2019-11-20 10:16:00	2019-11-20 10:57:26	CTBRASPC	E	N	41.4333
TAT-Post-1407	2019-11-20 10:30:00	2019-11-21 10:10:59	CTBRACOW	O	N	1420.98
TAT-Post-1408	2019-11-20 11:22:00	2019-11-20 12:15:53	CTBRA	I	Y	53.8833
TAT-Post-1409	2019-11-20 11:28:00	2019-11-20 12:45:21	CTBSPCSHOL	E	Y	77.35
TAT-Post-1410	2019-11-20 11:44:00	2019-11-20 12:34:43	CTBRA	E	N	50.7167
TAT-Post-1411	2019-11-20 11:52:00	2019-11-20 12:33:15	CTBRA	I	Y	41.25
TAT-Post-1412	2019-11-20 12:19:00	2019-11-20 12:55:17	CTBRA	E	N	36.2833
TAT-Post-1413	2019-11-20 12:22:00	2019-11-20 14:49:00	CTBRA	I	Y	147
TAT-Post-1414	2019-11-20 12:51:00	2019-11-20 15:04:39	CTBRASPC	I	N	133.65
TAT-Post-1415	2019-11-20 13:07:00	2019-11-20 14:51:52	CTBFC	E	N	104.867
TAT-Post-1416	2019-11-20 13:14:00	2019-11-20 15:18:43	CTBRANEC	I	N	124.717
TAT-Post-1417	2019-11-20 13:32:00	2019-11-20 14:43:47	CTBRASPC	E	N	71.7833
TAT-Post-1418	2019-11-20 14:02:00	2019-11-20 15:25:10	CTBRA	O	N	83.1667
TAT-Post-1419	2019-11-20 14:03:00	2019-11-20 15:14:51	CTBFC	E	N	71.85
TAT-Post-1420	2019-11-20 14:18:00	2019-11-20 15:46:06	CTBRACAR	I	N	88.1
TAT-Post-1421	2019-11-20 14:23:00	2019-11-20 15:08:17	CTBRA	I	N	45.2833
TAT-Post-1422	2019-11-20 14:56:00	2019-11-20 15:14:33	CTBRA	E	N	18.55
TAT-Post-1423	2019-11-20 14:58:00	2019-11-20 15:16:49	CTBRA	I	Y	18.8167
TAT-Post-1424	2019-11-20 15:36:00	2019-11-20 16:36:29	CTBRACOW	I	N	60.4833
TAT-Post-1425	2019-11-20 16:20:00	2019-11-20 18:08:43	CTBRACOW	I	Y	108.717
TAT-Post-1426	2019-11-20 16:32:00	2019-11-20 17:18:34	CTBRA	O	N	46.5667
TAT-Post-1427	2019-11-20 16:35:00	2019-11-20 17:21:28	CTBRASPC	E	N	46.4667
TAT-Post-1428	2019-11-20 16:36:00	2019-11-20 16:55:27	CTBRA	E	N	19.45
TAT-Post-1429	2019-11-20 17:50:00	2019-11-20 19:01:44	CTBFC	E	N	71.7333
TAT-Post-1430	2019-11-20 18:16:00	2019-11-20 19:04:30	CTBRASPC	E	N	48.5
TAT-Post-1431	2019-11-20 18:24:00	2019-11-20 19:20:29	CTBRASPC	E	N	56.4833
TAT-Post-1432	2019-11-20 18:40:00	2019-11-20 19:35:46	CTBRASPC	E	N	55.7667
TAT-Post-1433	2019-11-20 19:09:00	2019-11-20 19:55:40	CTBRASPC	E	N	46.6667
TAT-Post-1434	2019-11-20 19:32:00	2019-11-20 22:44:07	CTBRASPC	E	N	192.117
TAT-Post-1435	2019-11-20 19:52:00	2019-11-20 20:17:56	CTBRASPC	E	N	25.9333
TAT-Post-1436	2019-11-20 19:55:00	2019-11-20 20:25:05	CTBRASPC	E	N	30.0833
TAT-Post-1437	2019-11-20 20:21:00	2019-11-20 22:12:26	CTBRA	I	N	111.433
TAT-Post-1438	2019-11-20 20:55:00	2019-11-20 23:05:57	CTBRA	I	N	130.95
TAT-Post-1439	2019-11-20 21:00:00	2019-11-21 00:04:41	CTBFC	E	Y	184.683
TAT-Post-1440	2019-11-20 21:16:00	2019-11-20 22:01:21	CTBRA	E	N	45.35
TAT-Post-1441	2019-11-20 21:50:00	2019-11-20 23:56:51	CTBRASPC	E	N	126.85
TAT-Post-1442	2019-11-20 22:17:00	2019-11-21	CTBRASPC	I	N	103
TAT-Post-1443	2019-11-20 22:33:00	2019-11-21 00:16:33	CTBRAFAC	I	N	103.55
TAT-Post-1444	2019-11-20 22:39:00	2019-11-21 00:18:25	CTBRA	I	N	99.4167
TAT-Post-1445	2019-11-20 22:41:00	2019-11-20 23:23:55	CTBRA	E	N	42.9167
TAT-Post-1446	2019-11-20 23:18:00	2019-11-21 00:38:32	CTBRA	E	N	80.5333

## Sheet: T test Strat
PRE						POST
E-NEG	I-NEG	O-NEG	E-POS	I-POS	O-POS	E-NEG	I-NEG	O-NEG	E-POS	I-POS	O-POS			t-Test: Two-Sample Assuming Unequal Variances
69.7167	64	94.9833	94.3833	49.8	64.0667	106.6	105.55	1762.67	108.45	60.9	92.1
54.3833	35.25	61.8833	23.8	50.5	29.7667	162.267	81.1667	7149.5	28.7	23.3833	175.517				E-POS	E-POS
50.4833	36.2167	3183.32	67.35	34.2	65.95	157.567	65.8333	158.633	29.0833	163.967	24.5667			Mean	71.8302	68.0784
30.05	131.333	1216.92	69.0667	60.9167	93.8167	24.8167	60.8333	116.75	93.5667	93.65	2629.43			Variance	1608.59	1077.61
44.9167	71	2852.6	103.283	52.9667	51.35	76.55	19.95	51.5	83.2167	130.75	38.05			Observations	53	57
67.75	73.1	185.817	35.3	67.9667	154.133	21.6333	106.633	1705.88	56.95	44.1667	33.3667			Hypothesized Mean Difference	0
96.9667	65.8833	288.383	80.1667	35.1	43.8667	10.8667	37.8	4154.98	46.5333	29.2333	22.4333			df	101
50.6667	132.517	1282.65	34.9167	59.5	52.4	16.8833	45.3667	3952.63	165.367	64.0167	3057.27			t Stat	0.53458
89.5667	85.1167	57.8333	38.3333	84.5833	78.6	16.2	80.15	1341.62	43.7333	29.2833	1136.15			P(T<=t) one-tail	0.297058
66.9167	59.9667	96.4333	91	18.4333	86.2333	42.0833	102.8	48.9	95.2333	199.417	74.6			t Critical one-tail	1.66008
127.6	19.9333	495.583	27.2167	68.55	72.2	44.3667	43.7833	100.3	33.9667	42.7	31.3333			P(T<=t) two-tail	0.594115
58.3667	80.7	131.383	37.7667	117.75	44.4333	94.7333	91.3	1468.33	42.0667	36.9667	46.5			t Critical two-tail	1.98373
84.9667	83.5833	60.2	38.9167	41.8167		32.0833	306.2	1089.38	47.2833	91.7333	1048.42
55.65	95.6667	27.5667	103.75	33.65		13.3333	87.5833	118.833	49.8667	104.817				t-Test: Two-Sample Assuming Unequal Variances
64.05	64.15	83.6	50.4333	165.517		38.3333	209.633	180.55	61.8333	195.267
81.4	473.35	122.417	84.7667	55.65		31.25	143.7	150.5	74.75	149.533					I-POS	I-POS
70.35	161.05	26.9667	56.3833	32.2		47.5167	38.6	28.7	46.4167	46.95				Mean	63.4908	86.061
87.65	112.35	67.35	70.85	180.567		51.9333	99.1	4254.95	28.4333	99.2167				Variance	1874.83	5416.53
95.4167	59.4333	6822.1	131.083	35.7333		60.6667	164.05	1356.87	26.6167	25.6833				Observations	94	142
77.3833	138.783	20.4333	134.217	26.8667		23.1167	70.9667	2639.13	66.6167	56.8667				Hypothesized Mean Difference	0
77.35	35.9333	16.7833	111.183	63.4667		44.1667	13.3167	33.7333	105.667	203.683				df	231
67.9833	32.3833	53.15	94.8167	44.25		52.5333	132.817	162.483	63.4833	259.083				t Stat	-2.96133
33.9333	51.2	4610.63	29.4333	64.1833		72.45	112.017	115.35	79.2	256.167				P(T<=t) one-tail	0.00169139
26.2833	54.7333	72.8167	17.45	282.75		99.6167	65.5	127.117	107.85	291.933				t Critical one-tail	1.65148
42.85	9.61667	1353.35	117.183	189.833		26.1833	69.9333	976.1	55.4667	202.817				P(T<=t) two-tail	0.00338279
44.2333	30.85	192.017	63.4333	26.9833		55.0833	164.967	1115.17	112.35	28.2				t Critical two-tail	1.97029
69.9833	42.85	1238.55	58.2333	76.2833		26.8	18.6667	87.4	73.0667	55.2
38.05	31.85	1069.87	23.7167	26.5667		75.6167	23.55	59.9333	35.5167	46.3				t-Test: Two-Sample Assuming Unequal Variances
18.3333	39.9	27.3167	172.267	16.35		70.65	79.6833	44.8167	61.4	68.6333
9.85	38.4667	56.8833	213.55	61.1167		39.3667	102.383	397.383	110.65	111.167					O-POS	O-POS
65.7333	31.9667	36.3833	121.933	144.75		49.4	23.6333	358.917	76.2833	68.9833				Mean	69.7347	646.903
37.35	46.4833	111.617	89.6333	33.4833		37.3333	48	2652.27	38.75	54.65				Variance	1059.24	1.10518e+06
55.7667	105.95	31.9167	77.85	44.9833		53.3833	57.0833	49.25	93.55	31.35				Observations	12	13
102.867	71.6833	93.2167	101.45	51.9333		34.6167	29.5833	2487.17	90.2167	67.1833				Hypothesized Mean Difference	0
55.8833	89.5833	90.9	54	24.6333		25.8667	42.6667	414.45	80.1333	75.3				df	12
47.4167	44.9167	68.55	68.75	64.3667		35.55	39.5833	1836.97	29.95	129.75				t Stat	-1.97848
39.3	23	1154.62	66.65	33.7667		178.283	260.9	2877.43	39.0667	194.933				P(T<=t) one-tail	0.0356465
39.9	83.3833	46.85	66.2	30.4667		23.2833	163.083	133.767	46.6	40.4				t Critical one-tail	1.78229
26.95	49.2	43.35	77.1667	78.9833		19.85	772.1	158	76.9667	75.3				P(T<=t) two-tail	0.0712931
21.2333	100.517	72.2667	40.7333	30.8667		150.15	99.9167	1422.28	83.2667	37.3333				t Critical two-tail	2.17881
37.15	46.1833	27.7833	88.4833	33.7333		131.55	212.867	204.717	44.0167	12.05
17.4333	51.7333	123.75	74.4667	19.2667		105.617	190.617	419.017	11.45	69.8167
108.85	22.55	62.9833	34.7	55.8667		99.35	110.167	295.483	112.75	182.617
49.1667	57.7667	1222.43	11.4667	30.8167		81.5833	102.367	274.367	98.4667	143.317
48.55	53.5333	958.783	72.4667	44.95		58.7667	400.167	242.783	63.1333	74.6333
15.6	49.3833	49.3667	44.25	65.8333		54.2667	24.85	56.2	63.7333	29.75
34.3333	275.017	72	44.7	51.85		24.4667	38.7667	56.7667	79.0667	32.15
41.3667	32.1	56.5667	27.4667	19.2333		56.8833	32.2167	101.8	36.4167	42.2667
25.7	19.1	97.0833	57.2833	53.4667		31.4	32.95	39.7333	52.85	34.6667
30.7667	128.367	202.433	80.7	107.417		26.6	21.9833	56.8167	57.8167	52.3167
38.1333	19.05	14.8667	140.35	62.5333		39.5333	51.5167	1288.87	71.7167	28.8333
27.3667	68.1667	19.7333	36.15	134.1		48.2167	18.55	121.767	83.15	75.0167
56.7	70.6833	63.2333	55.9	182.2		56.8333	55.6667	3943.32	69.2833	29.9167
65.2333	59.4	1120.47		61		90.0833	58.5	2820.87	36.65	138.25
75.75	244.217	1502.33		59.1833		47.9333	41.3333	2751.23	49.8167	76.1167
136.867	87.8167	353		31.2167		103.417	23.2833	4201.32	77.35	53.85
62.3333	28.5333	1492.13		66.5833		45.5	12.45	2707.78	184.683	38.4
170.4	53.5	223.733		51.4833		121.983	90.0333	1652.07		43.2167
126.633	254	69.8667		43.7167		68.1167	40.2	1598.12		87.4167
27.6167	253.533	138.683		63.1333		165.233	82.0333	1213.25		40.7667
104.467	83.7167	50.7		81.45		164.383	76.1333	198.533		78.3667
76.5667	154.717	53.7667		79.7167		47.3333	35.1167	77.2333		91.6167
46.65	103.667	235.367		45.6		40.65	21.2833	1351.37		206.35
53.5667	91.0833	1609.05		68.6167		15.8	131.1	188.583		155.2
70.4333	58.8167	123.933		43.7		76.3333	50.3333	54.1		82.1
49.8	74.6667	159.15		50.8667		131.283	44.7833	56.6667		40.8333
129.017	66.35	1331.47		117.817		123.333	47.2333	40.0833		43.5167
27.0167	57.9667	1165.77		28.7333		67.8167	25.2167	109.35		33.1167
23.6333	62.9333	25.3667		59.9		91.7167	34.4833	4296.72		81
53.8333	68.65	1438.45		36.4333		80.2333	72	3849.62		100.05
41.2	32.0167	396.633		49.7		68.4167	54.6167	173.55		51.8667
18.1667	50.15	376.533		94.9167		66.9833	35.6	92		31.65
76.5	55.4	125.433		18.4333		85.35	34.3833	278.2		129.983
73.3	33.3333	134.683		72.7		54.4333	49.6333	148.6		35.3833
64.3667	30.5167	77.9333		43.8333		54.8333	46.25	46.4333		28.7333
58.7	14.6833	71.95		55.75		30.4333	34.25	18.4167		44.8
45.2	48.8833	46.7		30.5167		47.3333	49.5833	152.683		187.5
48.9167	46.8167	68.8		42.15		31.45	14.4167	109.1		65.1
32.7167	115.9	31.5333		54.55		29.0333	51.1	128.317		133.367
27.3	106.867	53.8		88.25		23.85	97.4667	69.2167		45.4667
19.6833	138.733	28.1667		50.3333		51.75	163.333	95.2833		44.4667
12.3667	49.3167	67.5333		128		43.2	83.75	1420.98		290.133
17.7333	337.75	88.45		97.4		70.75	24.35	83.1667		76.35
64.8167	116.117	88.4		34.5667		106.733	66.2833	46.5667		86.35
24.7667	162.2	196.233		28.15		74.7667	37.9			57.2333
31.75	119.917	64.35		57.0833		194.967	17.1667			30.4667
48.6167	245.15	86.9		62.5		225.783	25.2667			20.7
43.5833	188.767	74.35		54.85		129.55	23.5167			82.9167
21.6	670.617	69.0667		56.0667		143.967	104.517			40.5667
45.4333	20.1333	102.417		66		172.517	50.5833			470.617
83.1	21.25	59.45		135.683		91.1833	60.2333			54.1
48.5333	32	84.4167		41.8833		159.717	27.8667			106.767
59.55	66.3	970.7		33.3833		114.3	19.9333			29.5833
39.9167	23.9167	42.6167		58.7333		59.6333	21.4			21.3833
37.75	56.85	127.767				105.7	100.8			34.6
33.5667	68.7	102.067				191.017	924.233			94.5833
17.6667	49.2167	124.733				113.933	77.35			68.7
30.2333	58.2333	53.3667				130.05	32.5833			45.2167
38.6833	50.4333	29.2833				115.717	47.2833			213.95
52.8	44.8167	49.4333				60.7167	57.3833			40.5833
43.4167	10.1167	94.0333				43.2167	33.7667			34.4833
46.55	48	8.26667				55.4333	93.7333			32.9833
36.3667	16.1	19.1167				28.4333	84.6667			224.067
28.05	105.183	43.5				22.7833	13.8833			127.367
61.4333	319.45	1042.65				52.5167	152.317			109.417
15.0167	23.15	282.033				47.6	92.65			74.3167
32	59.15	28.45				149.167	127.2			63.5
183.15	72.0167	36.7				65.2167	35.15			76.7167
38.5	33.4	35.9667				57.8	23.2			98.5667
23.2333	25.2167	205.117				30.6167	54.9833			58.7333
38.4333	15.65	252.3				50.4	31.4333			24.75
28.7	46.2667	193.15				76.1833	46.9333			33.55
77.15	59.45	105.383				67.4667	49.9167			43.0833
76.6833	59.8667	22.7833				59.0833	190.167			38.9667
66.45	26.05	1034.28				27.05	95.2			126.417
31.6333	50.3167	63.9				23.65	139.517			159.817
38.3667	30.8	298.05				75.5	33.3333			60
80.5667	34.7833	348.117				50.25	100.183			53.1667
41.2333	29.1	124.233				84.3833	20.6667			102.717
33.7333	64.2	240.233				26.4833	24.5667			225.117
29.8167	21.4833	960.8				43.6667	63.75			45.4333
43.6333	52.7667	342.833				68.7667	75.6667			399.75
33.8	57.8333					55.5833	51.6667			33.4167
39.1	59.2					44.7667	89.0667			70.85
68.9833	56.6					50.8167	21.1			27.65
15.25	23.9667					30.35	46.1667			74.1167
93.7833	29.4833					65.4667	27.0833			147.367
50.75	49.1333					50.7667	101.35			64.1667
90.1333	52.0333					76.7333	24.9667			62.1333
43.0167	61.6833					48.1667	36.2667			51.05
34.4167	31.2667					47.9667	76.1			36.2167
47.3167	34.5667					33.7	42.8833			52.05
56.5333	90.7833					41.3667	79.5667			34.2
45.3667	201.2					9.56667	47.5			23.6333
33.9	61.8333					50.05	61			46.7
16.7333	32.25					75.7667	46.3833			29.5667
23.35	11.65					24.3	42.3167			37.4667
20.8	39.1167					12.7167	40.9167			53.8833
24.2833	24.7833					79.7333	90.8667			41.25
46.1333	26.7667					32.8667	35.5833			147
35.2833	45.9333					52.4167	27.3333			18.8167
9.11667	37.4					119.783	45.4667			108.717
52.6833	42.65					84.4667	30.8167
27.1	46.1333					20.5833	36.1
25.15	76.5333					33.7333	26.1333
31.3833	151.433					62.15	18.0167
160.917	109.667					41.6833	61.7333
55.5167	49.75					75.3333	137.567
61.9667	32.5333					67.6167	33.9833
42.85	30.6					31.65	36.9167
16.3333	12.75					32.0167	36.75
43.55	62.0833					24.1	89.65
56.0833	44.6667					52.65	42.5833
59.1	64.75					38.3167	376.733
82.7333	34.6167					12.9833	145.433
67.0667	27.6667					37.1333	100.9
114.067	63.6333					105.95	110.633
76.0333	71.8833					100.6	189.25
97.75	78.4167					30.9	148.883
120.9	35.2					76.9667	76.3833
62.25	175.067					109.467	73.1333
66.9833	26.4167					69.05	154.6
61.9333	51.9667					58.1833	76.9667
83.1167	155.417					53.6	27.7333
68.1167	48.75					54.95	25.45
189.433	24.9					45.4833	130.2
78.5333	1090.02					31.7167	82.4667
57.9833	20.0667					33.2667	198.65
26.1167	20.95					42.75	194.683
61.9833	20.65					32.85	115.767
60.3	30.8167					60.7333	122.683
54.25	61.8833					96.6833	51.1167
55.2167	56.1167					86.2333	37.6333
50.2333	69.3833					85.9667	65.4
39.1333	17.7667					53.25	91.3833
44.0167	30.8167					34.8833	46.1
40.8	50.0333					43.3	57.4667
62.0667	155.45					40.6167	68.35
40.8333	36.7					85.5667	19.7167
36.6	24.3167					57.3	145.717
34.8333	189.567					32.8333	32.3333
35.65	57.6333					41.5167	30.6167
24.6167	103.133					24.8833	165.733
39.0833	47.0833					66.85	175.633
67.1667	72.1					44.7	79.4833
171.683	46.7					62.1	63.3667
116.1	66.7167					17.7667	82.6333
122.383	34.1167					33.1	90.3167
77.75	33.4833					40.4667	54
174.617	16.4					69.2333	58.3667
86.4167	17.2167					70.7	63.2
70.2833	24.9167					65.65	82.75
170.717	59.1167					70.9167	40.4833
158.85	18					39.1833	67.0167
110.65	17.9833					30.8333	25.6833
170.55	42.7167					32.2333	37.6833
79.9833	49.7833					11.1667	103.717
80.35	37.2833					21.15	16.4
63.85	22.25					26.4167	52.3667
106.233	43.3333					52.8667	112
110.967	27.05					28.6833	40.05
102.883	51.1167					20	43.9667
32.9333	47.6					22.9667	29.4833
46.7333	52.9					32.1167	19.2833
39.8	30.1167					46.2167	25.8
26.6	35.1333					64.5667	42.6333
11.9	52.45					76.5667	88.4333
18.6167	20.25					38.2	16.05
36.0167	80.0333					31.1167	144.15
27.4833	32.1333					55.7	72.5667
32.6333	56.1667					26.1167	97.85
49.4167	55.4					55.8	40
61.8167	41.35					44.6333	11.2
36.9167	154.883					28.45	51.6
21.9667	202.667					63.15	21.2833
27.3667	75.4333					30.5	25.95
91	117.5					68.15	20.4
95.5167	43.8167					43.2833	86.2333
60.55	73.6					48.75	87.3167
54.3833	39.8					106.633	40.4333
18.6667	75.35					56.1167	68.1333
32.3833	60.1					41.85	96.55
49.7667	81.8					45.1	313.15
23.5167	78.4167					34.8	73.4667
46.6	40.9167					23.9167	35.3167
44.45	47.9833					20.9833	72.0667
88.8167	15.5					23.7333	91.8167
74.9333	23.7167					30.6667	73.9667
56.7833	43.6833					31.2	42.2
46.5833	128.683					38.6667	175.883
42.3667	70.5333					12.2	75
27.5833	204.8					97.1667	56.7333
40.2	194.95					14.2333	81.3
68.9833	155.8					71.85	50.9333
20.9667	66.6167					60.7833	85.3333
31.2167	30.7333					18.8333	287.133
44.15	93.6167					26.3167	269.783
47.8167	75.75					40.9167	23.05
48.6	93.5667					49.7667	150.2
41.0833	140.883					33.55	39.9
19.4833	67.0667					11.9333	33.25
52.95	47.7333					52.0833	38.2833
43.5833	40.5					24.9833	14.65
68.0833	74.7833					22.7833	54.45
18.5	27.75					68.9167	58.4333
106.75	20.3					58.55	42.7333
47.25	149.283					42.7167	49.6
14.25	15.1667					58.9667	53
63.6833	32					33.8667	147.767
16.7	82					51.7167	35.75
14.55	26.95					46.4	47.6833
57.3	44.9667					39.0167	25.2667
11.5	20.7833					58.2333	47.4333
34.1833	133.417					35.2333	42.35
51.15	17.95					46.7	35.7
8.28333	35.55					66.9667	105.983
36.5667	25.2167					152.85	81.65
40.6833	44.2167					142.433	706.233
26.25	161.317					135.35	129.933
22.8167	15.7333					145.267	88.9833
51.15	95.05					89.05	51.2333
23.3167	61.0333					70.2	119.033
45.5833	157.117					101.917	28.7667
21.0333	456.083					77.5833	122.733
106	135.55					68.5833	20.3333
104.383	189.433					76.8667	61.9833
32.7833	154.967					90.8333	14.5667
47.6	171.933					77.2833	21.7167
32	120.05					102.633	35.05
54.1833	123.083					84.25	56.5333
68.2	112.583					170.517	32.7
21.05	82.6833					134.183	45.15
101.383	130.65					59.9667	25.7667
36	105.683					40.3333	39.8667
51.25	21.45					100.45	71.7167
36.5667	58.4					102.767	48.6167
45.5667	94.85					83.8167	123.517
32.2667	75.1667					54.1167	92.1667
42.9167	80.6167					23.55	110.35
26.2167	71.1667					75.5833	28.6167
10.95	90.5667					79.9833	32.8167
26.3333	65.0167					38.6	54.6167
28.1667	23.5333					104.217	88.65
24.3	152.417					97.3667	130.217
24.6667	21.6833					90.1167	280.05
28.3167	31.4					45.1833	184.517
53.7	30.2667					72.6833	104.2
34.0833	30.3833					80.1167	140.983
60.0667	31.5333					103.133	47.95
48.85	32.5333					63.9	62.6667
28.1667	73.4667					66.0333	38.35
71.65	18.2333					91.9333	24.1167
41.1	120.867					81.7	123.417
34.8333	76.0333					72.2	50.4167
25.5	117.317					37.25	72.45
17.1167	30.2					30.3333	38.4167
16.1167	23.65					46.7833	29.8667
24.8	34.4					27.1167	49.75
34.8	34.1333					31.2833	41.3667
26.6667	41.2667					29.5333	18.9833
34.8833	53.5333					51.3833	30.2167
44.9333	116.933					14.7333	30.6833
46.4	53.0333					45.15	47.7
44.9833	50.6167					38.7167	142.867
52.4667	12.65					36.4333	19.2833
42.6333	26.6167					132.383	61.4333
41.5833	59.95					108.267	27.25
83.65	50.15					69.4	113.5
24.2167	33.65					264.067	65.9333
24.4167	22.9667					23.8833	19.6
16.2667	46.7167					81.35	19.0667
45.1333	68.7					57.5833	28.45
54.8	29.9167					81.6833	38.9333
36.1	46.7833					61.3333	133.65
36.9167	1003.18					64.7667	124.717
34.45	37.3833					55.1833	88.1
29.3167	43.3					30.9833	45.2833
11.25	86.5167					66.5333	60.4833
45.55	68.5667					45.7833	111.433
77.2833	29.1833					58.75	130.95
80.3667	48.85					28.0833	103
57.1	87.6333					35.45	103.55
48.9	106.783					56.8667	99.4167
28.9667	62.8833					37.5167
75.8667	67.0167					21.7167
16.1667	67.2833					28.0667
68.7333	91.5					46.3167
58.5167	27.4833					56.9833
6.6	37.55					106.533
49.7333	28.75					68.7167
34.0667	40.0167					36.2
41.7	38.9167					29.6833
36.7667	25.4333					30.35
20.1833	31.2833					96.5333
66.9	28.3667					24.3
80.6833	33.7333					11.1167
51.8	36.1833					49.5167
67.8833	74.7833					96.25
30.3667	91.45					33.4833
43.3167	73.9333					129.867
14.85	103.017					75.9833
101.917	43.7667					58.9333
61.4	61.9167					98.0333
53	45.25					78.7333
40.7833	91.7667					97.9833
35.8833	145.383					67.3167
22.2667	42.8					82.7833
26.0333	60.1667					103.417
51.7333	28.3667					79.6667
24.0667	31.8333					55.3833
16.8667	41					42.3
41.0667	75.7833					25.5333
23.2667	24.6167					85.4167
39.8	31.3333					53.55
21.9833	31.2					124.233
38.1667	71.8667					142.517
25.1167	31.7833					106.75
53.85	13.7667					112.7
29.6	17.9					121.583
23.6	21.65					28.1167
32.8	104.333					40.3667
27.1333	103.683					27.8833
27.9167	50.4333					67.3833
39.9167	15					48.5833
40.2667	37.6333					78.6
43.95	29.05					51.8333
88.65	17.3833					59.8333
194.883	46.2					59.3
162.15	11.8667					109.417
66.9	57.1167					56.7167
169.783	77.4					41.4333
230.767	41.5					59.0167
70.4667	46.65					41.45
57.5167	136.133					42.6167
26.6833	71.8167					15.75
34.1167	78.0167					49.0167
47.1167	56.9					31.4667
40.05	61.2167					34.5167
26.1333	44.0667					29.15
112.083	19.6667					21.35
23.3833	87.2667					50.8
111.333	145.55					82.0833
125.917	26.6833					106.433
236.817	25.5833					54.7
139.683	61.1					34.5667
51.1333	64.3833					32.65
119.45	109.083					17.6333
44.25	35.8667					41.7333
69.4167	69.7667					44.7833
65.4667	36.5167					76.9167
47.9833	29.5333					40.6333
37.9667	55.6167					131.55
51.2333	27.0333					59.4833
82.85	47.1333					94.05
80.6333	16.2833					78.7
40.4833	34.0667					123.433
58.75	76.35					111.717
80.9667	22.3833					102.233
42.7167	27.4					131.15
47.35	361.367					28.9
66.8333	50.7833					141.4
36.7	46.15					178.133
30.9	62.15					144.967
23.1833	125.817					106.333
89.45	29.5667					100.35
49.8333	29.7					66.25
18.7333	21.7					90.2833
70.75	40.6833					33.0333
31.4167	29.2667					83.7667
58.7667	139.233					69.95
19.95	28.7					158.033
28.3667	20.2333					111.567
28.05	125.183					135.467
31	26.9667					105.767
20.1333	32.6667					70.4833
27.8833	68.6333					94.5833
16.1667	48.1167					71.8
38.4667	51.0167					108.267
18.3833	87.6167					64.7667
37.2833	65.8833					21.7667
37.3667	68.8833					44.9833
66.5333	65.55					162.133
48.25	19.7167					23.9667
25.2833	29.15					54.25
42.6333	67.4167					73.75
160.7	80.9833					33.2667
139.983	109.983					157.8
110.133	38.5					59.75
70.7333	27.35					37.8333
27.2	31.2					132.867
17.4167	56.0667					47.4167
78.4833	41.65					56.0667
14.4167	58.2					82.3833
13.2333						80.1667
28.6833						131.2
37.8333						64.5
16.45						156.783
91.1833						201.35
56.5667						103.933
54.2						111.567
52						130.25
60.8167						113.417
61.2667						121.6
21.5333						93.7167
19.7167						78.6833
84.9667						48.55
75.8667						41.0833
42.2						96.4167
61.0667						55.95
110.533						78.3833
99.1333						63.7833
90.3667						35.6333
69.0667						46.5667
36.2833						18.45
31.35						27.6333
93.9667						19.2333
111.3						60.9333
23.25						86
42.3833						17.6833
51.2						55.8333
48.05						33.85
45.2167						28.8167
131.633						59.0167
51.8333						64.6167
40.6667						147.417
57.9833						139.283
52.3						47.0833
127.35						135.083
82.95						71
44.55						126.3
35.1						36.2
25.7						82.0667
56.0333						81.8
25.2667						64.75
22.6667						39.4167
31.5833						51.8333
45.1833						50.05
87.45						124.533
55.8833						70.6833
77.85						46.45
27.9167						57.5667
32.45						67.25
38.6667						44.3667
19.3						39.0667
20.9						50.3167
129						38.8167
118.833						27.9167
38.5167						25.2167
20.0833						53.2167
43.2167						61.9667
37.95						42.35
52.0667						41.5833
53.2833						46.65
43.4667						78.05
50.95						97.8833
52.9333						101.933
27.8167						80.3667
26.7333						55.3833
31.7333						58.75
48.1833						32.7667
32.0833						69.65
40.45						70
21.5						65.0667
64.4						80.8667
175.333						55.1
37.9						71.0333
56.3667						88.8333
57.7						67.7167
166.583						58.7
165.717						59.9167
163.067						52.1667
59.8833						119.767
59.5833						45.7167
62.3167						42.35
20.6667						61.6667
13.4833						18.6667
121.35						74.6667
167.383						59.65
113.8						63
26.8						24.6333
29.8167						26.4167
49.5167						32.2333
42.1						103.567
30.5333						70.5833
41.9167						90.2
25.6167						33.7333
108.333						24.4167
64.9333						32.8
31.7833						13.9
35.1833						42.85
23.5667						13.6833
31.2333						81.25
16.5						28.9
10.5667						26.65
50.25						53.1833
48.75						24.9167
41.2167						50.1333
68.7						37.4
49.15						28.8333
68.0333						41.35
44.5						57.8333
17.9						49.05
39.3333						41.4333
41.7667						31.7
67.5						56.25
49.5333						31.9333
50.3333						34.95
52.85						49.0667
66.6167						96.3667
37.9667						68.1333
22						36.8333
17.9167						16.4833
17.0333						54.65
35.1667						65.1167
13.5						88.7833
164.1						93.8333
46.8						45.35
97.1333						102.983
21.7167						90.2333
25.9167						90.95
178.717						60.5
69.3667						54.6833
117.3						48.0667
109.7						75.3
52.6						56.0167
88.8667						86.5833
161.183						85.3167
187.167						79.4833
176.45						81.8167
184.1						63.65
173.967						38.4833
110.55						23.4167
107.433						83.2167
91.65						67.1167
125.25						59.2167
144.333						58.55
152.917						74.4667
179.717						79.85
134.717						120.883
136.8						78.4833
70.9833						72.2667
69.8167						71.1333
20.0667						68.8
13.3167						14.8333
114.983						83.7
111.233						89.5667
63.05						135
112.267						45.1667
134.4						31.5167
31.7667						41.0333
70.8						65.4333
86.5833						75.9333
133.833						25.2833
52.5833						155.817
144.933						45.85
32.8667						29.65
92.9833						83.3
78.4833						24.6333
83.85						32.7667
107.267						82.85
102.85						63.9167
52.9333						18.0167
51.7						68.3333
75.85						50.1167
92.9333						24.3167
90.0833						15
88.6833						33.5
36						17.9833
21.15						69.95
36.8667						46
41.4833						43.7833
96.9333						31.7
74.55						32.4167
81.55						18.8167
48.5833						15.7833
30.9667						19.65
66.05						116.183
70.5333						22.4
38.7167						91.8333
54.5833						116.2
23.55						17.45
78.6833						73.5
18.95						36.95
55.6167						118.783
27.1167						66.6
78.8						21.25
29.2167						48.3833
18.6						17.8833
22.2167						18.8833
30.7						17.5667
20.5333						34.1
47.1333						25.3667
22.2833						53.4333
38.8333						17.8833
16.15						95.0167
51.9667						81.5167
40.9						108.483
24.7333						63.5667
16.3833						48.6333
52.0833						49.0333
28.4						57.8667
23.0167						115.167
75.8						104.567
186.45						143.333
37.8						96.8333
128.233						115.817
26.3333						60.6167
58						126.9
141.5						58.7
42.0167						39.1833
28.8						166.35
105.95						83.1667
45.1167						118.667
52.5667						57.1667
60.1167						58.9333
84.9						43.1667
62.3833						80.0167
68.7						60.2
70.0167						77.4333
39.4						30.4333
96.85						25.3167
116.8						62.8
79.9667						43.45
23.75						66.1167
28.2833						92.1167
48.75						117.767
62.25						72.9833
89.9833						77.2333
100.767						116.917
89.65						18.65
58.85						91
30.0833						38.25
32.9667						50.3
11.0833						41.1
15.0167						40.6333
68.5667						33.85
20.2667						58.4667
59.1833						47.25
24						44.6
37.5667						27.8
41.3333						81.4167
21.4833						42.8667
32.35						39.25
41.3667						70.3833
67.95						54.5167
75.3167						74.65
42.6						36.6167
30.5833						41.2667
13.5667						18.65
55.25						111.233
57.0667						66.2833
106.767						26.7333
61.7						22.5333
64.0333						52.6167
54.35						33.8833
44.0833						37.6
98.1667						23.5333
32.5						91.8167
57.8333						82.0667
55.2333						49.4833
39.6667						85.6667
25.8167						47.1833
65.4833						78.3167
77.9667						49.35
44.8333						60.4833
22.3167						54.4
27.9833						47.5667
44.6167						51.7167
20.6						74.7333
49.4						108.667
33.5						192.167
121.117						95.6667
24.2667						197
23.8333						207.583
47.3						206.833
27.5833						209.017
49.6833						199.5
20.9833						189.95
18.1667						177.067
48.85						163.017
70.5333						127.85
71.2667						28.3167
55.75						72.8333
25.7833						32.7333
36.1167						95.9167
16.75						89.5
56.7						41.8667
33.35						29.75
119.333						14.1333
111.417						70.95
43.9667						37.6667
21.2						27.4
13.9						20.6667
43.3833						63.8333
26.1333						29.3833
46.5						50.55
20.9167						18.6333
34.2667						53.1
32.8333						56.7333
34.05						36.0833
52.1167						112.5
33.0667						50.4
57.5667						61.0833
55.8333						133.8
42.4667						117.033
20.95						121.117
21.8667						114.833
21.15						100.8
23.1833						91.4167
30.5333						96.8
27.9						53.2667
37.8333						138.933
44.8167						103.35
50.2167						93.8167
24.2667						65.6833
34.2333						78.0667
81.1667						108.333
24.1333						45.9333
43.45						52.2
57.7333						75.7167
68.4667						159.283
28.8833						146.033
13.7						78.3167
26.1833						33.3167
52.1						49.1
43.6						25.0167
34.2667						18.7333
11.9						16.8167
41.7						35.95
20.5						12.2333
28.4667						56.3333
20.5						11.7833
51.9167						158.867
43.85						14.4333
19.4833						76.3667
100.433						41.5833
78.1667						51.5
118.65						53.7
56.6833						60.3167
84.5333						53.1
103.45						92.2167
65.4333						76.2333
69.1167						45.1
110.433						53.8833
127.233						32.6
114.733						66.5833
98.3667						19.6333
70.7833						50.9
49.45						23.6667
67.4833						53.1833
88.4667						178.1
76.15						106.45
37.5833						62.0333
25.0833						50.6667
27.0833						80.3333
61.3667						74.8
71.8833						117.767
21.15						49.5333
52.45						120.583
41.4333						70.4
78.9667						82.6
58.55						46.45
59.3333						60.5
49.1167						43.4833
89.1333						93.35
93.8167						99.8667
111.183						41.4333
34.1167						50.7167
24.4667						36.2833
26.9833						104.867
51.9						71.7833
69.9167						71.85
38.65						18.55
25.5833						46.4667
40.2167						19.45
56.2333						71.7333
61.7167						48.5
79.25						56.4833
54.25						55.7667
44.5						46.6667
79.1667						192.117
44.8						25.9333
33.25						30.0833
93.8						45.35
21.0667						126.85
8.61667						42.9167
60.0167						80.5333
22.4333
36.0833
29.7
41.9667
39.1833
39.4667
45.65
45.2
65.1
50.75
15.9167
90.5
88.5667
149.9
104.017
77.6833
62.7833
67.3167
44.3167
57.9167
48.1
42.35
27.8
32.1
117.517
30.4
68.2167
30.45
33.7833
22.85
25.6167
27.1167
42.9
46.7833
32.5667
104.1
34.7167
55.8
85.9
45.55
18.3833
29.25
42.9833
14.2
18.9
57
38.1833
26.4333
45.0333
39.3667
22.6833
13.6833
22.2667
42.7667
53.7167
46.7333
105.033
71.3
55.8167
101.017
69.1
37.25
43.6333
89.1833
7.1
66.3667
94.5667
122.883
83.9167
97.1
34.55
24.2333
17.9667
42.5833
42.3667
47.8833
42.3167
32.3167
35.0167
25.65
49.7167
58.3167
81.8833
62.1167
37.1
56.9
94.3

## Sheet: T test all
PRE+	PRE-		POST+	POST-			t-Test: Two-Sample Assuming Unequal Variances
49.8	69.7167		60.9	106.6
64.0667	54.3833		92.1	1762.67				PRE+	POST+
94.3833	50.4833		23.3833	162.267			Mean	66.7418	115.617
29.7667	30.05		163.967	7149.5			Variance	1722.35	85348.7
23.8	44.9167		93.65	157.567			Observations	159	212
50.5	67.75		130.75	158.633			Hypothesized Mean Difference	0
34.2	64		108.45	24.8167			df	222
65.95	35.25		44.1667	105.55			t Stat	-2.40378
60.9167	96.9667		28.7	116.75			P(T<=t) one-tail	0.00852392
52.9667	50.6667		29.2333	81.1667			t Critical one-tail	1.65175
67.9667	94.9833		29.0833	76.55			P(T<=t) two-tail	0.0170478
35.1	89.5667		93.5667	65.8333			t Critical two-tail	1.97071
59.5	66.9167		64.0167	60.8333
84.5833	36.2167		29.2833	19.95
18.4333	131.333		199.417	21.6333
67.35	127.6		42.7	10.8667
93.8167	71		83.2167	16.8833
69.0667	58.3667		56.95	16.2
68.55	61.8833		46.5333	106.633
117.75	84.9667		36.9667	42.0833
41.8167	73.1		91.7333	44.3667
33.65	55.65		104.817	37.8
51.35	64.05		195.267	94.7333
165.517	81.4		165.367	32.0833
55.65	70.35		149.533	13.3333
32.2	87.65		46.95	38.3333
180.567	65.8833		99.2167	31.25
35.7333	95.4167		25.6833	47.5167
103.283	77.3833		56.8667	51.9333
26.8667	77.35		203.683	60.6667
35.3	67.9833		259.083	23.1167
63.4667	132.517		256.167	45.3667
80.1667	33.9333		291.933	44.1667
44.25	26.2833		202.817	80.15
64.1833	42.85		43.7333	52.5333
34.9167	44.2333		175.517	72.45
38.3333	69.9833		95.2333	99.6167
91	85.1167		33.9667	51.5
282.75	38.05		28.2	102.8
189.833	18.3333		42.0667	26.1833
26.9833	9.85		55.2	43.7833
27.2167	65.7333		46.3	55.0833
76.2833	37.35		47.2833	91.3
26.5667	55.7667		49.8667	306.2
16.35	59.9667		68.6333	26.8
61.1167	19.9333		111.167	75.6167
144.75	80.7		68.9833	87.5833
37.7667	3183.32		61.8333	70.65
33.4833	83.5833		54.65	1705.88
38.9167	102.867		74.75	39.3667
44.9833	95.6667		31.35	209.633
154.133	55.8833		67.1833	49.4
43.8667	47.4167		75.3	143.7
103.75	39.3		129.75	4154.98
51.9333	39.9		194.933	3952.63
24.6333	64.15		40.4	38.6
64.3667	1216.92		46.4167	37.3333
50.4333	26.95		28.4333	53.3833
84.7667	21.2333		75.3	34.6167
33.7667	37.15		37.3333	25.8667
30.4667	17.4333		12.05	35.55
56.3833	108.85		69.8167	178.283
70.85	49.1667		182.617	23.2833
78.9833	48.55		143.317	19.85
30.8667	15.6		74.6333	150.15
33.7333	34.3333		26.6167	131.55
131.083	41.3667		29.75	105.617
19.2667	25.7		32.15	99.1
55.8667	30.7667		42.2667	99.35
30.8167	38.1333		34.6667	81.5833
44.95	27.3667		24.5667	164.05
65.8333	56.7		52.3167	58.7667
51.85	65.2333		28.8333	54.2667
19.2333	473.35		75.0167	24.4667
134.217	75.75		29.9167	70.9667
111.183	136.867		138.25	56.8833
94.8167	2852.6		76.1167	31.4
29.4333	62.3333		53.85	13.3167
53.4667	185.817		66.6167	26.6
107.417	170.4		105.667	39.5333
62.5333	126.633		63.4833	132.817
134.1	288.383		38.4	48.2167
17.45	161.05		43.2167	56.8333
117.183	27.6167		87.4167	90.0833
182.2	104.467		79.2	47.9333
63.4333	112.35		40.7667	112.017
61	59.4333		78.3667	103.417
59.1833	1282.65		2629.43	45.5
31.2167	76.5667		91.6167	121.983
66.5833	57.8333		107.85	65.5
51.4833	138.783		55.4667	68.1167
43.7167	46.65		206.35	165.233
63.1333	35.9333		112.35	164.383
58.2333	53.5667		155.2	69.9333
23.7167	70.4333		82.1	47.3333
81.45	32.3833		73.0667	40.65
79.7167	49.8		35.5167	164.967
172.267	129.017		40.8333	18.6667
213.55	51.2		43.5167	15.8
121.933	27.0167		61.4	23.55
45.6	23.6333		110.65	76.3333
68.6167	54.7333		33.1167	131.283
89.6333	53.8333		81	123.333
77.85	41.2		100.05	79.6833
43.7	18.1667		51.8667	102.383
50.8667	9.61667		76.2833	67.8167
101.45	76.5		31.65	91.7167
117.817	73.3		129.983	23.6333
54	30.85		35.3833	80.2333
28.7333	64.3667		28.7333	68.4167
59.9	58.7		44.8	48
36.4333	45.2		187.5	66.9833
49.7	48.9167		65.1	57.0833
94.9167	42.85		133.367	29.5833
68.75	32.7167		45.4667	85.35
18.4333	27.3		38.05	54.4333
66.65	19.6833		33.3667	54.8333
72.7	31.85		38.75	42.6667
43.8333	12.3667		44.4667	30.4333
55.75	17.7333		290.133	47.3333
30.5167	64.8167		76.35	31.45
66.2	24.7667		86.35	29.0333
77.1667	39.9		57.2333	23.85
42.15	31.75		30.4667	51.75
40.7333	48.6167		20.7	39.5833
52.4	43.5833		22.4333	43.2
88.4833	21.6		93.55	260.9
54.55	45.4333		90.2167	70.75
74.4667	96.4333		82.9167	106.733
34.7	38.4667		80.1333	163.083
88.25	495.583		40.5667	74.7667
50.3333	83.1		29.95	194.967
78.6	48.5333		470.617	225.783
11.4667	31.9667		54.1	129.55
72.4667	46.4833		106.767	143.967
128	105.95		29.5833	172.517
97.4	71.6833		39.0667	91.1833
44.25	59.55		21.3833	159.717
44.7	131.383		34.6	772.1
34.5667	89.5833		94.5833	114.3
28.15	39.9167		68.7	59.6333
57.0833	37.75		46.6	99.9167
62.5	33.5667		76.9667	105.7
27.4667	17.6667		83.2667	212.867
54.85	44.9167		45.2167	191.017
56.0667	30.2333		213.95	190.617
86.2333	23		40.5833	113.933
57.2833	38.6833		44.0167	110.167
72.2	52.8		34.4833	102.367
66	83.3833		11.45	130.05
44.4333	43.4167		32.9833	400.167
135.683	46.55		112.75	115.717
80.7	36.3667		224.067	60.7167
140.35	49.2		127.367	24.85
41.8833	100.517		109.417	38.7667
33.3833	28.05		74.3167	32.2167
36.15	61.4333		3057.27	43.2167
55.9	15.0167		63.5	32.95
58.7333	32		76.7167	21.9833
	183.15		98.5667	55.4333
	38.5		58.7333	51.5167
	23.2333		98.4667	28.4333
	46.1833		24.75	22.7833
	38.4333		33.55	52.5167
	28.7		63.1333	18.55
	77.15		43.0833	47.6
	51.7333		38.9667	149.167
	76.6833		126.417	1341.62
	66.45		1136.15	65.2167
	31.6333		159.817	57.8
	38.3667		60	30.6167
	22.55		53.1667	55.6667
	57.7667		102.717	58.5
	80.5667		225.117	48.9
	53.5333		63.7333	50.4
	49.3833		79.0667	76.1833
	275.017		36.4167	41.3333
	41.2333		45.4333	100.3
	32.1		399.75	67.4667
	60.2		52.85	1468.33
	33.7333		74.6	59.0833
	29.8167		33.4167	27.05
	19.1		70.85	23.65
	27.5667		27.65	75.5
	128.367		57.8167	23.2833
	19.05		71.7167	50.25
	83.6		74.1167	1089.38
	122.417		147.367	12.45
	68.1667		64.1667	84.3833
	43.6333		62.1333	26.4833
	70.6833		83.15	43.6667
	59.4		69.2833	68.7667
	26.9667		51.05	55.5833
	67.35		36.2167	44.7667
	33.8		52.05	50.8167
	39.1		31.3333	30.35
	6822.1		34.2	65.4667
	20.4333		46.5	50.7667
	68.9833		23.6333	90.0333
	15.25		46.7	76.7333
	244.217		29.5667	48.1667
	93.7833		36.65	47.9667
	16.7833		1048.42	33.7
	87.8167		37.4667	41.3667
	50.75		49.8167	9.56667
	90.1333		53.8833	50.05
	43.0167		77.35	75.7667
	34.4167		41.25	24.3
	47.3167		147	12.7167
	56.5333		18.8167	40.2
	45.3667		108.717	118.833
	33.9		184.683	82.0333
	16.7333			180.55
	23.35			150.5
	20.8			79.7333
	24.2833			32.8667
	46.1333			76.1333
	35.2833			35.1167
	9.11667			52.4167
	52.6833			21.2833
	27.1			28.7
	25.15			131.1
	31.3833			119.783
	28.5333			84.4667
	160.917			20.5833
	55.5167			33.7333
	61.9667			4254.95
	42.85			62.15
	16.3333			50.3333
	43.55			41.6833
	56.0833			75.3333
	59.1			44.7833
	53.5			67.6167
	254			31.65
	253.533			32.0167
	82.7333			24.1
	83.7167			47.2333
	67.0667			52.65
	154.717			1356.87
	114.067			25.2167
	103.667			38.3167
	91.0833			34.4833
	76.0333			12.9833
	97.75			2639.13
	58.8167			37.1333
	120.9			105.95
	74.6667			100.6
	62.25			30.9
	66.9833			76.9667
	66.35			72
	61.9333			109.467
	57.9667			69.05
	83.1167			58.1833
	68.1167			53.6
	189.433			54.6167
	78.5333			54.95
	57.9833			45.4833
	62.9333			35.6
	26.1167			31.7167
	68.65			34.3833
	32.0167			49.6333
	61.9833			33.2667
	60.3			42.75
	54.25			32.85
	50.15			60.7333
	55.4			96.6833
	55.2167			46.25
	50.2333			34.25
	39.1333			49.5833
	44.0167			14.4167
	33.3333			51.1
	40.8			86.2333
	62.0667			85.9667
	40.8333			97.4667
	36.6			53.25
	34.8333			34.8833
	35.65			43.3
	30.5167			40.6167
	14.6833			33.7333
	24.6167			162.483
	48.8833			85.5667
	39.0833			163.333
	46.8167			115.35
	67.1667			57.3
	115.9			127.117
	171.683			32.8333
	116.1			83.75
	122.383			41.5167
	106.867			24.8833
	138.733			66.85
	77.75			44.7
	174.617			976.1
	49.3167			62.1
	337.75			17.7667
	116.117			33.1
	86.4167			40.4667
	70.2833			24.35
	162.2			66.2833
	119.917			69.2333
	170.717			70.7
	245.15			65.65
	158.85			70.9167
	110.65			39.1833
	170.55			30.8333
	79.9833			37.9
	80.35			17.1667
	63.85			32.2333
	106.233			11.1667
	110.967			21.15
	102.883			26.4167
	188.767			52.8667
	32.9333			28.6833
	670.617			25.2667
	46.7333			23.5167
	39.8			20
	26.6			104.517
	11.9			22.9667
	20.1333			50.5833
	18.6167			60.2333
	36.0167			27.8667
	21.25			32.1167
	27.4833			46.2167
	32			64.5667
	32.6333			19.9333
	66.3			76.5667
	49.4167			38.2
	53.15			21.4
	4610.63			31.1167
	61.8167			1115.17
	72.8167			55.7
	1353.35			100.8
	36.9167			924.233
	21.9667			77.35
	192.017			32.5833
	23.9167			26.1167
	56.85			55.8
	27.3667			44.6333
	1238.55			28.45
	91			63.15
	95.5167			30.5
	68.7			68.15
	60.55			47.2833
	54.3833			57.3833
	49.2167			43.2833
	58.2333			48.75
	18.6667			106.633
	50.4333			56.1167
	44.8167			41.85
	10.1167			33.7667
	48			93.7333
	32.3833			84.6667
	16.1			45.1
	49.7667			34.8
	1069.87			23.9167
	105.183			20.9833
	23.5167			23.7333
	46.6			13.8833
	319.45			30.6667
	44.45			31.2
	88.8167			38.6667
	74.9333			12.2
	56.7833			152.317
	46.5833			92.65
	42.3667			97.1667
	23.15			14.2333
	27.5833			127.2
	59.15			87.4
	40.2			71.85
	68.9833			59.9333
	20.9667			60.7833
	31.2167			18.8333
	72.0167			26.3167
	44.15			40.9167
	47.8167			44.8167
	48.6			49.7667
	33.4			33.55
	41.0833			11.9333
	19.4833			52.0833
	52.95			35.15
	43.5833			23.2
	27.3167			24.9833
	56.8833			22.7833
	25.2167			68.9167
	36.3833			58.55
	68.0833			42.7167
	111.617			58.9667
	15.65			33.8667
	46.2667			51.7167
	59.45			46.4
	31.9167			39.0167
	18.5			58.2333
	93.2167			35.2333
	106.75			46.7
	59.8667			54.9833
	47.25			66.9667
	90.9			152.85
	68.55			142.433
	26.05			31.4333
	1154.62			135.35
	50.3167			145.267
	14.25			89.05
	30.8			70.2
	63.6833			101.917
	34.7833			77.5833
	46.85			68.5833
	16.7			76.8667
	29.1			46.9333
	64.2			90.8333
	21.4833			77.2833
	14.55			49.9167
	57.3			102.633
	11.5			84.25
	34.1833			170.517
	51.15			190.167
	8.28333			95.2
	52.7667			134.183
	36.5667			59.9667
	40.6833			139.517
	26.25			40.3333
	22.8167			100.45
	57.8333			102.767
	51.15			83.8167
	59.2			54.1167
	23.3167			23.55
	45.5833			75.5833
	21.0333			33.3333
	106			79.9833
	104.383			38.6
	32.7833			104.217
	47.6			97.3667
	43.35			90.1167
	32			45.1833
	56.6			72.6833
	23.9667			80.1167
	54.1833			103.133
	29.4833			63.9
	49.1333			100.183
	68.2			66.0333
	52.0333			91.9333
	72.2667			81.7
	61.6833			72.2
	31.2667			37.25
	27.7833			30.3333
	21.05			46.7833
	123.75			20.6667
	34.5667			24.5667
	90.7833			63.75
	101.383			27.1167
	36			31.2833
	51.25			29.5333
	62.9833			51.3833
	36.5667			14.7333
	45.5667			45.15
	201.2			38.7167
	61.8333			36.4333
	32.2667			75.6667
	42.9167			51.6667
	26.2167			132.383
	10.95			108.267
	1222.43			89.0667
	26.3333			21.1
	32.25			69.4
	28.1667			46.1667
	24.3			264.067
	24.6667			23.8833
	28.3167			81.35
	11.65			57.5833
	53.7			81.6833
	958.783			61.3333
	34.0833			27.0833
	60.0667			64.7667
	48.85			55.1833
	28.1667			30.9833
	71.65			66.5333
	41.1			101.35
	34.8333			45.7833
	25.5			24.9667
	17.1167			58.75
	16.1167			28.0833
	24.8			35.45
	39.1167			36.2667
	24.7833			56.8667
	26.7667			76.1
	34.8			37.5167
	45.9333			397.383
	26.6667			358.917
	34.8833			21.7167
	44.9333			42.8833
	46.4			28.0667
	37.4			79.5667
	42.65			2652.27
	44.9833			47.5
	52.4667			46.3167
	42.6333			56.9833
	46.1333			106.533
	41.5833			49.25
	76.5333			68.7167
	49.3667			36.2
	151.433			29.6833
	72			30.35
	56.5667			2487.17
	83.65			96.5333
	24.2167			24.3
	109.667			11.1167
	49.75			49.5167
	32.5333			61
	30.6			96.25
	24.4167			33.4833
	16.2667			129.867
	45.1333			46.3833
	54.8			75.9833
	36.1			58.9333
	36.9167			98.0333
	34.45			78.7333
	12.75			97.9833
	62.0833			67.3167
	44.6667			82.7833
	29.3167			103.417
	11.25			79.6667
	45.55			55.3833
	77.2833			42.3167
	80.3667			42.3
	57.1			25.5333
	48.9			85.4167
	28.9667			40.9167
	75.8667			53.55
	16.1667			124.233
	68.7333			142.517
	64.75			106.75
	34.6167			112.7
	58.5167			90.8667
	6.6			121.583
	49.7333			28.1167
	27.6667			35.5833
	34.0667			40.3667
	41.7			27.8833
	36.7667			27.3333
	20.1833			67.3833
	66.9			48.5833
	63.6333			78.6
	80.6833			45.4667
	71.8833			51.8333
	97.0833			59.8333
	202.433			414.45
	78.4167			30.8167
	51.8			59.3
	67.8833			109.417
	35.2			36.1
	175.067			56.7167
	26.4167			41.4333
	14.8667			59.0167
	30.3667			41.45
	19.7333			42.6167
	51.9667			15.75
	43.3167			26.1333
	14.85			18.0167
	101.917			49.0167
	63.2333			31.4667
	61.4			34.5167
	53			29.15
	40.7833			21.35
	155.417			61.7333
	35.8833			50.8
	22.2667			82.0833
	48.75			106.433
	26.0333			54.7
	24.9			1836.97
	1090.02			34.5667
	51.7333			137.567
	1120.47			33.9833
	24.0667			36.9167
	20.0667			36.75
	16.8667			32.65
	41.0667			17.6333
	23.2667			2877.43
	39.8			41.7333
	21.9833			44.7833
	38.1667			133.767
	20.95			76.9167
	20.65			40.6333
	30.8167			131.55
	25.1167			158
	53.85			59.4833
	61.8833			94.05
	29.6			89.65
	23.6			42.5833
	32.8			1422.28
	56.1167			376.733
	27.1333			78.7
	69.3833			123.433
	27.9167			145.433
	39.9167			111.717
	17.7667			100.9
	30.8167			102.233
	40.2667			131.15
	43.95			28.9
	88.65			141.4
	194.883			178.133
	162.15			144.967
	66.9			106.333
	50.0333			100.35
	155.45			110.633
	169.783			189.25
	230.767			66.25
	70.4667			90.2833
	36.7			148.883
	57.5167			33.0333
	24.3167			83.7667
	26.6833			76.3833
	34.1167			69.95
	47.1167			158.033
	40.05			111.567
	189.567			135.467
	26.1333			105.767
	112.083			70.4833
	57.6333			94.5833
	23.3833			71.8
	111.333			73.1333
	125.917			108.267
	236.817			204.717
	139.683			64.7667
	51.1333			419.017
	119.45			295.483
	44.25			274.367
	69.4167			21.7667
	103.133			242.783
	65.4667			44.9833
	47.0833			162.133
	47.9833			56.2
	37.9667			23.9667
	51.2333			154.6
	82.85			54.25
	72.1			73.75
	46.7			33.2667
	80.6333			157.8
	40.4833			59.75
	66.7167			76.9667
	58.75			27.7333
	80.9667			37.8333
	42.7167			132.867
	47.35			47.4167
	34.1167			25.45
	33.4833			56.0667
	66.8333			130.2
	36.7			82.3833
	30.9			80.1667
	23.1833			131.2
	16.4			64.5
	89.45			156.783
	17.2167			201.35
	24.9167			82.4667
	49.8333			198.65
	18.7333			194.683
	59.1167			103.933
	18			111.567
	17.9833			115.767
	70.75			130.25
	42.7167			113.417
	49.7833			121.6
	31.4167			122.683
	58.7667			93.7167
	19.95			78.6833
	37.2833			51.1167
	28.3667			48.55
	28.05			37.6333
	31			41.0833
	20.1333			65.4
	27.8833			96.4167
	16.1667			91.3833
	22.25			56.7667
	43.3333			46.1
	27.05			55.95
	38.4667			57.4667
	18.3833			78.3833
	37.2833			63.7833
	37.3667			35.6333
	51.1167			68.35
	66.5333			46.5667
	48.25			101.8
	25.2833			19.7167
	1502.33			145.717
	353			18.45
	47.6			27.6333
	52.9			19.2333
	30.1167			32.3333
	35.1333			60.9333
	52.45			30.6167
	1492.13			39.7333
	223.733			86
	20.25			17.6833
	42.6333			55.8333
	160.7			33.85
	69.8667			28.8167
	139.983			59.0167
	138.683			64.6167
	110.133			147.417
	80.0333			139.283
	50.7			47.0833
	70.7333			135.083
	27.2			71
	17.4167			165.733
	32.1333			175.633
	78.4833			126.3
	14.4167			36.2
	13.2333			82.0667
	28.6833			79.4833
	37.8333			81.8
	16.45			64.75
	91.1833			39.4167
	56.5667			56.8167
	54.2			51.8333
	52			50.05
	60.8167			63.3667
	61.2667			124.533
	56.1667			82.6333
	21.5333			90.3167
	19.7167			70.6833
	84.9667			46.45
	55.4			54
	75.8667			57.5667
	53.7667			67.25
	235.367			44.3667
	42.2			39.0667
	1609.05			50.3167
	123.933			58.3667
	41.35			38.8167
	61.0667			27.9167
	154.883			63.2
	110.533			25.2167
	99.1333			82.75
	202.667			53.2167
	90.3667			61.9667
	75.4333			42.35
	159.15			41.5833
	69.0667			46.65
	117.5			78.05
	36.2833			40.4833
	31.35			97.8833
	1331.47			101.933
	93.9667			80.3667
	43.8167			55.3833
	111.3			58.75
	23.25			67.0167
	73.6			32.7667
	42.3833			69.65
	39.8			70
	51.2			25.6833
	1165.77			65.0667
	25.3667			37.6833
	48.05			1288.87
	1438.45			80.8667
	45.2167			103.717
	75.35			55.1
	131.633			71.0333
	60.1			88.8333
	51.8333			67.7167
	40.6667			58.7
	57.9833			59.9167
	52.3			52.1667
	127.35			16.4
	81.8			52.3667
	78.4167			119.767
	82.95			45.7167
	44.55			42.35
	40.9167			61.6667
	35.1			18.6667
	25.7			74.6667
	56.0333			59.65
	47.9833			63
	25.2667			24.6333
	22.6667			26.4167
	31.5833			112
	45.1833			32.2333
	15.5			103.567
	87.45			70.5833
	396.633			90.2
	376.533			33.7333
	55.8833			24.4167
	77.85			32.8
	23.7167			40.05
	27.9167			43.9667
	43.6833			29.4833
	32.45			19.2833
	128.683			25.8
	38.6667			13.9
	70.5333			42.85
	204.8			13.6833
	194.95			42.6333
	19.3			88.4333
	20.9			81.25
	129			28.9
	118.833			26.65
	38.5167			16.05
	20.0833			53.1833
	43.2167			24.9167
	37.95			50.1333
	155.8			121.767
	52.0667			37.4
	53.2833			144.15
	66.6167			72.5667
	43.4667			97.85
	50.95			28.8333
	52.9333			40
	30.7333			41.35
	27.8167			11.2
	26.7333			57.8333
	31.7333			49.05
	48.1833			41.4333
	32.0833			3943.32
	40.45			51.6
	21.5			21.2833
	64.4			25.95
	175.333			20.4
	37.9			31.7
	93.6167			56.25
	56.3667			31.9333
	75.75			34.95
	57.7			49.0667
	166.583			86.2333
	165.717			96.3667
	163.067			87.3167
	59.8833			68.1333
	59.5833			40.4333
	62.3167			36.8333
	93.5667			16.4833
	20.6667			54.65
	13.4833			68.1333
	121.35			65.1167
	125.433			96.55
	140.883			313.15
	167.383			88.7833
	113.8			93.8333
	134.683			73.4667
	67.0667			45.35
	77.9333			102.983
	47.7333			90.2333
	26.8			90.95
	40.5			35.3167
	71.95			60.5
	29.8167			54.6833
	49.5167			48.0667
	42.1			72.0667
	30.5333			2820.87
	41.9167			2751.23
	74.7833			75.3
	25.6167			4201.32
	108.333			91.8167
	27.75			56.0167
	64.9333			73.9667
	31.7833			86.5833
	35.1833			85.3167
	23.5667			79.4833
	31.2333			2707.78
	16.5			81.8167
	10.5667			63.65
	50.25			38.4833
	48.75			42.2
	41.2167			175.883
	20.3			23.4167
	68.7			83.2167
	49.15			75
	68.0333			67.1167
	44.5			59.2167
	17.9			58.55
	39.3333			74.4667
	41.7667			79.85
	46.7			120.883
	67.5			56.7333
	149.283			78.4833
	15.1667			72.2667
	68.8			71.1333
	49.5333			68.8
	32			14.8333
	82			83.7
	26.95			89.5667
	50.3333			81.3
	44.9667			135
	20.7833			45.1667
	133.417			31.5167
	52.85			50.9333
	31.5333			85.3333
	66.6167			1652.07
	37.9667			41.0333
	53.8			1598.12
	17.95			287.133
	22			269.783
	35.55			23.05
	25.2167			65.4333
	17.9167			75.9333
	17.0333			25.2833
	28.1667			155.817
	35.1667			150.2
	44.2167			45.85
	13.5			29.65
	161.317			83.3
	15.7333			24.6333
	164.1			32.7667
	46.8			82.85
	97.1333			63.9167
	95.05			39.9
	21.7167			1213.25
	25.9167			33.25
	178.717			38.2833
	61.0333			18.0167
	69.3667			68.3333
	117.3			50.1167
	109.7			14.65
	52.6			54.45
	88.8667			24.3167
	161.183			15
	187.167			33.5
	157.117			17.9833
	456.083			69.95
	176.45			58.4333
	184.1			46
	173.967			43.7833
	110.55			31.7
	107.433			32.4167
	91.65			18.8167
	125.25			15.7833
	135.55			19.65
	144.333			42.7333
	189.433			116.183
	152.917			49.6
	154.967			22.4
	171.933			91.8333
	179.717			116.2
	120.05			17.45
	123.083			53
	134.717			73.5
	136.8			147.767
	112.583			36.95
	70.9833			198.533
	69.8167			118.783
	20.0667			35.75
	13.3167			66.6
	82.6833			77.2333
	114.983			47.6833
	111.233			1351.37
	130.65			25.2667
	63.05			21.25
	112.267			48.3833
	105.683			17.8833
	134.4			18.8833
	31.7667			47.4333
	70.8			17.5667
	86.5833			42.35
	133.833			34.1
	52.5833			25.3667
	21.45			35.7
	58.4			105.983
	144.933			53.4333
	32.8667			81.65
	94.85			17.8833
	92.9833			95.0167
	78.4833			81.5167
	83.85			108.483
	107.267			63.5667
	102.85			706.233
	52.9333			48.6333
	75.1667			49.0333
	51.7			57.8667
	75.85			129.933
	92.9333			115.167
	90.0833			104.567
	80.6167			143.333
	88.6833			88.9833
	71.1667			96.8333
	90.5667			51.2333
	65.0167			115.817
	36			60.6167
	21.15			126.9
	36.8667			188.583
	23.5333			119.033
	152.417			54.1
	67.5333			58.7
	21.6833			56.6667
	31.4			39.1833
	41.4833			40.0833
	30.2667			166.35
	96.9333			28.7667
	74.55			109.35
	81.55			83.1667
	48.5833			118.667
	30.9667			57.1667
	66.05			122.733
	70.5333			58.9333
	38.7167			43.1667
	54.5833			20.3333
	23.55			61.9833
	30.3833			80.0167
	78.6833			4296.72
	18.95			14.5667
	55.6167			60.2
	27.1167			77.4333
	31.5333			21.7167
	88.45			30.4333
	78.8			3849.62
	32.5333			35.05
	29.2167			25.3167
	18.6			62.8
	88.4			43.45
	196.233			66.1167
	73.4667			92.1167
	22.2167			117.767
	64.35			72.9833
	30.7			77.2333
	20.5333			56.5333
	18.2333			116.917
	47.1333			18.65
	120.867			91
	76.0333			32.7
	86.9			38.25
	117.317			50.3
	22.2833			45.15
	30.2			41.1
	38.8333			40.6333
	16.15			33.85
	74.35			58.4667
	23.65			47.25
	51.9667			44.6
	40.9			27.8
	34.4			81.4167
	24.7333			42.8667
	16.3833			39.25
	52.0833			70.3833
	28.4			54.5167
	23.0167			74.65
	75.8			36.6167
	186.45			41.2667
	37.8			18.65
	128.233			111.233
	34.1333			66.2833
	26.3333			26.7333
	58			25.7667
	141.5			22.5333
	42.0167			52.6167
	28.8			33.8833
	105.95			39.8667
	41.2667			37.6
	45.1167			23.5333
	53.5333			91.8167
	52.5667			82.0667
	116.933			49.4833
	60.1167			85.6667
	84.9			47.1833
	62.3833			78.3167
	53.0333			49.35
	68.7			60.4833
	70.0167			54.4
	39.4			47.5667
	50.6167			51.7167
	12.65			71.7167
	26.6167			48.6167
	96.85			74.7333
	116.8			108.667
	79.9667			192.167
	69.0667			95.6667
	59.95			197
	50.15			207.583
	102.417			206.833
	23.75			209.017
	33.65			199.5
	28.2833			189.95
	22.9667			177.067
	59.45			163.017
	48.75			127.85
	62.25			28.3167
	46.7167			72.8333
	89.9833			123.517
	100.767			92.1667
	68.7			32.7333
	89.65			95.9167
	58.85			110.35
	30.0833			28.6167
	29.9167			89.5
	32.9667			41.8667
	11.0833			32.8167
	84.4167			54.6167
	15.0167			29.75
	46.7833			14.1333
	68.5667			70.95
	1003.18			37.6667
	37.3833			27.4
	970.7			20.6667
	20.2667			63.8333
	59.1833			29.3833
	24			50.55
	37.5667			18.6333
	41.3333			53.1
	21.4833			56.7333
	32.35			36.0833
	43.3			112.5
	86.5167			50.4
	41.3667			88.65
	67.95			61.0833
	75.3167			133.8
	42.6			117.033
	30.5833			130.217
	13.5667			121.117
	55.25			280.05
	68.5667			114.833
	57.0667			100.8
	29.1833			184.517
	106.767			91.4167
	61.7			96.8
	64.0333			104.2
	48.85			53.2667
	54.35			138.933
	44.0833			103.35
	87.6333			93.8167
	42.6167			173.55
	106.783			65.6833
	62.8833			78.0667
	98.1667			92
	32.5			278.2
	67.0167			108.333
	67.2833			45.9333
	127.767			52.2
	57.8333			75.7167
	55.2333			159.283
	39.6667			146.033
	25.8167			140.983
	91.5			78.3167
	102.067			47.95
	65.4833			62.6667
	124.733			33.3167
	77.9667			49.1
	53.3667			148.6
	44.8333			38.35
	29.2833			25.0167
	22.3167			24.1167
	27.4833			18.7333
	27.9833			46.4333
	44.6167			16.8167
	37.55			35.95
	20.6			12.2333
	49.4			18.4167
	33.5			56.3333
	121.117			11.7833
	24.2667			158.867
	23.8333			14.4333
	47.3			123.417
	27.5833			76.3667
	28.75			41.5833
	49.6833			50.4167
	40.0167			51.5
	38.9167			53.7
	20.9833			60.3167
	25.4333			72.45
	18.1667			38.4167
	31.2833			29.8667
	48.85			53.1
	28.3667			92.2167
	70.5333			152.683
	71.2667			49.75
	33.7333			41.3667
	36.1833			76.2333
	74.7833			45.1
	91.45			109.1
	55.75			53.8833
	73.9333			18.9833
	25.7833			30.2167
	36.1167			32.6
	103.017			30.6833
	49.4333			47.7
	16.75			142.867
	56.7			128.317
	43.7667			66.5833
	33.35			69.2167
	119.333			19.2833
	94.0333			61.4333
	111.417			19.6333
	61.9167			50.9
	43.9667			23.6667
	21.2			27.25
	8.26667			53.1833
	45.25			178.1
	19.1167			106.45
	91.7667			113.5
	13.9			62.0333
	43.5			50.6667
	43.3833			80.3333
	145.383			74.8
	26.1333			117.767
	46.5			49.5333
	42.8			120.583
	20.9167			70.4
	1042.65			82.6
	34.2667			65.9333
	60.1667			46.45
	32.8333			60.5
	34.05			19.6
	52.1167			43.4833
	33.0667			19.0667
	57.5667			28.45
	55.8333			93.35
	28.3667			38.9333
	42.4667			99.8667
	20.95			95.2833
	21.8667			41.4333
	21.15			1420.98
	23.1833			50.7167
	30.5333			36.2833
	27.9			133.65
	37.8333			104.867
	44.8167			124.717
	50.2167			71.7833
	31.8333			83.1667
	41			71.85
	24.2667			88.1
	34.2333			45.2833
	81.1667			18.55
	75.7833			60.4833
	24.6167			46.5667
	31.3333			46.4667
	24.1333			19.45
	31.2			71.7333
	71.8667			48.5
	43.45			56.4833
	282.033			55.7667
	57.7333			46.6667
	68.4667			192.117
	28.8833			25.9333
	31.7833			30.0833
	13.7667			111.433
	17.9			130.95
	28.45			45.35
	13.7			126.85
	21.65			103
	104.333			103.55
	103.683			99.4167
	26.1833			42.9167
	52.1			80.5333
	36.7
	43.6
	50.4333
	34.2667
	11.9
	15
	37.6333
	29.05
	35.9667
	17.3833
	41.7
	20.5
	28.4667
	20.5
	51.9167
	46.2
	43.85
	11.8667
	19.4833
	100.433
	78.1667
	118.65
	56.6833
	84.5333
	103.45
	65.4333
	69.1167
	57.1167
	110.433
	127.233
	114.733
	98.3667
	70.7833
	49.45
	77.4
	67.4833
	41.5
	88.4667
	76.15
	37.5833
	25.0833
	46.65
	27.0833
	136.133
	71.8167
	78.0167
	61.3667
	71.8833
	56.9
	61.2167
	21.15
	52.45
	41.4333
	44.0667
	78.9667
	58.55
	59.3333
	49.1167
	89.1333
	19.6667
	93.8167
	111.183
	34.1167
	24.4667
	26.9833
	51.9
	69.9167
	38.65
	87.2667
	145.55
	25.5833
	26.6833
	25.5833
	40.2167
	56.2333
	61.7167
	79.25
	61.1
	54.25
	44.5
	79.1667
	44.8
	64.3833
	33.25
	93.8
	109.083
	35.8667
	21.0667
	69.7667
	8.61667
	60.0167
	36.5167
	22.4333
	36.0833
	29.7
	41.9667
	29.5333
	55.6167
	27.0333
	47.1333
	39.1833
	39.4667
	16.2833
	45.65
	34.0667
	45.2
	76.35
	65.1
	50.75
	22.3833
	27.4
	15.9167
	90.5
	88.5667
	149.9
	104.017
	77.6833
	62.7833
	67.3167
	44.3167
	57.9167
	48.1
	205.117
	42.35
	27.8
	361.367
	50.7833
	46.15
	62.15
	32.1
	117.517
	252.3
	193.15
	125.817
	30.4
	68.2167
	105.383
	30.45
	33.7833
	22.7833
	22.85
	29.5667
	1034.28
	29.7
	21.7
	25.6167
	27.1167
	42.9
	46.7833
	32.5667
	40.6833
	29.2667
	104.1
	34.7167
	55.8
	85.9
	45.55
	139.233
	28.7
	18.3833
	29.25
	42.9833
	20.2333
	125.183
	63.9
	26.9667
	14.2
	18.9
	57
	38.1833
	32.6667
	26.4333
	45.0333
	68.6333
	39.3667
	48.1167
	22.6833
	13.6833
	22.2667
	42.7667
	53.7167
	46.7333
	105.033
	71.3
	55.8167
	101.017
	69.1
	51.0167
	37.25
	43.6333
	89.1833
	7.1
	66.3667
	94.5667
	87.6167
	65.8833
	122.883
	83.9167
	97.1
	68.8833
	65.55
	34.55
	298.05
	19.7167
	29.15
	24.2333
	67.4167
	348.117
	17.9667
	124.233
	240.233
	80.9833
	109.983
	42.5833
	38.5
	27.35
	42.3667
	47.8833
	31.2
	56.0667
	42.3167
	960.8
	342.833
	32.3167
	35.0167
	25.65
	41.65
	49.7167
	58.3167
	81.8833
	62.1167
	37.1
	56.9
	94.3
	58.2
